# Supplementary material for: Significant transcriptomic changes are associated with differentiation of bone marrow-derived mesenchymal stem cells into neural progenitor-like cells in the presence of bFGF and EGF
Source: Cell Biosci. 2020 Oct 28;10:126. doi: 10.1186/s13578-020-00487-z (PMC7594431; doi:10.1186/s13578-020-00487-z)
Supplement: Supplementary file 3 — Additional file 3. Detail of all differentially regulated genes and enriched gene ontology ontologies during the differentiation. Significantly enriched GO terms generated from ClueGO plugin for both up and downregulated genes in NPCs. Details of transcription factor enrichment analysis using ChEA3. [file 13578_2020_487_MOESM3_ESM.xlsx]

## Sheet: Read Me
	Work sheet information
	TPM	TPM values for all the samples and genes , used for the heatmap
	DEG_NPCvsMSC	Differentially expressed genes in A vs MSC				A= NPCs
	GO NPCvsMSC	Significantly enriched GO terms - output from ClueGO for up & down regulated genes in NPCs (A) vs MSC
	TF_enrichment	List of transcription factors ranked according to mean score
	Column information
	Ensembl	Rat Ensembl Ids
	chr	chromosome
	start	genomic position of the gene start
	end	genomic position of the gene end
	strand	strand of the gene
	genetype	Gene type as annotated by Ensembl
	genesymbol	Gene symbol
	baseMean	Mean normalized expression value - output from DESeq2
	log2FoldChange	Fold change represented in Log2
	lfcSE	Standard error of log fold change
	pvalue	computed p-value
	padj	computed adjusted p-value after multiple testing
	rankscore	computed rank of the gene based on TPM, fold change (log2) and adjusted p.value
	Transcription factor	Assigning if the gene is a transcription factor (Yes)
	GOID	Gene Ontology ID of the enriched term
	Ontology Source	Source for the ontology term
	GOTerm	Gene Ontology term
	GOLevels	Level of the group
	GOGroups	Assigned clustering group (output by ClueGO)
	Nr. Genes	Number of genes associated with the term
	% Associated Genes	Percentage of the gene from the differentially expressed genes associated with the term
	Term PValue	Caluclated p-value
	Term PValue Corrected with Bonferroni step down	Corrected p-value, adjusted for multiple testing
	Associated Genes Found	List of associated gene
	Overview Term	Assigned GO term is the main term for the cluster after similarity semantics (TRUE - are plotted)
	Enriched in	In which gene sets are the terms enriched : up-regulated / down-regulated
	Rank	Meteric rank by ChEA3
	TF	Tanscription factor
	Score	MeanRank score
	Library	Set of library reporting the association among six primary reference gene set libraries, generated from various sources of distinct data: a. GTEx and ARCHS4 libraries containing TF-gene co-expression RNA-seq data, b. ENCODE, Literature ChIP-seq and ReMap containing TF-target associations from ChIP-seq experiments and c. Enrichr Queries comprised of TF-gene co-occurrence from user-submitted lists.
	No. of overlapping genes	No. Of overlapping genes
	Overlapping_Genes	List of overlapping genes
	Rat Gene stable ID	Corresponding ensembl gene id of rat
	Rat Gene name	Corresponding genes symbol of rat

## Sheet: TPM
Ensembl	chr	start	end	strand	genetype	genesymbol	A1.TPM	A2.TPM	A3.TPM	M1.TPM	M2.TPM	M3.TPM
ENSRNOG00000000001	chr2	230660664	230662084	+	pseudogene	AABR07013255.1	1.72	2.45	2.57	1.99	2.63	1.31
ENSRNOG00000000007	chr3	56861396	56902157	+	protein_coding	Gad1	0	0	0.01	0	0	0
ENSRNOG00000000008	chr3	82548959	82585531	+	protein_coding	Alx4	0.01	0.01	0.01	0	0.01	0.01
ENSRNOG00000000009	chr3	104749051	104765436	+	protein_coding	Tmco5b	0	0	0	0.01	0	0
ENSRNOG00000000010	chr19	20607507	20611316	+	protein_coding	Cbln1	0.01	0.01	0.01	0	0	0
ENSRNOG00000000012	chr3	147643250	147649504	+	protein_coding	Tcf15	0.01	0	0	0	0	0.01
ENSRNOG00000000017	chr4	25435873	25446461	+	protein_coding	Steap1	0.2	0.44	0.48	1.75	1.91	1.27
ENSRNOG00000000021	chr4	151987078	151988279	+	pseudogene	AABR07061902.1	2.17	2.02	2.65	1.92	0.87	1.5
ENSRNOG00000000024	chr4	168903565	168933079	-	protein_coding	Hebp1	5.12	6.64	4.96	6.63	7.55	6.66
ENSRNOG00000000033	chr13	49132667	49169918	-	protein_coding	Tmcc2	0.74	0.79	0.8	0.91	0.73	0.79
ENSRNOG00000000034	chr13	49092306	49109050	+	protein_coding	Nuak2	1.65	1.97	4.63	3.24	3.67	2.51
ENSRNOG00000000035	chr14	1937041	1957579	+	protein_coding	Tmed11	0	0	0	0	0	0
ENSRNOG00000000036	chr13	49074644	49082729	+	protein_coding	Klhdc8a	0.91	0.85	1.24	0.22	0.34	0.25
ENSRNOG00000000040	chr13	72861090	72893187	-	protein_coding	RGD1304622	1.91	2.19	1.33	1	1.21	0.93
ENSRNOG00000000041	chr14	2050483	2056089	+	protein_coding	Slc26a1	0.9	0.7	0.46	0.3	0.37	0.33
ENSRNOG00000000042	chr13	72918490	73056875	-	protein_coding	Xpr1	1.81	2.26	1.61	2.56	3.7	2.36
ENSRNOG00000000043	chr14	2042411	2056762	-	protein_coding	Idua	11.01	11.32	8.55	4.92	6.45	5.11
ENSRNOG00000000044	chr14	2083712	2100005	-	protein_coding	Tmem175	3.13	3.66	3.08	3.78	4.52	3.42
ENSRNOG00000000047	chr3	82324354	82368357	-	protein_coding	Cd82	31	34.97	28.75	20.12	26.1	15.37
ENSRNOG00000000048	chr14	2100106	2174318	+	protein_coding	Gak	7.84	9.5	7.64	7.1	10.12	6.85
ENSRNOG00000000053	chr13	91054974	91093713	+	protein_coding	Crp	0	0	0.01	0	0	0
ENSRNOG00000000054	chr16	19866022	19872774	-	protein_coding	Abhd8	6.26	6.19	4.39	2.82	2.17	2.7
ENSRNOG00000000055	chr13	90982814	90992406	-	protein_coding	Fcrl6	0	0	0	0	0	0
ENSRNOG00000000060	chr14	2194933	2226598	+	protein_coding	Cplx1	0	0.02	0.01	0.02	0.02	0
ENSRNOG00000000062	chr14	2247808	2297155	-	protein_coding	Pcgf3	6.02	6.62	5.66	6.73	9.08	5.93
ENSRNOG00000000064	chr14	2325308	2326436	+	protein_coding	Atp5me	42.97	59.47	44.77	66.26	81.95	58.67
ENSRNOG00000000065	chr14	2328750	2371883	-	protein_coding	Pde6b	0.01	0	0.01	0	0	0
ENSRNOG00000000066	chr13	100715260	100740728	-	protein_coding	Fbxo28	4.29	4.88	3.93	5.1	6.81	4.06
ENSRNOG00000000068	chr13	110033550	110077946	-	protein_coding	Ppp2r5a	5.91	7.8	4.62	5.21	6.89	4.61
ENSRNOG00000000070	chr14	1621026	1632378	-	protein_coding	LOC100910207	0.62	0.75	0.63	0.85	0.04	0.72
ENSRNOG00000000073	chr14	2613406	2633950	+	protein_coding	Tmed5	2.42	3.95	2.93	3.59	4.14	2.52
ENSRNOG00000000075	chr14	2658267	2700977	-	protein_coding	Mtf2	2.37	2.94	1.63	1.41	1.88	1.09
ENSRNOG00000000081	chr14	13192347	13274978	+	protein_coding	Antxr2	10.12	15.62	11	4.84	6.99	4.1
ENSRNOG00000000082	chr2	104854572	104914173	+	protein_coding	Hltf	8.29	9.87	4.62	2.82	4.47	2.5
ENSRNOG00000000091	chr2	144191846	144212138	+	protein_coding	Smad9	0.4	0.53	0.28	0.27	0.41	0.24
ENSRNOG00000000095	chr2	198999946	199038702	-	protein_coding	Gpr89b	4.26	6.65	4.54	7.01	10.81	6.84
ENSRNOG00000000096	chr2	198965685	198999323	+	protein_coding	Pdzk1	0.41	0.54	0.48	0.52	1.03	0.65
ENSRNOG00000000097	chr2	198935133	198942732	-	protein_coding	Cd160	0.08	0.07	0.16	0.02	0.02	0
ENSRNOG00000000098	chr2	198852500	198919995	+	protein_coding	Rnf115	5.14	7.44	4.52	7.22	10.81	6.35
ENSRNOG00000000104	chr17	10676943	10686134	+	protein_coding	Thoc3	4.89	5.1	2.85	3.14	4.15	2.86
ENSRNOG00000000105	chr17	10756285	10818835	-	protein_coding	Cplx2	2.42	4.32	3.59	3.56	4.94	3.47
ENSRNOG00000000108	chr16	41222238	41234095	-	protein_coding	Aga	21.26	33.92	20.66	18.27	27.08	17.89
ENSRNOG00000000109	chr16	55152748	55159352	+	protein_coding	Fgf20	0	0	0	0	0	0
ENSRNOG00000000111	chr16	80826681	80831791	+	protein_coding	Coprs	1.87	2.2	1.26	1.98	2.37	2.04
ENSRNOG00000000112	chr16	80839374	80850340	-	protein_coding	Champ1	2.6	2.84	2.35	2.3	2.94	2.04
ENSRNOG00000000113	chr18	69706522	69723869	-	protein_coding	Elac1	1.04	1.49	0.78	0.66	0.97	0.75
ENSRNOG00000000121	chr5	151886035	151898022	-	protein_coding	Pigv	1.66	2.19	1.82	2.16	2.68	1.98
ENSRNOG00000000122	chr5	147185474	147204050	+	protein_coding	Ak2	8.22	10.12	7.68	11.2	13.45	9.03
ENSRNOG00000000123	chr5	147246037	147270957	+	protein_coding	Rnf19b	17.15	27.92	20.64	8.9	11.11	6.45
ENSRNOG00000000124	chr9	110507	110749	-	protein_coding	AABR07065970.1	0	0	0	0.05	0.09	0
ENSRNOG00000000127	chr5	147850275	147886615	-	protein_coding	Kpna6	9.24	12.95	9.2	10.53	16.17	9.78
ENSRNOG00000000129	chr5	58359498	58383070	+	protein_coding	Phf24	0.17	0.05	0.06	1.22	1.01	0.86
ENSRNOG00000000130	chr5	58393233	58401870	+	protein_coding	Dnajb5	0.9	1.31	1.38	4.55	5.73	3.73
ENSRNOG00000000133	chr17	9429175	9441526	-	protein_coding	Txndc15	9.23	14.52	9.35	9.86	12.07	9.5
ENSRNOG00000000137	chr17	28104589	28191436	-	protein_coding	Ly86	0	0	0.01	0	0	0
ENSRNOG00000000138	chr5	127160495	127233078	+	protein_coding	Glis1	0.13	0.12	0.2	0.06	0.07	0.07
ENSRNOG00000000142	chr17	83221827	83610272	+	protein_coding	Plxdc2	17.81	29.86	27.93	20.35	27.12	22.7
ENSRNOG00000000145	chr5	135074297	135142488	+	protein_coding	Pik3r3	1.07	1.77	1.18	0.73	1.06	0.71
ENSRNOG00000000150	chr17	84986991	85141210	-	protein_coding	Dnajc1	5.2	6.85	5.15	8.91	12.89	7.33
ENSRNOG00000000151	chr5	152966591	152987211	-	protein_coding	Ldlrap1	2.56	2.48	2.09	1.7	1.87	1.4
ENSRNOG00000000155	chr15	57755189	57805184	-	protein_coding	Cog3	6.6	7.44	4.71	4.57	6.48	3.76
ENSRNOG00000000156	chr5	171472273	171620947	+	protein_coding	LOC100911486	0	0	0.01	0	0	0
ENSRNOG00000000157	chr18	40721800	40732126	-	protein_coding	Atg12	5.92	8.45	4.82	6	9.78	6.18
ENSRNOG00000000158	chr18	40701984	40716686	-	protein_coding	Cdo1	3.86	6.05	3.39	0.9	1.46	1
ENSRNOG00000000161	chrX	84666900	84821775	-	protein_coding	Chm	2.66	4.57	2.13	3.49	5.05	3.15
ENSRNOG00000000164	chrX	124722628	124766044	-	protein_coding	Lamp2	58.28	94.31	51.14	53.25	79.65	50.73
ENSRNOG00000000165	chrX	23092159	23144324	-	protein_coding	Pfkfb1	0.07	0.04	0.06	0.1	0.11	0.08
ENSRNOG00000000166	chrX	23146085	23166675	+	protein_coding	Apex2	0.73	0.73	0.68	0.78	0.89	0.5
ENSRNOG00000000167	chrX	23167696	23187341	-	protein_coding	Alas2	0.04	0.08	0.04	0.03	0.02	0.04
ENSRNOG00000000168	chr3	114711562	114728410	-	protein_coding	Gatm	0	0	0	0.02	0.02	0.01
ENSRNOG00000000169	chr3	114747410	114760409	+	protein_coding	Spata5l1	0.61	0.86	0.51	0.43	0.53	0.36
ENSRNOG00000000170	chr3	114805922	114828154	-	protein_coding	Slc30a4	6.25	9.33	6.15	12.23	19.04	10.74
ENSRNOG00000000172	chr3	114900343	114939370	+	protein_coding	Sqor	9.4	14.54	11.71	31.95	47.46	26.03
ENSRNOG00000000175	chr7	13039781	13055632	+	protein_coding	Mier2	1.97	1.61	1.5	1.35	1.08	0.87
ENSRNOG00000000177	chr7	13062196	13070280	+	protein_coding	Plpp2	2.33	3.29	2.43	3.27	4	2.72
ENSRNOG00000000184	chr7	119659324	119689938	-	protein_coding	Tmprss6	0.11	0.04	0.05	0.01	0.01	0.02
ENSRNOG00000000185	chr7	119626637	119631425	+	protein_coding	Mpst	3.82	5.26	2.48	3.32	3.11	2.88
ENSRNOG00000000186	chr7	119616324	119623072	-	protein_coding	Tst	0.53	0.61	0.15	0.06	0.03	0.05
ENSRNOG00000000187	chr7	119554354	119568776	+	protein_coding	Csf2rb	0	0	0	0	0	0
ENSRNOG00000000190	chr7	122818975	122861296	+	protein_coding	Ep300	2.76	3.13	2.33	1.5	1.8	1.06
ENSRNOG00000000195	chr8	42443442	42466907	+	protein_coding	LOC108348048	0.81	0.92	0.46	0.24	0.4	0.27
ENSRNOG00000000196	chr8	58744849	58772408	-	protein_coding	Cyp19a1	0.18	0.13	0.23	0.03	0.02	0.02
ENSRNOG00000000199	chr8	85711795	85712647	-	protein_coding	Dppa5	0	0	0	0	0	0
ENSRNOG00000000201	chr8	85553734	85565179	+	protein_coding	Gsta5	0	0	0.02	0.06	0.04	0
ENSRNOG00000000204	chr8	96105025	96266342	-	protein_coding	Syncrip	11.77	17.43	11.06	14.4	19.28	12.11
ENSRNOG00000000219	chr8	130813214	130930990	-	protein_coding	Ano10	6.96	11.02	7.96	8.45	12.02	8.12
ENSRNOG00000000221	chr8	130973201	131001458	+	protein_coding	Abhd5	4.72	6.94	5.28	7.29	10.28	6.42
ENSRNOG00000000230	chr10	14945265	15031942	+	protein_coding	Lmf1	2.6	3.23	2.7	2.48	3.08	2.34
ENSRNOG00000000231	chr7	119647375	119658148	+	protein_coding	Kctd17	1.74	2.13	1.93	1.81	2.07	1.77
ENSRNOG00000000233	chr10	36345939	36360665	+	protein_coding	Grm6	0.01	0.01	0	0	0.01	0
ENSRNOG00000000236	chr10	67762995	67774787	+	protein_coding	Zfp207	15.45	19.31	11.35	17.27	23.39	14.24
ENSRNOG00000000237	chr10	67739103	67751002	-	protein_coding	RGD1310429	2.68	3.81	2.18	1.88	2.84	1.68
ENSRNOG00000000239	chr10	69423086	69424979	+	protein_coding	Ccl7	16.94	21.48	20.1	1.33	1.54	1.27
ENSRNOG00000000244	chr10	76320041	76341418	+	protein_coding	Coil	0.83	1.11	0.73	0.7	0.77	0.49
ENSRNOG00000000245	chr10	97735548	97756521	-	protein_coding	Slc16a6	0.11	0.29	0.19	0.19	0.3	0.13
ENSRNOG00000000246	chr10	97710905	97721440	+	protein_coding	Amz2	5.68	7.16	4.27	3.1	4.8	3.18
ENSRNOG00000000247	chr10	105796680	105815696	+	protein_coding	Mfsd11	4.17	6.03	5.51	4.76	6.48	4.14
ENSRNOG00000000248	chr10	105792779	105795958	-	protein_coding	Srsf2	14.15	12.96	11.77	10.2	12.12	8.98
ENSRNOG00000000249	chr10	105787935	105792598	+	protein_coding	Mettl23	2.28	3.57	2.22	1.73	1.83	0.97
ENSRNOG00000000250	chr10	105781753	105787803	-	protein_coding	Jmjd6	2.92	2.86	2.01	2.48	3.44	1.88
ENSRNOG00000000251	chr10	105713317	105723700	-	protein_coding	St6galnac1	0.09	0.06	0.18	0.02	0.05	0.02
ENSRNOG00000000252	chr19	3608893	3609174	+	processed_pseudogene	AABR07042687.1	0	0	0	0	0	0
ENSRNOG00000000257	chr19	38237965	38321528	-	protein_coding	Smpd3	0.07	0.06	0.04	0.03	0.07	0.03
ENSRNOG00000000258	chr19	38189605	38237308	+	protein_coding	Prmt7	1.91	2.46	1.46	1.8	2.7	1.77
ENSRNOG00000000262	chr19	41941077	41960083	-	protein_coding	Zfp821	1.52	1.79	1.16	1.1	1.62	0.85
ENSRNOG00000000264	chr19	56243408	56259196	+	protein_coding	Def8	2.81	3.18	2.68	2.18	2.91	2.16
ENSRNOG00000000274	chr20	19318250	19358719	+	protein_coding	Phyhipl	0.17	0.19	0.31	0.1	0.16	0.1
ENSRNOG00000000275	chr20	19360230	19479325	-	protein_coding	Fam13c	1.14	1.7	1.05	0.69	0.93	0.81
ENSRNOG00000000277	chr20	27366213	27437427	+	protein_coding	Tet1	0.2	0.23	0.05	0.05	0.13	0.07
ENSRNOG00000000279	chr20	48881194	48925081	+	protein_coding	Rtn4ip1	1.22	1.58	1.36	0.82	1.17	0.93
ENSRNOG00000000281	chr11	87058616	87075785	+	protein_coding	Prodh1	0.07	0.06	0.05	0.02	0.03	0.02
ENSRNOG00000000282	chr11	87220618	87222606	+	protein_coding	Gsc2	0	0	0	0	0	0
ENSRNOG00000000283	chr11	87224421	87233326	+	protein_coding	Ess2	2.12	2.21	1.54	1.68	2.27	1.54
ENSRNOG00000000288	chr11	87722350	87733734	+	protein_coding	Scarf2	5.49	4.92	7.75	5.36	4.12	5.01
ENSRNOG00000000299	chr20	46428124	46519144	+	protein_coding	Foxo3	4.82	4.71	3.92	1.3	1.2	1.16
ENSRNOG00000000302	chr20	46667121	46758305	+	protein_coding	Sesn1	1.93	2.62	1.33	0.62	0.99	0.55
ENSRNOG00000000303	chr20	46610146	46666830	-	protein_coding	Cep57l1	1.15	1.66	0.81	0.94	1.1	0.63
ENSRNOG00000000304	chr20	46250363	46261994	+	protein_coding	Cd164	23.03	29.55	18.74	18.71	28.32	18.1
ENSRNOG00000000306	chr20	46211892	46215120	-	protein_coding	Smpd2	2.32	2.63	2.56	2.17	2.48	1.54
ENSRNOG00000000307	chr20	46199981	46211930	+	protein_coding	Mical1	5.47	4.56	3.14	5.15	5.86	5.11
ENSRNOG00000000308	chr20	46168177	46189806	+	protein_coding	Zbtb24	1.25	1.22	0.98	0.83	1.15	0.7
ENSRNOG00000000312	chr20	45922806	46044738	-	protein_coding	Fig4	2.95	3.79	2.33	2.35	2.96	2.13
ENSRNOG00000000314	chr20	47494270	47563222	+	protein_coding	Sec63	12.03	16.83	11.03	9.99	15.05	8.77
ENSRNOG00000000316	chr20	47750762	47910375	-	protein_coding	Sobp	0.02	0.02	0.03	0.07	0.09	0.06
ENSRNOG00000000320	chr20	48299964	48310175	-	protein_coding	AABR07045462.1	0	0	0.01	0.01	0	0
ENSRNOG00000000321	chr20	48335540	48340846	+	protein_coding	Cd24	0.06	0.05	0.06	0.03	0.06	0.02
ENSRNOG00000000322	chr20	49318308	49393140	+	protein_coding	Atg5	5.56	8.06	4.7	6.08	9.15	5.65
ENSRNOG00000000323	chr20	49464919	49556518	-	protein_coding	Prdm1	0.52	1.04	1.2	0.23	0.29	0.08
ENSRNOG00000000327	chr20	50652745	50783937	+	protein_coding	Hace1	2.99	4.68	3.34	3.25	4.85	3.03
ENSRNOG00000000335	chr5	138227855	138239306	-	protein_coding	Ermap	0	0	0.02	0	0	0
ENSRNOG00000000340	chr15	4882947	4893919	+	protein_coding	Rtraf	27.41	36.65	21.49	34.52	49.73	32.48
ENSRNOG00000000341	chr15	4894213	4951917	-	protein_coding	Nid2	10.21	6.23	3.47	8.67	9.36	8.15
ENSRNOG00000000345	chr6	103808288	103809191	-	processed_pseudogene	AABR07064998.1	0	0	0	0	0	0.02
ENSRNOG00000000368	chr20	53789760	54517709	-	protein_coding	Grik2	0	0.01	0	0	0	0
ENSRNOG00000000373	chr20	25064702	25826658	-	protein_coding	AABR07044900.1	0	0	0	0	0	0
ENSRNOG00000000376	chr20	26534535	26534759	+	protein_coding	LOC108349010	5.73	3.24	3.45	4	5.09	3.61
ENSRNOG00000000378	chr20	26516836	26589209	-	protein_coding	AABR07044914.1	0	0.01	0.02	0.01	0.01	0
ENSRNOG00000000383	chr20	26988774	27074138	+	protein_coding	Mypn	0	0	0	0	0	0
ENSRNOG00000000384	chr20	27082961	27083410	-	protein_coding	Atoh7	0	0	0	0	0	0
ENSRNOG00000000386	chr20	27103317	27117663	-	protein_coding	Pbld1	0.03	0.04	0.06	0.03	0	0
ENSRNOG00000000387	chr20	27254984	27308069	-	protein_coding	Slc25a16	1.53	1.93	1.2	0.89	1.52	0.95
ENSRNOG00000000390	chr20	27220707	27247309	-	protein_coding	Rufy2	1.57	2.06	1.13	1.18	1.6	1.2
ENSRNOG00000000392	chr20	32057454	32080088	-	protein_coding	Supv3l1	2.83	3.06	2.21	2.14	2.7	2.18
ENSRNOG00000000394	chr20	32120320	32139789	-	protein_coding	Srgn	0.27	0.24	0.06	0.36	0.3	0.22
ENSRNOG00000000395	chr20	32191734	32211453	-	protein_coding	Kifbp	3.82	5.06	3.34	3.22	4.96	3.18
ENSRNOG00000000396	chr20	32239748	32269145	-	protein_coding	Ddx50	13.3	14.16	6.02	7.5	9.69	6.1
ENSRNOG00000000397	chr20	32373443	32416044	-	protein_coding	Ccar1	3.23	4.3	2.52	3.51	5.26	3.21
ENSRNOG00000000398	chr20	32471672	32501722	-	protein_coding	Zup1	3.42	4.36	2.8	2.13	2.93	1.72
ENSRNOG00000000401	chr20	32607653	32628953	-	protein_coding	Gprc6a	0	0	0	0	0	0
ENSRNOG00000000405	chr20	33077106	33082962	+	protein_coding	Vgll2	0	0	0	0.01	0	0
ENSRNOG00000000406	chr20	33100191	33323367	-	protein_coding	Ros1	0	0	0	0	0	0
ENSRNOG00000000407	chr20	33359196	33453766	+	protein_coding	Dcbld1	0.36	0.59	0.63	0.76	1.03	0.64
ENSRNOG00000000408	chr20	33471351	33521311	-	protein_coding	Gopc	3.99	4.86	3.19	3.81	5.31	3
ENSRNOG00000000410	chr20	33527932	33543848	+	protein_coding	Nepn	0	0	0	0	0	0.01
ENSRNOG00000000411	chr20	33557052	33584010	+	protein_coding	Nus1	3.92	4.27	3.58	4.53	6.31	4.04
ENSRNOG00000000412	chr20	34258791	34420824	+	protein_coding	Slc35f1	0.01	0	0.01	0	0.03	0.01
ENSRNOG00000000413	chr20	34633157	34642904	+	protein_coding	Pln	0.6	0.78	0.63	6.04	10	7.22
ENSRNOG00000000414	chr20	34575950	34684418	-	protein_coding	Cep85l	4.42	5.61	3.89	2.04	2.82	1.53
ENSRNOG00000000415	chr20	34894419	34909265	+	protein_coding	Asf1a	6.66	7.94	5.69	6.61	11.57	6.81
ENSRNOG00000000417	chr1	167051209	167091453	+	protein_coding	Numa1	12.73	13.01	9.66	3.84	3.89	3.09
ENSRNOG00000000418	chr20	4572100	4574956	+	protein_coding	Zbtb12	0.45	0.38	0.33	0.16	0.16	0.13
ENSRNOG00000000419	chr20	4536203	4561066	-	protein_coding	Cfb	0.07	0.12	0.08	0.11	0.17	0.06
ENSRNOG00000000420	chr20	4530342	4536209	+	protein_coding	Nelfe	5.29	5.88	4.8	4.9	6.38	4.49
ENSRNOG00000000421	chr20	4519474	4530126	-	protein_coding	Skiv2l	4.8	4.63	4.26	3.56	3.66	3.37
ENSRNOG00000000422	chr20	4517307	4519389	+	protein_coding	Dxo	1.22	1.12	1.01	0.7	0.71	0.66
ENSRNOG00000000423	chr20	4317440	4318342	-	unprocessed_pseudogene	AABR07044388.1	1.31	1.44	1.29	0.9	0.87	1.09
ENSRNOG00000000428	chr20	4486219	4489550	-	protein_coding	Cyp21a1	0	0	0.02	0	0	0
ENSRNOG00000000431	chr20	4414276	4422283	+	protein_coding	Atf6b	4.48	4.93	5.69	4.8	4.38	4.13
ENSRNOG00000000432	chr20	4411876	4413366	+	protein_coding	Fkbpl	1.42	1.99	1.09	1.57	1.97	1.4
ENSRNOG00000000433	chr20	4392626	4396250	+	protein_coding	Prrt1	0.19	0.24	0.1	0.01	0.01	0
ENSRNOG00000000435	chr20	4381455	4401610	-	protein_coding	Ppt2	4.36	4.64	3.65	2.12	2.28	1.92
ENSRNOG00000000436	chr20	4378206	4380600	-	protein_coding	Egfl8	0.93	0.84	0.46	0.14	0.19	0.15
ENSRNOG00000000437	chr20	4369178	4378269	+	protein_coding	Agpat1	5.27	5.97	6.11	8.18	9.45	8.49
ENSRNOG00000000438	chr20	4366246	4368693	-	protein_coding	Rnf5	2.61	2.76	2.4	2.12	3.09	2.56
ENSRNOG00000000439	chr20	4363152	4366079	+	protein_coding	Ager	0.96	1.1	0.81	0.42	0.76	0.48
ENSRNOG00000000440	chr20	4357733	4362682	+	protein_coding	Pbx2	4.82	5.06	4.28	3.29	5.64	3.03
ENSRNOG00000000441	chr20	4355175	4357107	+	protein_coding	Gpsm3	0.11	0.08	0.07	0.03	0.03	0.03
ENSRNOG00000000442	chr20	4329811	4353785	+	protein_coding	Notch4	0.29	0.1	0.04	0.01	0.01	0.02
ENSRNOG00000000443	chr20	4302347	4508214	-	protein_coding	LOC103689965	0.24	0.32	0.15	0.05	0.07	0.07
ENSRNOG00000000446	chr20	2909473	2920891	-	protein_coding	LOC100911938	0	0	0	0	0	0
ENSRNOG00000000451	chr20	4066132	4070721	-	protein_coding	RT1-Ba	0.04	0	0.02	0	0	0.02
ENSRNOG00000000454	chr20	4020317	4026346	+	protein_coding	RT1-DOb	0	0.04	0	0	0	0
ENSRNOG00000000455	chr20	3995544	4009587	+	protein_coding	Tap2	3.02	2.59	2.69	0.59	0.77	0.56
ENSRNOG00000000456	chr20	3990613	3993769	+	protein_coding	Psmb8	5.82	6.45	4.05	2.45	2.38	1.49
ENSRNOG00000000457	chr20	3979035	3989669	+	protein_coding	Tap1	4.92	4.2	3.81	1.7	1.95	1.38
ENSRNOG00000000459	chr20	3973420	3978845	-	protein_coding	Psmb9	2.75	3.07	1.41	0.2	0.26	0.12
ENSRNOG00000000461	chr20	5262120	5269337	+	protein_coding	LOC108348112	9.61	6.21	7.63	5.56	1.91	4.96
ENSRNOG00000000463	chr20	3830164	3859018	+	protein_coding	Col11a2	0.35	0.33	0.27	0.16	0.09	0.15
ENSRNOG00000000464	chr20	3823042	3829140	+	protein_coding	Rxrb	11.27	8.85	7.25	3.76	4.96	3.49
ENSRNOG00000000465	chr20	3819414	3822778	-	protein_coding	Slc39a7	29.3	29.09	27.93	37.62	40.03	35.11
ENSRNOG00000000466	chr20	3817179	3819235	-	protein_coding	Hsd17b8	8.8	7.74	4.04	2.65	3.39	2.4
ENSRNOG00000000467	chr20	3812287	3815834	-	protein_coding	Ring1	2.87	2.97	2.67	2.33	2.06	2.17
ENSRNOG00000000470	chr20	5432004	5441706	-	protein_coding	Vps52	16.94	14.2	10.69	5	5.97	5.18
ENSRNOG00000000471	chr20	5446104	5447673	+	protein_coding	B3galt4	0.62	0.62	0.32	0.2	0.23	0.19
ENSRNOG00000000473	chr20	5455974	5457444	+	protein_coding	Pfdn6	7.38	9.75	7.65	13.15	17.14	11.39
ENSRNOG00000000474	chr20	5458509	5466265	-	protein_coding	Rgl2	4.8	5.92	4.4	3.5	3.54	2.7
ENSRNOG00000000476	chr20	5476345	5479511	-	protein_coding	Zbtb22	3.03	3.49	2.83	2.31	2.59	2.16
ENSRNOG00000000477	chr20	5480103	5485926	-	protein_coding	Daxx	5.16	4.93	3.65	3.44	4.63	2.54
ENSRNOG00000000478	chr20	5486474	5499010	-	lincRNA	AA926063	2.35	2.79	2.09	2.41	3.38	2.2
ENSRNOG00000000479	chr20	5509059	5526175	+	protein_coding	Kifc1	0.28	0.12	0.07	0.56	0.67	0.3
ENSRNOG00000000480	chr20	5526961	5531941	+	protein_coding	Phf1	8	6.65	4.34	1.72	1.58	1.35
ENSRNOG00000000481	chr20	5532024	5533620	-	protein_coding	Cuta	9.87	10.74	9.19	17.13	15.87	15.55
ENSRNOG00000000483	chr20	5535432	5564437	+	protein_coding	Syngap1	1.28	1.23	1.23	0.55	0.57	0.43
ENSRNOG00000000485	chr20	5609625	5618260	-	protein_coding	Bak1	3.48	3.3	3.17	4.39	5.16	3.61
ENSRNOG00000000486	chr20	5619012	5625320	+	protein_coding	Ggnbp1	0.48	0.29	0.15	0.09	0.11	0.05
ENSRNOG00000000487	chr20	6745682	6791519	-	processed_transcript	Grm4	0.02	0	0	0	0	0
ENSRNOG00000000488	chr20	7136007	7138980	+	protein_coding	Hmga1	18.26	13.17	9.07	6.43	4.4	5.38
ENSRNOG00000000490	chr20	7215774	7219548	-	protein_coding	Rps10	39.69	50.27	30.95	36.97	42.93	35.4
ENSRNOG00000000491	chr20	7292824	7307284	-	protein_coding	Spdef	0	0	0	0	0	0
ENSRNOG00000000493	chr20	7409401	7427581	+	protein_coding	Snrpc	4.5	5.33	3.94	6.07	6.61	5.31
ENSRNOG00000000495	chr20	7431355	7471900	+	protein_coding	Uhrf1bp1	2.23	1.86	1.93	1.69	1.6	1.56
ENSRNOG00000000498	chr20	7484550	7636497	+	protein_coding	Anks1a	1.66	1.48	1.35	0.88	0.97	0.74
ENSRNOG00000000499	chr20	7645626	7654428	-	protein_coding	Tcp11	0.02	0.02	0.01	0.01	0.02	0
ENSRNOG00000000500	chr20	7718282	7746331	+	protein_coding	Scube3	1.07	0.88	1.39	1.55	1.89	1
ENSRNOG00000000501	chr20	7762327	7786049	+	protein_coding	Zfp523	1.87	2.15	2.16	1.56	1.55	1.66
ENSRNOG00000000502	chr20	7788084	7809560	+	protein_coding	Def6	1.82	1.98	1.8	1.8	1.69	1.51
ENSRNOG00000000503	chr20	7818289	7885333	+	protein_coding	Ppard	1.54	1.26	1.73	1.16	1.04	1.07
ENSRNOG00000000504	chr20	7895083	7906142	+	protein_coding	Fance	3.92	2.71	1.97	1.06	1.08	0.9
ENSRNOG00000000505	chr20	7908304	7910867	+	protein_coding	Rpl10a	39.55	54.31	30.77	42.55	58.67	38.32
ENSRNOG00000000506	chr20	7908226	7930929	-	protein_coding	Tead3	2.4	2.11	1.71	2.61	2.74	2.37
ENSRNOG00000000507	chr20	7931674	7943575	-	protein_coding	Tulp1	0.01	0.01	0.01	0	0	0.03
ENSRNOG00000000508	chr20	8109635	8120180	+	protein_coding	Armc12	0.01	0	0	0	0	0
ENSRNOG00000000510	chr20	5803383	5806097	-	protein_coding	Clps	0	0	0	0	0	0
ENSRNOG00000000511	chr20	5831119	5865854	-	protein_coding	Srpk1	6.21	8.46	5.53	6.1	7.94	4.45
ENSRNOG00000000512	chr20	5881462	5931648	-	protein_coding	Slc26a8	0.34	0.45	0.35	0.31	0.3	0.19
ENSRNOG00000000513	chr20	5933303	5995137	+	protein_coding	Mapk14	9.64	11.14	7.94	8.92	11.16	7.23
ENSRNOG00000000515	chr20	6018374	6027473	+	protein_coding	Mapk13	0.44	0.38	0.38	0.07	0.14	0.09
ENSRNOG00000000516	chr20	6193070	6195463	-	protein_coding	Pxt1	0	0	0	0	0	0
ENSRNOG00000000517	chr20	6205903	6219936	+	protein_coding	Kctd20	5.52	7.31	4.23	3.39	4.08	3.1
ENSRNOG00000000519	chr20	6224296	6257604	-	protein_coding	Stk38	8.5	11.76	8.91	4.4	7.15	3.73
ENSRNOG00000000520	chr20	6288267	6298213	+	protein_coding	Srsf3	15.15	21.63	13.49	13.31	20.54	11.39
ENSRNOG00000000521	chr20	6351458	6358864	+	protein_coding	Cdkn1a	35.23	44.79	29	25.26	27.86	24.28
ENSRNOG00000000522	chr20	6419033	6500523	-	protein_coding	Cpne5	0.06	0.05	0.04	0	0	0
ENSRNOG00000000523	chr20	6515638	6864571	-	protein_coding	Ppil1	3.11	3.65	3.22	3.42	4.69	2.92
ENSRNOG00000000524	chr20	6869767	6905194	+	protein_coding	RGD735065	8.81	13.39	8.46	16.36	24.47	16.77
ENSRNOG00000000525	chr20	6923489	6932786	+	protein_coding	Pi16	2.38	2.09	1.37	0.85	1.15	0.78
ENSRNOG00000000527	chr20	6937347	6961162	-	protein_coding	Mtch1	46.87	60.29	47.28	41.92	52.17	40.54
ENSRNOG00000000528	chr20	6973398	6990023	+	protein_coding	Fgd2	0	0	0.01	0	0.01	0
ENSRNOG00000000529	chr20	8165307	8169555	+	protein_coding	Pim1	1.84	1.53	1.35	1.91	1.9	1.61
ENSRNOG00000000531	chr20	8369331	8384088	-	protein_coding	Ccdc167	0.91	0.66	0.84	0.74	0.78	0.85
ENSRNOG00000000532	chr20	8312792	8368764	+	protein_coding	Cmtr1	8.77	11.16	8.27	7.14	9.79	6.94
ENSRNOG00000000536	chr20	8515142	8574082	-	protein_coding	Mdga1	0.08	0.09	0.05	0.16	0.16	0.12
ENSRNOG00000000540	chr20	8901931	9249820	-	protein_coding	Btbd9	0.97	1.43	1.03	1.1	1.2	0.83
ENSRNOG00000000541	chr20	9273594	9291610	-	protein_coding	Glo1	23.48	34.27	20.48	21.41	32.43	20.9
ENSRNOG00000000542	chr20	9313271	9560682	+	protein_coding	Dnah8	0	0	0	0	0	0
ENSRNOG00000000543	chr20	41266566	41383424	+	protein_coding	Frk	2.48	3.89	2.54	1.51	2.32	1.12
ENSRNOG00000000546	chr20	41106991	41209728	-	protein_coding	Nt5dc1	2.36	3.05	1.77	1.52	2.01	1.26
ENSRNOG00000000547	chr20	41100071	41102056	+	protein_coding	Tspyl4	0.98	1.27	0.92	1.06	1.57	1.25
ENSRNOG00000000549	chr20	41083317	41085875	+	protein_coding	Tspyl1	7.94	10.44	6.76	5.64	7.72	5.4
ENSRNOG00000000551	chr20	31734183	31736212	-	protein_coding	Fam241b	2.33	2.8	1.46	2.11	2.93	2.47
ENSRNOG00000000552	chr20	31456852	31598118	-	protein_coding	Col13a1	0	0	0	0	0	0
ENSRNOG00000000556	chr20	31035729	31044096	+	protein_coding	Nodal	0.03	0.02	0.02	0	0	0
ENSRNOG00000000557	chr20	31265483	31310674	+	protein_coding	Ppa1	35	49.15	33.79	48	62.8	42.02
ENSRNOG00000000559	chr20	31234493	31245955	+	protein_coding	Npffr1	0	0	0	0	0	0.02
ENSRNOG00000000560	chr20	31096214	31202514	+	protein_coding	Lrrc20	0.91	1.06	0.87	0.91	1.52	0.85
ENSRNOG00000000561	chr20	30938901	30975472	-	protein_coding	Pald1	1.95	2.32	1.16	1.42	2.19	1.7
ENSRNOG00000000562	chr20	30915213	30921382	+	protein_coding	Prf1	0	0	0	0	0	0
ENSRNOG00000000563	chr20	30812353	30888751	-	protein_coding	Adamts14	0.73	0.72	0.57	1.62	1.43	1.03
ENSRNOG00000000564	chr20	30791422	30804165	+	protein_coding	Tbata	0.14	0.16	0.09	0.98	1.1	0.7
ENSRNOG00000000565	chr20	30699872	30749940	-	protein_coding	Sgpl1	9.27	13.34	9.49	13.12	18.06	11.6
ENSRNOG00000000566	chr20	30690810	30696476	+	protein_coding	Pcbd1	0.97	1.17	0.69	2.91	3.74	2.06
ENSRNOG00000000567	chr20	30339673	30406295	-	protein_coding	Unc5b	14.44	11.64	14.98	12.03	12.28	11.86
ENSRNOG00000000568	chr20	30287424	30327361	-	protein_coding	Slc29a3	1.42	1.8	1.46	2.25	2.68	2.04
ENSRNOG00000000569	chr20	29897594	29919998	+	protein_coding	Vsir	14.2	16.3	16.31	2.24	2.85	1.37
ENSRNOG00000000571	chr20	29831314	29856875	+	protein_coding	Psap	163.34	203.14	137.62	83.83	106.81	81.19
ENSRNOG00000000572	chr20	29731816	29738506	-	protein_coding	Chst3	0.68	0.73	0.44	0.24	0.28	0.26
ENSRNOG00000000574	chr20	29577518	29579578	-	protein_coding	AC096404.1	0.11	0.17	0.22	0.17	0.11	0.21
ENSRNOG00000000576	chr20	29544629	29558321	-	protein_coding	Anapc16	3.2	5.12	3.56	3.35	5.53	3.46
ENSRNOG00000000579	chr20	42966140	42971838	+	protein_coding	Marcks	4.48	8.5	5.75	12.22	16.62	14.02
ENSRNOG00000000580	chr20	27575533	27578244	-	protein_coding	Calhm4	0.05	0.04	0.03	0.15	0.14	0.06
ENSRNOG00000000581	chr20	48503973	48574546	+	protein_coding	Cdc40	3.62	4.37	2.5	2.47	3.15	1.98
ENSRNOG00000000582	chr20	48739639	48758905	-	protein_coding	Ddo	0	0	0	0.01	0.03	0
ENSRNOG00000000583	chr20	45458558	45598798	+	protein_coding	Cdk19	3.69	4.86	2.5	1.61	2.41	1.42
ENSRNOG00000000585	chr20	45384000	45399694	-	protein_coding	Amd1	4.5	6.13	4.06	5.81	8.35	5.07
ENSRNOG00000000586	chr20	45347271	45356358	-	protein_coding	Gtf3c6	1.99	2.83	1.42	1.48	2.15	1.39
ENSRNOG00000000587	chr20	45321405	45342948	-	protein_coding	Rpf2	3.11	4.75	2.66	4.05	6.03	3.54
ENSRNOG00000000588	chr20	45143453	45260119	-	protein_coding	Slc16a10	0	0	0	0	0	0
ENSRNOG00000000589	chr20	45121777	45126062	-	protein_coding	RGD1310495	0	0.08	0.03	0.07	0.04	0.09
ENSRNOG00000000590	chr20	45094791	45107555	-	protein_coding	Naglt1	0	0	0	0	0	0
ENSRNOG00000000593	chr20	44803666	44961382	+	protein_coding	Rev3l	1.53	1.99	0.88	0.9	1.31	0.75
ENSRNOG00000000595	chr20	44680449	44722872	+	protein_coding	Traf3ip2	2.98	3.47	2.23	1.52	1.84	1.42
ENSRNOG00000000596	chr20	44436403	44630317	+	protein_coding	Fyn	6.41	7.64	5.07	5.14	7.36	4.26
ENSRNOG00000000597	chr20	44237491	44255064	-	protein_coding	Ccn6	0	0	0	0	0.01	0
ENSRNOG00000000598	chr20	44220840	44238830	+	protein_coding	Tube1	0.51	0.43	0.22	0.23	0.34	0.18
ENSRNOG00000000599	chr20	44060731	44209614	+	protein_coding	Lama4	48.66	53.62	46.85	26.95	34.7	20.48
ENSRNOG00000000604	chr20	43084870	43108198	-	protein_coding	Hdac2	11.58	17.22	11.02	11.55	17.61	10.37
ENSRNOG00000000605	chr20	40236437	40545494	+	protein_coding	Hs3st5	0.01	0	0	0.06	0.06	0.06
ENSRNOG00000000606	chr20	14952213	15334745	-	protein_coding	Pcdh15	0	0	0	0	0	0
ENSRNOG00000000607	chr20	17750744	17751541	+	protein_coding	RGD1559903	0	0	0	0	0	0
ENSRNOG00000000609	chr20	18457310	18489833	-	protein_coding	Ipmk	1.53	1.4	0.92	0.97	1.3	0.89
ENSRNOG00000000610	chr20	18493538	18506912	+	protein_coding	Cisd1	13.87	20.15	14.74	19.62	25.34	16.84
ENSRNOG00000000611	chr20	18547370	18580291	+	protein_coding	Ube2d1	1.02	1.45	0.93	0.86	1.19	0.78
ENSRNOG00000000613	chr20	18594037	18606151	+	protein_coding	Tfam	4.52	5.93	3.63	2.88	4	2.28
ENSRNOG00000000614	chr20	18780605	18940408	+	protein_coding	Bicc1	6.04	7.62	7.01	3.3	4.24	3.09
ENSRNOG00000000618	chr6	88447749	88917070	-	protein_coding	Mdga2	0.04	0.07	0.02	0.02	0.04	0.02
ENSRNOG00000000620	chrX	118742313	118749159	+	protein_coding	AABR07041078.1	0	0	0	0	0	0
ENSRNOG00000000622	chr10	40208223	40211975	+	protein_coding	Hint1	36.71	50.24	39.39	56.6	76.27	49.51
ENSRNOG00000000630	chr20	20519031	20520365	+	protein_coding	AABR07044783.1	0.03	0	0	0	0	0
ENSRNOG00000000632	chr20	20576377	20591549	+	protein_coding	Cdk1	1.71	2.71	2.36	5.57	6.85	3.21
ENSRNOG00000000633	chr20	20638579	20713128	-	protein_coding	Rhobtb1	3.17	3.3	2.76	2.21	2.67	2.26
ENSRNOG00000000634	chr20	21316826	21426034	+	protein_coding	Cabcoco1	0.02	0.04	0	0.01	0.01	0.02
ENSRNOG00000000635	chr20	21564975	21880715	+	processed_transcript	Arid5b	5.36	8.05	4.14	7.57	9.9	5.42
ENSRNOG00000000636	chr20	21932878	22004279	-	protein_coding	Rtkn2	0.06	0.13	0.06	0.25	0.37	0.17
ENSRNOG00000000638	chr20	22060224	22086108	+	protein_coding	Zfp365	1.67	2.17	1.32	2.11	2.79	1.86
ENSRNOG00000000639	chr20	22447994	22449176	+	pseudogene	Ado	1.73	1.18	1.74	1.96	1.27	1.53
ENSRNOG00000000640	chr20	22454463	22459025	-	protein_coding	Egr2	4.36	4.4	5.16	0.67	0.88	0.72
ENSRNOG00000000641	chr20	22728208	22746474	+	protein_coding	Nrbf2	3.52	5.03	2.77	3.19	4.08	2.87
ENSRNOG00000000645	chr20	22913694	22999010	+	protein_coding	Reep3	5.88	10.14	5.45	6.02	9.11	5.81
ENSRNOG00000000648	chr20	22751743	22882672	-	protein_coding	Jmjd1c	6.46	8.23	4.64	2.81	4.24	2.63
ENSRNOG00000000650	chr20	23147175	23147489	+	processed_pseudogene	AABR07044838.1	0	0	0	0	0.03	0
ENSRNOG00000000653	chr13	53750473	53870428	-	protein_coding	Nr5a2	0.01	0.01	0	0	0	0
ENSRNOG00000000655	chr13	55061562	55173692	-	protein_coding	Ptprc	0	0	0	0	0	0
ENSRNOG00000000657	chr13	55488531	55561750	-	protein_coding	Nek7	13.19	20.98	14.32	12.05	19.4	12.98
ENSRNOG00000000658	chr12	48127149	48238887	-	protein_coding	Acacb	0.04	0.02	0.04	0.01	0.01	0.02
ENSRNOG00000000661	chr12	50285278	50314406	-	protein_coding	Hps4	1.73	1.72	1.55	1.97	2.37	2.19
ENSRNOG00000000662	chr12	50315933	50321144	+	protein_coding	Srrd	1.28	1.84	1.52	1.88	1.96	1.51
ENSRNOG00000000663	chr12	50320821	50333052	-	protein_coding	Tfip11	3.37	3.58	2.86	2.79	3.17	2.44
ENSRNOG00000000664	chr12	50343086	50383496	-	protein_coding	Tpst2	6.37	9.46	10.47	35.22	35.92	36.36
ENSRNOG00000000665	chr12	51280150	51341716	-	protein_coding	Pitpnb	11.17	15.79	9.75	15.4	22.31	13.27
ENSRNOG00000000691	chr12	48101673	48121270	+	protein_coding	Foxn4	0	0	0	0	0	0
ENSRNOG00000000692	chr12	48246569	48254822	-	protein_coding	Ung	2.07	1.74	1.22	1.37	1.52	0.98
ENSRNOG00000000693	chr12	48292273	48351084	+	protein_coding	Svop	0	0	0.04	0.02	0.01	0.01
ENSRNOG00000000695	chr12	48403797	48446977	+	protein_coding	Ssh1	1.59	1.66	1.19	1.46	1.55	1.35
ENSRNOG00000000697	chr12	48481750	48554052	+	protein_coding	Coro1c	7.64	8.34	6.6	17.77	22	15.28
ENSRNOG00000000699	chr12	48577905	48579196	+	protein_coding	Selplg	0.01	0	0	0	0	0
ENSRNOG00000000700	chr12	48598647	48605704	+	protein_coding	Tmem119	32.02	44.69	61.35	16.6	21.2	16.78
ENSRNOG00000000701	chr12	48621454	48627297	-	protein_coding	Iscu	13.86	20.38	16.08	17.12	23.76	16.12
ENSRNOG00000000702	chr12	48628278	48656096	+	protein_coding	Sart3	3.12	3.19	2.25	1.88	2.08	1.6
ENSRNOG00000000704	chr12	48789261	48793553	+	protein_coding	Cmklr1	2.58	3.77	3.03	7.17	8.87	9.39
ENSRNOG00000000708	chr12	49328977	49395125	+	protein_coding	Sgsm1	0	0	0	0	0	0
ENSRNOG00000000713	chr11	2785908	2786363	-	processed_pseudogene	AABR07033045.1	0.35	0.45	0.29	0.43	0.64	0.43
ENSRNOG00000000715	chr11	2645865	2662579	+	protein_coding	Pou1f1	0	0	0.01	0.01	0	0.01
ENSRNOG00000000716	chr11	1982113	1983513	-	protein_coding	Htr1f	0.01	0	0.01	0.01	0	0
ENSRNOG00000000718	chr11	1896209	1915587	+	protein_coding	Cggbp1	6.43	8.35	5.23	5.21	7.86	4.92
ENSRNOG00000000720	chr11	1814294	1819094	-	protein_coding	MGC95208	2.46	3.84	2.67	2.54	4.17	2.37
ENSRNOG00000000723	chr20	4892702	4896991	-	protein_coding	RT1-CE5	9.04	9.22	8.14	4.28	4.7	4.64
ENSRNOG00000000726	chr20	398886	399933	-	protein_coding	Olr1671	0	0	0	0	0	0
ENSRNOG00000000728	chr20	295250	310380	+	protein_coding	Clic2	2.32	4.49	2.02	0.39	0.7	0.25
ENSRNOG00000000729	chr20	237506	284943	+	protein_coding	Tmlhe	1.79	3.08	1.6	2.66	3.65	2.41
ENSRNOG00000000746	chr20	859144	860109	-	protein_coding	Olr1695	0	0	0	0	0	0
ENSRNOG00000000747	chr20	847285	848229	-	protein_coding	Olr1694	0	0	0	0	0	0
ENSRNOG00000000748	chr20	844996	845493	+	processed_pseudogene	AABR07044273.1	31.88	51.72	31.5	105.58	157.36	94.15
ENSRNOG00000000749	chr20	830485	831447	-	protein_coding	Olr1693	0	0	0	0	0	0
ENSRNOG00000000759	chr20	1647441	1648449	+	protein_coding	Olr1730	0	0	0	0	0	0
ENSRNOG00000000763	chr20	1814661	1818800	-	protein_coding	RT1-M3-1	4.59	6.23	4.17	2.76	3.71	2.69
ENSRNOG00000000765	chr20	1845209	1846151	-	protein_coding	Olr1743	0	0	0	0	0	0
ENSRNOG00000000767	chr20	1874382	1875321	+	unprocessed_pseudogene	AC112568.1	0	0	0	0	0	0
ENSRNOG00000000768	chr20	1876173	1897814	-	protein_coding	Ubd	0.02	0	0.02	0	0	0
ENSRNOG00000000774	chr20	1955359	1984863	-	protein_coding	Gabbr1	5.72	7.46	5.86	8.33	10.51	8.32
ENSRNOG00000000775	chr20	2004052	2014286	+	protein_coding	Mog	0.55	1.03	0.81	0.75	1.07	0.73
ENSRNOG00000000777	chr20	3176107	3179818	+	protein_coding	RT1-S3	1.44	1.4	1.37	0.73	1.13	0.43
ENSRNOG00000000778	chr20	2077072	2088389	-	protein_coding	Znrd1as1	4.19	3.85	2.55	2.72	3.23	2.12
ENSRNOG00000000779	chr20	2088533	2092436	+	protein_coding	Znrd1	6.71	7.45	4.83	5.08	6.35	3.69
ENSRNOG00000000780	chr20	2094931	2098433	+	protein_coding	Ppp1r11	7.1	9.64	7.95	7.62	10.19	6.77
ENSRNOG00000000781	chr20	2098375	2103864	-	protein_coding	Rnf39	0.54	0.63	0.36	0.28	0.32	0.17
ENSRNOG00000000782	chr20	2182941	2191640	-	protein_coding	Trim10	0.06	0.01	0.03	0	0.02	0
ENSRNOG00000000783	chr20	2169545	2178601	+	protein_coding	Trim40	0	0	0	0	0	0
ENSRNOG00000000785	chr20	2500689	2514546	+	protein_coding	Trim39	5.58	5.66	3.68	2.4	2.99	1.83
ENSRNOG00000000786	chr20	2515520	2517498	+	protein_coding	Rpp21	5.91	6.69	5.93	6.68	7.21	6.63
ENSRNOG00000000787	chr20	3242470	3249189	+	protein_coding	AABR07044364.1	0	0	0.06	0.02	0	0.01
ENSRNOG00000000795	chr20	3167079	3170945	+	protein_coding	RT1-N3	1.29	1.81	1.19	0.89	1.2	0.75
ENSRNOG00000000796	chr20	28027054	28076664	+	protein_coding	Ranbp2	16.54	21.88	12.11	11.22	16.61	9.57
ENSRNOG00000000798	chr20	3287506	3299580	-	protein_coding	Gnl1	11.07	10.37	8.5	9.42	9.79	7.66
ENSRNOG00000000799	chr20	3309899	3322825	+	protein_coding	Abcf1	7.23	8.39	5.95	7.03	8.64	6.56
ENSRNOG00000000800	chr20	35257985	35450513	-	protein_coding	Man1a1	1.4	2.43	1.92	1.83	2.62	1.49
ENSRNOG00000000801	chr20	37587687	37589198	+	protein_coding	Msl3l2	0.8	1.03	0.7	0.43	0.45	0.41
ENSRNOG00000000802	chr20	37465278	37700937	-	protein_coding	Tbc1d32	0.65	1.02	0.61	0.57	0.91	0.6
ENSRNOG00000000804	chr20	3344870	3350927	+	protein_coding	Mrps18b	6.7	7.17	6.21	8.69	11.07	7.29
ENSRNOG00000000805	chr20	37876650	37889089	+	protein_coding	Gja1	35.34	61.99	45.63	16.64	21.83	11.73
ENSRNOG00000000808	chr20	38935820	38963309	+	protein_coding	Hsf2	2.81	4.05	2.55	2.26	3.5	2.01
ENSRNOG00000000809	chr20	3351303	3364565	+	protein_coding	Atat1	3.18	3.46	2.36	1.64	2.09	1.3
ENSRNOG00000000811	chr20	40618128	40712592	+	protein_coding	Pkib	0.38	0.72	0.16	0.04	0.09	0.09
ENSRNOG00000000812	chr20	3364814	3368923	+	protein_coding	RGD1302996	1.03	1.43	0.89	0.85	1.08	0.81
ENSRNOG00000000814	chr20	40769586	40773349	+	protein_coding	Fabp7	0	0	0	0	0	0
ENSRNOG00000000815	chr20	40778927	40800868	+	protein_coding	Smpdl3a	24.49	47.65	23.61	8.01	12.84	8.63
ENSRNOG00000000816	chr20	3372413	3397039	-	protein_coding	Ppp1r18	7.94	10.58	9.28	17.38	21.06	15.32
ENSRNOG00000000818	chr20	3397834	3401315	-	protein_coding	Nrm	0.46	0.5	0.36	0.61	0.75	0.41
ENSRNOG00000000823	chr20	27832932	27879759	+	protein_coding	Gcc2	3.45	4.6	2.33	2.41	3.35	2.27
ENSRNOG00000000824	chr20	27703732	27782586	-	protein_coding	Dse	5.83	10.33	7.98	17.27	24.73	16.75
ENSRNOG00000000825	chr20	27651312	27657983	-	protein_coding	Calhm5	0.01	0.02	0.02	0.42	0.72	0.46
ENSRNOG00000000826	chr20	3427880	3438396	-	protein_coding	Flot1	15.03	18.09	14.96	10.91	15.93	9.87
ENSRNOG00000000827	chr20	3438798	3440769	-	protein_coding	Ier3	43.23	50.52	63.51	55.57	57.2	45.19
ENSRNOG00000000831	chr20	3582742	3588375	+	protein_coding	Gtf2h4	2.45	2.83	2.26	2.09	2.42	1.73
ENSRNOG00000000833	chr20	3588497	3599514	+	protein_coding	Vars2	2.09	1.84	1.56	0.98	1.36	0.93
ENSRNOG00000000836	chr20	4861335	4863198	-	protein_coding	Ltb	0.07	0.07	0.08	0	0	0
ENSRNOG00000000837	chr20	4855829	4858447	+	protein_coding	Tnf	0	0	0	0	0	0
ENSRNOG00000000838	chr20	4852496	4854677	+	protein_coding	Lta	0	0	0	0.02	0	0
ENSRNOG00000000839	chr20	4822935	4839202	+	protein_coding	Nfkbil1	2.63	1.92	1.78	1.08	1.02	1.15
ENSRNOG00000000840	chr20	4821285	4823494	-	protein_coding	Atp6v1g2	0.34	0.41	0.27	0.16	0.17	0.12
ENSRNOG00000000841	chr20	4806108	4818568	-	protein_coding	Ddx39b	42.78	40.51	29.44	18.33	24.72	16.45
ENSRNOG00000000842	chr20	5049496	5052585	+	protein_coding	Ddah2	9.36	11.43	6.51	8.05	7.83	7.72
ENSRNOG00000000843	chr20	5057701	5059933	+	protein_coding	Ly6g6c	0	0.07	0.09	0	0.05	0.07
ENSRNOG00000000844	chr20	5061658	5064469	-	protein_coding	Ly6g6d	0	0	0	0	0	0
ENSRNOG00000000846	chr20	5100415	5104494	+	protein_coding	Ly6g5c	0	0.04	0	0	0	0
ENSRNOG00000000847	chr20	5106890	5113112	-	protein_coding	Csnk2b	15.12	17.39	14.5	22.91	29.62	21.16
ENSRNOG00000000848	chr20	5113339	5116382	+	protein_coding	Gpank1	2.73	2.82	2.22	1.54	1.91	1.28
ENSRNOG00000000850	chr20	5120474	5123073	-	protein_coding	Apom	0.82	1.17	0.64	0.2	0.51	0.39
ENSRNOG00000000851	chr20	5125349	5138084	+	protein_coding	Bag6	12.06	9.99	10.73	6.76	7.5	6.16
ENSRNOG00000000852	chr20	5139882	5155293	-	protein_coding	Prrc2a	5.17	3.81	4.69	2.36	2.07	2.11
ENSRNOG00000000853	chr20	5161333	5166448	-	protein_coding	Aif1	0	0	0	0	0	0
ENSRNOG00000000854	chr20	5170215	5175773	+	protein_coding	Ncr3	0	0	0	0	0	0
ENSRNOG00000000855	chr20	5176016	5179263	-	protein_coding	Lst1	0	0.03	0	0.02	0.02	0
ENSRNOG00000000857	chr20	5020667	5037088	-	protein_coding	Msh5	0.11	0.04	0.03	0.01	0.03	0.03
ENSRNOG00000000858	chr20	5018264	5020150	-	protein_coding	Sapcd1	1.54	1.13	0.46	0.54	0.83	0.55
ENSRNOG00000000860	chr20	5008508	5017669	+	protein_coding	Vwa7	0.09	0.04	0.06	0.01	0	0.02
ENSRNOG00000000861	chrX	140878216	140888795	+	protein_coding	Zic3	0	0	0	0	0	0
ENSRNOG00000000866	chrX	159884885	159891326	-	protein_coding	Rbmx	2.36	3.08	1.16	2.45	3.65	2.26
ENSRNOG00000000867	chr20	4993560	5008262	+	protein_coding	Vars1	5.69	5.08	5.73	7.16	6.69	6.08
ENSRNOG00000000869	chrX	159723866	159841072	-	protein_coding	Arhgef6	2.58	3.4	2.19	2.54	3.98	2.38
ENSRNOG00000000871	chrX	159703578	159716562	+	protein_coding	Cd40lg	0	0	0	0	0	0
ENSRNOG00000000873	chrX	159505344	159511021	+	protein_coding	Brs3	0	0	0	0	0	0
ENSRNOG00000000875	chrX	159112880	159172524	+	protein_coding	Fhl1	8.92	13.81	12	101.45	141.87	76.98
ENSRNOG00000000878	chr20	4593389	4609631	+	protein_coding	Slc44a4	0.01	0	0.01	0.03	0.04	0.01
ENSRNOG00000000879	chrX	158978755	159045044	+	protein_coding	Slc9a6	1.71	2.61	1.74	1.43	2.06	1.23
ENSRNOG00000000881	chrX	158966673	158978995	-	protein_coding	Mmgt1	1.68	2.61	1.8	2.58	3.63	2.19
ENSRNOG00000000885	chr12	28212333	28251816	+	protein_coding	Auts2	0.06	0.02	0.09	0.04	0.02	0.04
ENSRNOG00000000886	chr12	29308341	29743705	-	protein_coding	Caln1	0	0	0	0	0	0
ENSRNOG00000000887	chr12	4633746	4634486	+	pseudogene	AABR07035098.1	0.23	0.34	0.12	0.39	0.54	0.18
ENSRNOG00000000888	chr12	29921443	29930600	+	protein_coding	Sbds	14.67	16.87	13.11	15.75	20.32	13.73
ENSRNOG00000000889	chr2	157031018	157066781	-	protein_coding	AABR07011057.1	0.04	0.05	0.02	0.07	0.07	0.05
ENSRNOG00000000891	chr12	4737817	4741997	+	protein_coding	AABR07035107.1	2.2	3.47	1.71	1.68	2.63	1.29
ENSRNOG00000000893	chr12	29933906	29958050	-	protein_coding	Tmem248	11.84	14.02	12.5	12.43	17.64	11.89
ENSRNOG00000000894	chr12	5573729	5822874	-	protein_coding	Fry	0.45	0.54	0.51	0.78	1.12	0.84
ENSRNOG00000000895	chr12	29961120	29988959	-	protein_coding	Rabgef1	3.44	3.92	3.05	2.66	3.49	2.27
ENSRNOG00000000896	chr8	90304148	90304654	+	protein_coding	AABR07070892.1	0	0.03	0	0	0	0
ENSRNOG00000000897	chr12	6016884	6078411	-	protein_coding	Rxfp2	0	0	0	0.1	0.11	0.09
ENSRNOG00000000900	chr12	30045751	30106893	-	protein_coding	Tpst1	3.65	5.57	3.1	1.25	1.86	1.2
ENSRNOG00000000901	chr12	30125168	30180115	-	protein_coding	Crcp	2.96	4.31	3.27	2.11	2.58	2.17
ENSRNOG00000000902	chr12	6322668	6341902	-	protein_coding	Hsph1	7.71	9.12	8.24	6.44	8.29	4.93
ENSRNOG00000000903	chr12	30165694	30178341	+	protein_coding	Asl	2.91	3.14	3.02	3.07	4.04	2.71
ENSRNOG00000000904	chr12	6265748	6316948	+	protein_coding	Wdr95	0	0	0	0	0	0.01
ENSRNOG00000000905	chr12	6671940	6703979	-	protein_coding	Tex26	0.07	0.01	0	0.05	0.02	0.04
ENSRNOG00000000906	chr12	6711747	6740714	-	protein_coding	Medag	48.31	91.07	63.09	9.04	14.85	6.87
ENSRNOG00000000907	chr12	6854920	6879154	-	protein_coding	Alox5ap	0.15	0.16	0.09	0.51	0.7	0.47
ENSRNOG00000000909	chr12	6929978	6956984	-	protein_coding	Uspl1	3.61	3.54	2.21	2.03	2.95	1.82
ENSRNOG00000000913	chr12	30198822	30227771	+	protein_coding	Gusb	5.18	7.59	6.03	5.82	7.88	5.22
ENSRNOG00000000916	chr12	7208850	7271872	+	protein_coding	LOC100910196	0	0.1	0	0.43	0.57	0.4
ENSRNOG00000000917	chr12	30303725	30304036	-	protein_coding	Nupr2	0.9	0.38	0.52	0.3	0	0.34
ENSRNOG00000000918	chr12	30308469	30314519	-	protein_coding	Zbed5	2.96	2.6	2.05	2.92	1.15	2.48
ENSRNOG00000000920	chr12	30450316	30464352	+	protein_coding	Phkg1	0.59	0.8	0.5	0.12	0.17	0.13
ENSRNOG00000000921	chr12	7865938	7911525	+	protein_coding	Ubl3	7.22	9.27	7.75	4.41	5.83	4.08
ENSRNOG00000000922	chr12	30464676	30491102	-	protein_coding	Sumf2	4.04	5.3	3.95	6.09	7.26	6.14
ENSRNOG00000000923	chr12	30491416	30501860	-	protein_coding	Cct6a	13.45	17.04	11.01	11.49	16.02	10.72
ENSRNOG00000000924	chr12	8032809	8108972	+	protein_coding	Slc7a1	1.22	1.38	2.37	3.85	4.78	3.74
ENSRNOG00000000925	chr12	30514112	30526557	+	protein_coding	Psph	1.49	2.5	2.96	3.73	5.35	4.16
ENSRNOG00000000926	chr12	30570386	30573610	-	protein_coding	Mrps17	6.57	9.33	7.15	8.11	11.43	7.39
ENSRNOG00000000931	chr12	30740520	30811054	-	protein_coding	Sfswap	13.47	10.87	7.96	5.08	6.32	4.46
ENSRNOG00000000934	chr12	31609053	31629881	-	protein_coding	Piwil1	0	0	0	0	0	0
ENSRNOG00000000936	chr12	31335372	31360254	+	protein_coding	Stx2	4.58	6.46	4.34	6.21	7.5	5.12
ENSRNOG00000000937	chr12	8725517	8741951	+	protein_coding	Slc46a3	0.32	0.35	0.21	0.29	0.46	0.3
ENSRNOG00000000938	chr12	31320624	31323810	-	protein_coding	Ran	25.89	35.91	27.31	53.27	65.09	47.64
ENSRNOG00000000940	chr12	9034308	9205905	+	protein_coding	Flt1	0.1	0.1	0.11	0.33	0.45	0.21
ENSRNOG00000000942	chr12	9216536	9331195	-	protein_coding	Pan3	4.27	5.29	2.87	2.34	3.33	2.2
ENSRNOG00000000943	chr12	31258135	31258401	+	processed_pseudogene	AC136867.1	0.28	0.07	0.08	0.09	0.05	0.08
ENSRNOG00000000952	chr12	9605873	9607168	-	protein_coding	Gsx1	0	0	0	0	0	0
ENSRNOG00000000954	chr12	9693779	9727489	-	protein_coding	Polr1d	4.27	7.14	3.75	5.61	6.78	5.89
ENSRNOG00000000955	chr12	9728486	9793428	+	protein_coding	Lnx2	0.47	0.61	0.42	0.55	0.61	0.52
ENSRNOG00000000956	chr12	9985928	9990284	-	protein_coding	Rasl11a	1.77	4.75	0.92	0.44	0.53	0.36
ENSRNOG00000000957	chr12	9996951	9998779	-	protein_coding	Rpl21	69.06	96.07	41.73	50.3	76.47	49.45
ENSRNOG00000000958	chr7	16156919	16158033	-	pseudogene	AABR07055943.1	0.39	0.44	0.18	0.26	0.4	0.3
ENSRNOG00000000961	chr12	32666635	32740732	-	protein_coding	Glt1d1	0	0	0	0.01	0	0
ENSRNOG00000000962	chr12	32753824	32773277	+	protein_coding	Slc15a4	2.48	2.18	1.8	2.18	2.4	1.88
ENSRNOG00000000963	chr12	32808022	33016885	-	protein_coding	Tmem132c	0	0	0	0	0	0
ENSRNOG00000000964	chr12	34003895	34004671	-	processed_pseudogene	AABR07036087.1	3.88	9.08	3.64	2.56	3.6	3.42
ENSRNOG00000000967	chr12	36512393	36555694	-	protein_coding	Aacs	2.73	3.12	2.46	3.97	4.6	3.48
ENSRNOG00000000968	chr12	10574168	10583208	+	protein_coding	Rnf6	5.55	5.71	4.32	6.75	9.45	6.52
ENSRNOG00000000969	chr12	10636275	10684278	+	protein_coding	Cyp3a18	0	0	0	0	0	0
ENSRNOG00000000973	chr12	2016058	2033112	+	protein_coding	Tex45	0	0	0	0	0	0
ENSRNOG00000000974	chr12	2046472	2050565	+	protein_coding	Zfp358	1.66	1.46	1.21	1.03	0.98	0.84
ENSRNOG00000000975	chr12	2054680	2068682	+	protein_coding	Mcoln1	3.72	5.45	5.18	6.45	9.44	6.18
ENSRNOG00000000977	chr12	2069959	2097904	+	protein_coding	Pnpla6	1.8	1.86	1.37	1.26	1.27	1.14
ENSRNOG00000000978	chr12	11663683	11677830	-	processed_transcript	AABR07035374.1	0	0	0	0	0	0
ENSRNOG00000000979	chr12	36576020	36587839	-	protein_coding	Bri3bp	5.16	5.77	4.29	4.72	5.22	4.56
ENSRNOG00000000981	chr12	36694960	36761455	+	protein_coding	Scarb1	2.82	2.78	2.3	6.15	8.33	5.87
ENSRNOG00000000983	chr12	11179329	11187380	+	protein_coding	Zfp394	2.41	2.73	1.63	1.21	1.46	1.2
ENSRNOG00000000985	chr12	11199898	11215708	-	protein_coding	Cpsf4	2.76	2.74	1.75	2.79	3.1	2.6
ENSRNOG00000000986	chr12	2134022	2157403	+	protein_coding	Camsap3	0.03	0.01	0	0.01	0	0.01
ENSRNOG00000000987	chr12	11215886	11233633	+	protein_coding	Ptcd1	2.66	2.6	1.89	1.65	2.17	1.52
ENSRNOG00000000988	chr12	2158389	2170504	-	protein_coding	Xab2	3.73	3.5	3.13	2.56	2.57	2.53
ENSRNOG00000000989	chr12	11232964	11240400	-	protein_coding	Bud31	12.51	18.54	13.93	21.57	32.24	19.8
ENSRNOG00000000990	chr12	11240761	11251004	+	protein_coding	Pdap1	11.48	14.75	8.77	13.57	17.31	13.55
ENSRNOG00000000991	chr12	11252296	11265865	-	protein_coding	Arpc1b	65.96	85.43	72.89	81.18	77.92	74.11
ENSRNOG00000000993	chr12	2172378	2174131	-	protein_coding	Pcp2	0	0	0	0	0	0
ENSRNOG00000000994	chr12	2180150	2191175	+	protein_coding	Stxbp2	2.12	2.31	1.72	1.03	1.23	0.68
ENSRNOG00000000996	chr12	11272609	11294058	-	protein_coding	Arpc1a	19.55	22.14	17.21	24.26	32.82	22.94
ENSRNOG00000000999	chr12	11407213	11526465	+	protein_coding	Smurf1	3.45	3.09	3.6	5.01	6.01	4.29
ENSRNOG00000001001	chr12	2201891	2204249	+	protein_coding	Retn	0	0	0	0	0	0
ENSRNOG00000001003	chr12	2228670	2232214	+	protein_coding	Trappc5	3.62	4.39	3.93	3.94	3.74	4.19
ENSRNOG00000001004	chr12	36871999	37033701	+	protein_coding	Ncor2	2.18	1.71	2.11	0.95	0.74	0.74
ENSRNOG00000001005	chr12	2233778	2245324	-	protein_coding	Fcer2	0.02	0	0	0	0	0.01
ENSRNOG00000001006	chr12	12013911	12025549	-	protein_coding	Nptx2	0	0	0.02	0.01	0.04	0.01
ENSRNOG00000001007	chr12	12227010	12321172	+	protein_coding	Baiap2l1	1.81	2.04	1.62	3.37	4.64	3.05
ENSRNOG00000001009	chr12	12322243	12330939	-	protein_coding	Bri3	9.37	12.33	8.45	8.83	10.9	7.81
ENSRNOG00000001010	chr12	12374790	12402552	+	protein_coding	Tecpr1	1.55	1.61	2.18	1.79	1.67	1.35
ENSRNOG00000001011	chr12	37038733	37047628	-	protein_coding	Rflna	0.13	0.26	0.15	0.04	0.07	0.05
ENSRNOG00000001017	chr12	2406879	2413324	-	protein_coding	Cd209	0	0	0	0	0	0
ENSRNOG00000001027	chr12	2716376	2719073	+	protein_coding	LOC100363064	0	0	0	0	0	0
ENSRNOG00000001030	chr15	58554374	58658153	+	protein_coding	Tsc22d1	92.13	131.59	93.45	216.89	278.63	195.39
ENSRNOG00000001031	chr12	12624723	12634472	+	protein_coding	Ocm2	0	0	0.01	0	0	0
ENSRNOG00000001032	chr12	12638864	12662371	+	protein_coding	Ccz1b	8.7	11.91	7.61	9.35	14.27	8.87
ENSRNOG00000001033	chr15	58170967	58201970	+	protein_coding	Nufip1	2.74	4.07	2.46	2.19	2.73	1.92
ENSRNOG00000001034	chr12	2587891	2626310	-	protein_coding	Evi5l	3.48	4.27	3.78	3.07	3.13	2.69
ENSRNOG00000001035	chr12	37427546	37444282	-	protein_coding	Gtf2h3	1.97	2.89	2.12	2.66	3.71	2.47
ENSRNOG00000001036	chr12	12665194	12712742	-	protein_coding	Rsph10b	0.06	0.04	0.02	0.05	0.06	0.03
ENSRNOG00000001037	chr15	58153275	58171049	-	protein_coding	Gpalpp1	5.6	7.52	4.71	5.21	7.49	4.21
ENSRNOG00000001039	chr12	37444072	37465398	+	protein_coding	Eif2b1	7.65	8.53	5.55	7.1	10.19	6.62
ENSRNOG00000001040	chr12	12714394	12738641	-	protein_coding	Pms2	2.42	2.75	1.62	1.58	2.4	1.32
ENSRNOG00000001043	chr12	37453005	37468935	-	protein_coding	Ddx55	2.27	2.76	1.72	1.7	2.28	1.4
ENSRNOG00000001044	chr12	12738812	12748345	+	protein_coding	Aimp2	2.43	3.7	3.53	6.47	7.26	5.18
ENSRNOG00000001047	chr12	2548218	2555164	-	protein_coding	Map2k7	3.7	4.48	3.57	2.57	2.9	1.99
ENSRNOG00000001048	chr12	12756452	12760838	+	protein_coding	Ankrd61	0.24	0.17	0.08	0.03	0.08	0.09
ENSRNOG00000001049	chr15	57891680	57894504	+	protein_coding	Tpt1	304.7	415.14	212.49	225.88	314.33	227.9
ENSRNOG00000001050	chr12	12748785	12782146	-	protein_coding	Eif2ak1	7.23	8.89	5.67	9.74	13.73	9.36
ENSRNOG00000001052	chr15	57813356	57834173	-	protein_coding	Slc25a30	1.67	2.7	1.31	1.58	2.02	1.35
ENSRNOG00000001053	chr12	37471260	37480297	-	protein_coding	Tmed2	53.81	75.99	53.89	76.36	108.17	68.64
ENSRNOG00000001055	chr12	37490584	37528784	+	protein_coding	Rilpl1	6.1	7.13	4.94	7	7.46	6.02
ENSRNOG00000001056	chr12	2537275	2540668	-	protein_coding	Snapc2	4.18	4.07	2.69	2.34	2.76	2.25
ENSRNOG00000001057	chr12	2534212	2535822	+	protein_coding	Ctxn1	0.04	0.1	0.09	0.15	0.1	0.09
ENSRNOG00000001058	chr12	2517006	2533706	+	protein_coding	Timm44	6.62	9.45	5.81	6.81	8.81	6.3
ENSRNOG00000001059	chr12	12859661	12877495	+	protein_coding	Usp42	1.5	1.69	1.24	1	1.23	0.82
ENSRNOG00000001060	chr12	37531095	37538403	-	protein_coding	Snrnp35	2.78	3.89	3.06	3.1	3.51	2.61
ENSRNOG00000001061	chr12	37544918	37556453	+	protein_coding	Rilpl2	6.97	10	5.99	6.09	6.46	5.72
ENSRNOG00000001062	chr12	37559770	37574750	-	protein_coding	Kmt5a	8.77	11.24	8.72	10.06	13.48	8.58
ENSRNOG00000001064	chr12	37593874	37649036	+	protein_coding	Sbno1	7.4	9.4	5.29	6.12	8.97	5.35
ENSRNOG00000001065	chr12	12877559	12945192	-	protein_coding	Cyth3	25.6	37.9	26.42	8.68	12.56	8.93
ENSRNOG00000001066	chr17	72160735	72195509	+	protein_coding	Itih2	0	0	0	0	0.01	0
ENSRNOG00000001068	chr12	13090172	13111873	+	protein_coding	Rac1	29.43	36.89	28.43	33.6	51.54	32.72
ENSRNOG00000001069	chr12	2461502	2502432	+	protein_coding	Elavl1	7.39	8.93	6.58	7.39	9.54	6.15
ENSRNOG00000001070	chr12	37668369	37677063	+	protein_coding	Cdk2ap1	14.21	20.99	16.3	15.22	20.73	13.49
ENSRNOG00000001071	chr12	4546287	4546607	+	protein_coding	AABR07035091.1	0	0.16	0	0	0	0.82
ENSRNOG00000001072	chr12	4439750	4474729	-	protein_coding	Cers4	5.21	6.97	4.11	2.48	3.8	2.61
ENSRNOG00000001073	chr12	37677019	37699616	-	protein_coding	RGD1563482	1.73	2.6	1.47	1.55	2.43	1.4
ENSRNOG00000001074	chr12	37702404	37768957	+	protein_coding	Mphosph9	1.18	1.41	0.84	0.69	1.07	0.77
ENSRNOG00000001079	chr12	13113237	13157666	-	protein_coding	Daglb	3.2	3.79	3.59	2.77	3.62	2.73
ENSRNOG00000001080	chr12	37904379	37906521	-	protein_coding	Arl6ip4	6.12	6.76	5.72	7.71	9.08	6.86
ENSRNOG00000001081	chr12	37907130	37910439	-	protein_coding	Ogfod2	1.42	1.41	1.01	0.89	0.85	0.98
ENSRNOG00000001082	chr12	37923528	37958363	+	protein_coding	Abcb9	0.35	0.28	0.41	0.21	0.17	0.16
ENSRNOG00000001083	chr12	13192453	13210758	-	protein_coding	Kdelr2	23.11	23.96	18.14	27.71	33.45	24.52
ENSRNOG00000001086	chr12	37984790	38023368	+	protein_coding	Vps37b	2.82	2.95	3.91	3.54	3.35	3.07
ENSRNOG00000001088	chr12	1460538	1471357	+	protein_coding	Rfc3	1.65	1.35	1.02	1.6	2.13	1.18
ENSRNOG00000001090	chr12	1023531	1195591	-	protein_coding	Stard13	6.68	7.9	8.01	3.78	5.04	2.75
ENSRNOG00000001091	chr12	38024519	38053085	-	protein_coding	Hip1r	1.97	1.51	2.44	1.86	1.91	1.6
ENSRNOG00000001092	chr12	943006	987551	+	protein_coding	Kl	0	0	0.01	0.01	0.01	0
ENSRNOG00000001094	chr12	13353750	13364338	+	protein_coding	Zfp316	1.07	1.22	0.75	0.47	0.41	0.49
ENSRNOG00000001098	chr12	660011	794042	+	protein_coding	Pds5b	3.22	4.13	2.72	1.62	2.24	1.21
ENSRNOG00000001099	chr12	13428685	13442286	+	protein_coding	Rbak	1.84	2.55	1.23	1.12	1.38	0.74
ENSRNOG00000001101	chr12	13508429	13632304	+	protein_coding	Rnf216	3.78	4.56	3.27	2.51	3.44	2.3
ENSRNOG00000001103	chr12	14449010	15098786	-	processed_transcript	AABR07035437.1	2.57	2.25	4.4	0.32	0.39	0.37
ENSRNOG00000001104	chr12	14180029	14244316	-	protein_coding	Foxk1	1.49	1.27	1.58	0.97	1.06	0.97
ENSRNOG00000001106	chr12	38096034	38116919	-	protein_coding	Denr	7.34	10.25	6.63	8.11	12.14	7.91
ENSRNOG00000001107	chr12	14169139	14175945	-	protein_coding	AABR07035428.1	2.64	1.98	1.87	1.26	1.5	0.94
ENSRNOG00000001108	chr12	628488	650376	-	protein_coding	N4bp2l2	8.45	13.84	7.26	6.37	9.52	5.9
ENSRNOG00000001111	chr12	504007	544748	+	protein_coding	Brca2	0.48	0.59	0.24	0.12	0.17	0.12
ENSRNOG00000001113	chr12	14021727	14078134	+	protein_coding	Mmd2	0	0	0	0	0	0
ENSRNOG00000001114	chr12	13969586	13998172	-	protein_coding	Wipi2	4.91	5.64	4.16	5.38	6.92	4.41
ENSRNOG00000001115	chr12	13914114	13924531	-	protein_coding	Slc29a4	0.01	0.02	0.01	0.02	0.02	0
ENSRNOG00000001117	chr12	13734429	13747215	+	protein_coding	Fbxl18	0.56	0.41	0.49	0.51	0.37	0.49
ENSRNOG00000001120	chr12	43421308	43576804	-	protein_coding	Med13l	3.88	3.78	3.47	2.56	2.91	2.13
ENSRNOG00000001123	chr12	43920564	43940798	-	protein_coding	RGD1562310	1.36	1.71	1.23	1.57	2.04	1.56
ENSRNOG00000001124	chr12	43940929	44008685	+	protein_coding	Rnft2	0.22	0.28	0.31	0.61	0.7	0.53
ENSRNOG00000001126	chr12	44046217	44138138	+	protein_coding	Fbxw8	6.01	6.55	5.14	6.49	7.7	6.08
ENSRNOG00000001128	chr12	44141422	44174583	-	protein_coding	Tesc	0.09	0.02	0.03	0	0	0
ENSRNOG00000001129	chr12	44246508	44279002	-	protein_coding	Fbxo21	4.52	4.11	2.32	1.53	1.85	1.61
ENSRNOG00000001130	chr12	44213943	44520341	-	protein_coding	Nos1	0	0	0	0	0	0
ENSRNOG00000001134	chr12	44931494	44941324	+	protein_coding	Rfc5	2.93	2.87	2.14	1.34	1.77	1.22
ENSRNOG00000001135	chr12	44942443	44962656	-	protein_coding	Wsb2	13.4	14.88	16.48	33.91	45.29	33.1
ENSRNOG00000001136	chr12	45026886	45031145	+	protein_coding	Pebp1	39.93	44.07	30.69	45.69	46.45	41.76
ENSRNOG00000001138	chr12	45037883	45182974	-	protein_coding	Taok3	0.58	0.49	0.58	0.51	0.62	0.5
ENSRNOG00000001139	chr12	45199577	45221512	+	protein_coding	Suds3	5.04	6.84	4.8	5.03	6.35	4.57
ENSRNOG00000001141	chr12	45727112	45882548	+	protein_coding	Srrm4	0.01	0.01	0	0.01	0	0.02
ENSRNOG00000001142	chr12	46316236	46326790	+	protein_coding	Prkab1	4.26	4.54	3.99	2.8	3.55	2.82
ENSRNOG00000001143	chr12	46334665	46494174	-	protein_coding	Cit	1.35	0.77	0.68	0.73	0.76	0.62
ENSRNOG00000001148	chr12	46791528	46794797	-	protein_coding	Rplp0	283.37	282.88	183.13	239.67	239.01	228.76
ENSRNOG00000001149	chr12	46797954	46845080	-	protein_coding	Pxn	2.56	2.78	2.67	2.78	2.89	2.51
ENSRNOG00000001151	chr12	46868416	46876592	+	protein_coding	Sirt4	0.68	0.84	0.5	0.43	0.56	0.27
ENSRNOG00000001152	chr20	9586075	9626228	+	protein_coding	Glp1r	0	0	0	0	0	0
ENSRNOG00000001153	chr12	46879343	46889082	-	protein_coding	Pla2g1b	0	0	0	0	0	0
ENSRNOG00000001156	chr12	46895447	46920952	-	protein_coding	Msi1	0.09	0.07	0.1	0.1	0.1	0.08
ENSRNOG00000001157	chr20	9643612	9701170	+	protein_coding	Umodl1	0	0	0	0	0	0
ENSRNOG00000001158	chr20	9743269	9840489	+	protein_coding	Abcg1	8.15	12.21	7.84	0.34	0.35	0.33
ENSRNOG00000001159	chr20	9850803	9855481	-	protein_coding	Tff3	0.05	0	0	0	0	0
ENSRNOG00000001160	chr12	46987404	46989897	-	protein_coding	Triap1	6.3	7.79	4.41	3.74	6.15	4.01
ENSRNOG00000001161	chr12	46989951	47039542	+	protein_coding	Gatc	2.66	3.57	2.78	2.52	3.6	2.4
ENSRNOG00000001162	chr20	9872680	9876008	-	protein_coding	Tff2	0	0	0	0	0	0
ENSRNOG00000001163	chr12	47039716	47046022	-	protein_coding	Srsf9	8.47	10.49	7.86	9.02	9.82	7.99
ENSRNOG00000001164	chr20	9892124	9895984	-	protein_coding	Tff1	0	0	0	0	0	0
ENSRNOG00000001165	chr20	9910522	9929705	-	protein_coding	Tmprss3	0	0	0	0	0	0
ENSRNOG00000001167	chr20	9948908	9985133	+	protein_coding	Ubash3a	0	0	0.01	0	0	0
ENSRNOG00000001169	chr20	10032641	10087688	+	protein_coding	Slc37a1	0.16	0.11	0.1	0.09	0.12	0.07
ENSRNOG00000001170	chr12	47024442	47027495	+	protein_coding	Cox6a1	55.88	78.19	59.92	97.48	121.97	95.98
ENSRNOG00000001171	chr12	47078753	47095438	-	protein_coding	Coq5	2.19	2.41	1.98	2.49	3.07	2
ENSRNOG00000001172	chr12	47103314	47138128	+	protein_coding	Rnf10	6.77	6.82	8.52	6.72	8.24	6.32
ENSRNOG00000001173	chr12	47179664	47209784	+	protein_coding	Cabp1	0.09	0.11	0.27	0.16	0.24	0.31
ENSRNOG00000001174	chr20	10123651	10216548	+	protein_coding	Pde9a	0	0	0	0	0	0
ENSRNOG00000001177	chr12	47254484	47263747	+	protein_coding	Acads	4.39	5.23	3.59	3.05	2.79	3.05
ENSRNOG00000001178	chr12	47276476	47360507	-	protein_coding	Sppl3	3.25	3.61	2.92	2.51	3.17	2.26
ENSRNOG00000001181	chr20	10239154	10257044	-	protein_coding	Wdr4	0.57	0.64	0.61	0.56	0.53	0.44
ENSRNOG00000001182	chr20	10265806	10275304	+	protein_coding	Ndufv3	10.26	13.21	8.32	9.97	12.15	9.72
ENSRNOG00000001183	chr12	47407811	47433342	+	protein_coding	Hnf1a	0.06	0.02	0.01	0.02	0.01	0
ENSRNOG00000001184	chr20	10334308	10358922	+	protein_coding	Pknox1	2.68	2.33	1.61	1.15	1.39	0.94
ENSRNOG00000001185	chr12	47433358	47438931	-	protein_coding	RGD1311899	7.18	10.19	6.97	7.05	9.31	6.32
ENSRNOG00000001187	chr12	47444104	47456894	-	protein_coding	Oasl	0.01	0.02	0.08	0.01	0.03	0
ENSRNOG00000001189	chr20	10668411	10680283	-	protein_coding	Sik1	1.77	1.49	1.73	0.81	0.82	0.75
ENSRNOG00000001190	chr12	47590154	47631119	+	protein_coding	Git2	7.46	7.68	5.27	3.73	5.01	3.16
ENSRNOG00000001191	chr12	47638274	47653638	-	protein_coding	Tchp	1.61	2.02	1.31	1.23	1.36	1.1
ENSRNOG00000001192	chr12	47667556	47687707	+	protein_coding	Gltp	2.46	3.77	2.65	3.95	4.03	3.29
ENSRNOG00000001193	chr20	10757854	10844178	-	protein_coding	Hsf2bp	0.1	0.11	0.04	0.08	0.09	0.09
ENSRNOG00000001194	chr20	10844266	10869821	+	protein_coding	Rrp1b	1.36	1.15	1.02	1.03	1.45	0.92
ENSRNOG00000001195	chr12	47698947	47737902	+	protein_coding	Trpv4	0.22	0.19	0.18	0.09	0.09	0.1
ENSRNOG00000001198	chr12	47748165	47793534	-	protein_coding	Fam222a	0.02	0	0	0	0	0
ENSRNOG00000001199	chr12	47138346	47142852	-	protein_coding	Pop5	1.52	2.37	1.73	1.33	1.43	1.15
ENSRNOG00000001201	chr20	10966331	10968432	-	protein_coding	Cstb	36.01	59.03	38.4	73.35	101.73	68.31
ENSRNOG00000001203	chr20	10981998	10993280	+	protein_coding	Rrp1	8.22	8.15	5.89	6.66	8.15	6.38
ENSRNOG00000001204	chr12	47558590	47588335	-	protein_coding	Ankrd13a	7.62	10.54	7.35	8.16	10.87	7.64
ENSRNOG00000001205	chr20	11114164	11144806	+	protein_coding	Agpat3	1.3	1.77	1.59	1.63	1.78	1.46
ENSRNOG00000001210	chr20	11228844	11243205	+	protein_coding	Pwp2	3.02	3.63	3.07	2.33	2.73	1.79
ENSRNOG00000001211	chr20	11244353	11252449	+	protein_coding	Gatd3a	11.74	14.25	10.73	7.98	8.13	8.37
ENSRNOG00000001212	chr20	11344514	11359090	-	protein_coding	Dnmt3l	0	0	0	0	0	0
ENSRNOG00000001213	chr20	11365697	11380631	+	protein_coding	Aire	0	0	0	0	0	0
ENSRNOG00000001214	chr20	11393877	11415882	+	protein_coding	Pfkl	13.7	11.9	8.78	6.23	5	4.51
ENSRNOG00000001215	chr20	11417429	11424324	-	protein_coding	Cfap410	2.71	2.86	2.25	1.49	1.58	1.67
ENSRNOG00000001216	chr20	11436267	11482051	+	protein_coding	Trpm2	0	0	0	0	0	0
ENSRNOG00000001217	chr20	11489456	11490406	+	protein_coding	Lrrc3	0	0	0	0.01	0	0
ENSRNOG00000001218	chr20	11561438	11572360	+	protein_coding	AABR07044583.1	0	0	0	0	0	0
ENSRNOG00000001219	chr20	11501925	11528332	-	protein_coding	Tspear	0	0	0	0	0	0
ENSRNOG00000001220	chr20	11626544	11626876	-	protein_coding	LOC100361664	0	0	0	0	0	0
ENSRNOG00000001222	chr20	11700089	11721838	-	protein_coding	Ube2g2	7.53	8.62	7.58	5.69	6.77	5.72
ENSRNOG00000001223	chr20	11746370	11764233	-	protein_coding	Pttg1ip	24.44	28.48	17.94	16.86	21.61	17.4
ENSRNOG00000001224	chr20	11777783	11815647	-	protein_coding	Itgb2	0.03	0.02	0.04	0.01	0	0
ENSRNOG00000001225	chr20	11863082	11896774	+	protein_coding	Fam207a	2.33	2.57	1.66	2.01	1.72	2.06
ENSRNOG00000001226	chr20	11928536	11929006	-	processed_pseudogene	AABR07044593.1	0.02	0	0	0.04	0	0
ENSRNOG00000001227	chr20	11972381	12101047	+	protein_coding	Adarb1	3.49	3.76	4.17	12.96	15.84	13.06
ENSRNOG00000001228	chr20	12117811	12128747	-	protein_coding	Pofut2	15.94	19.67	19.52	21.1	25.94	19.42
ENSRNOG00000001229	chr20	12225202	12332858	+	protein_coding	Col18a1	50.45	51.26	66.51	9.9	9.36	6.77
ENSRNOG00000001232	chr20	12334676	12352377	-	protein_coding	Slc19a1	0.92	0.82	0.68	0.73	0.78	0.76
ENSRNOG00000001235	chr12	15890170	15971212	+	protein_coding	Gna12	8.1	10.1	9.85	6.1	7.86	5.98
ENSRNOG00000001236	chr12	16015771	16027881	-	protein_coding	Brat1	2.56	2.36	2.02	1.47	1.46	1.23
ENSRNOG00000001237	chr20	13836030	13963003	+	protein_coding	Cabin1	3.65	2.87	2.62	2.29	2.26	1.72
ENSRNOG00000001238	chr12	38274297	38294292	+	protein_coding	Rsrc2	9.88	14.5	6.4	7.25	11.22	6.53
ENSRNOG00000001239	chr20	13827132	13831588	+	protein_coding	Ddt	22.63	22.97	12.28	17.51	18.83	15.88
ENSRNOG00000001241	chr12	15857805	16067924	+	protein_coding	Iqce	2.18	2.58	1.9	1.09	1.49	1.06
ENSRNOG00000001242	chr20	13817795	13825475	+	protein_coding	Gstt3	0.27	0.21	0.1	0.02	0.07	0.06
ENSRNOG00000001243	chr12	38303624	38326502	+	protein_coding	Zcchc8	3.33	3.87	2.53	2.02	2.7	1.78
ENSRNOG00000001245	chr20	12429315	12629981	+	protein_coding	Pcbp3	0.5	0.42	0.49	1.03	1.21	0.7
ENSRNOG00000001247	chr12	38345456	38452652	+	protein_coding	Clip1	12.49	15.74	9.45	11.49	15.42	10.63
ENSRNOG00000001249	chr20	12658065	12675561	+	protein_coding	Col6a1	286.49	321.7	197.02	95.21	112.03	92.4
ENSRNOG00000001250	chr12	16118634	16126953	-	protein_coding	Lfng	0.76	0.6	0.67	0.4	0.31	0.28
ENSRNOG00000001251	chr12	16170162	16172129	+	protein_coding	Grifin	0.02	0	0.01	0	0	0
ENSRNOG00000001252	chr12	16200019	16201632	-	protein_coding	Chst12	7.67	7.41	8.4	2.91	2.61	2.15
ENSRNOG00000001253	chr12	16285733	16310190	-	protein_coding	Eif3b	14.55	17.01	13.82	13.54	18.49	11.71
ENSRNOG00000001254	chr20	12773427	12801180	+	protein_coding	Col6a2	159.86	177.13	150.08	67.03	69.21	63.73
ENSRNOG00000001255	chr12	38567247	38638536	-	protein_coding	Mlxip	0.8	0.69	0.65	0.6	0.68	0.6
ENSRNOG00000001256	chr12	40266662	40332612	-	protein_coding	Atxn2	2.45	2.45	2.12	1.08	1.16	0.88
ENSRNOG00000001258	chr12	16340922	16389497	+	protein_coding	Snx8	2.49	3.13	2.94	5.12	5.21	4.35
ENSRNOG00000001259	chr12	40018937	40219291	+	protein_coding	Cux2	0	0	0	0	0	0
ENSRNOG00000001260	chr12	16391578	16395029	-	protein_coding	Nudt1	0.69	0.99	0.78	0.81	0.76	0.7
ENSRNOG00000001261	chr20	12806957	12820466	-	protein_coding	Ftcd	0.41	0.34	0.18	0.13	0.14	0.04
ENSRNOG00000001262	chr20	13164628	13173774	-	protein_coding	Spatc1l	0.56	0.29	0	0.49	0.55	0.35
ENSRNOG00000001265	chr12	16410083	16719824	+	protein_coding	Mad1l1	0.77	0.98	1.06	0.89	1.07	0.93
ENSRNOG00000001269	chr12	39864295	39882030	-	protein_coding	Ppp1cc	29.96	49.68	28.92	16.73	24.89	13.93
ENSRNOG00000001270	chr12	39822637	39850567	-	protein_coding	Hvcn1	6.93	7.24	7	0.33	0.3	0.28
ENSRNOG00000001271	chr2	54810110	54824033	-	protein_coding	Card6	0.35	0.52	0.24	0.05	0.11	0.05
ENSRNOG00000001272	chr20	12879278	12917039	-	protein_coding	Mcm3ap	6.3	6.76	4.82	3.92	5.21	3.7
ENSRNOG00000001273	chr12	16899025	16901934	+	protein_coding	Psmg3	4.1	5.07	3.83	5.44	7.31	5.41
ENSRNOG00000001274	chr12	39690069	39699113	-	protein_coding	Vps29	8.89	13.97	10.43	15.03	23.14	13.41
ENSRNOG00000001275	chr12	16912249	16921426	+	protein_coding	Tmem184a	0.01	0.01	0	0	0	0
ENSRNOG00000001276	chr20	12944786	13038431	+	protein_coding	Pcnt	1.1	1.32	0.86	0.46	0.45	0.35
ENSRNOG00000001277	chr12	16923990	16934706	-	protein_coding	Mafk	3.22	3.91	3.75	3.08	3.33	3.03
ENSRNOG00000001278	chr12	39670453	39679510	-	protein_coding	Gpn3	3.02	3.38	2.45	1.77	2.36	1.61
ENSRNOG00000001283	chr12	39614733	39641285	-	protein_coding	Anapc7	3.43	3.93	2.76	2.19	2.76	2.01
ENSRNOG00000001284	chr12	17182163	17186679	-	protein_coding	Uncx	0	0	0	0	0	0
ENSRNOG00000001285	chr12	39553903	39603326	+	protein_coding	Atp2a2	15.9	19.91	18.83	23.36	30.23	17.28
ENSRNOG00000001287	chr12	17309834	17311112	-	protein_coding	Gper1	0.68	0.71	0.44	0.09	0.08	0.07
ENSRNOG00000001288	chr12	17345510	17358617	-	protein_coding	Gpr146	0.54	0.71	0.29	0.06	0.06	0.08
ENSRNOG00000001289	chr12	17277635	17380494	+	protein_coding	LOC498154	2.16	2.2	1.74	1.78	2.26	1.7
ENSRNOG00000001293	chr12	17469112	17486157	-	protein_coding	Get4	4.18	4.72	3.62	4.82	5.51	3.92
ENSRNOG00000001294	chr12	39423596	39506890	+	protein_coding	Ift81	2.81	4.57	2.66	2.3	3.21	1.92
ENSRNOG00000001295	chr20	13130636	13142856	-	protein_coding	S100b	33.96	68.52	50.9	31.48	45.78	34.19
ENSRNOG00000001296	chr12	39353613	39396042	-	protein_coding	P2rx7	0.18	0.2	0.17	0	0	0.03
ENSRNOG00000001297	chr20	13156241	13212606	+	protein_coding	Prmt2	3.51	4.51	3.23	3.22	3.57	2.84
ENSRNOG00000001298	chr20	13498926	13547508	+	protein_coding	Slc5a4b	0	0	0	0	0	0.02
ENSRNOG00000001299	chr12	17488487	17522534	-	protein_coding	Sun1	12.76	12.12	8.45	6.38	8.46	5.49
ENSRNOG00000001300	chr12	39308025	39325673	-	protein_coding	P2rx4	11.9	16.43	13.61	8.23	11.15	7.43
ENSRNOG00000001302	chr20	14265252	14282873	-	protein_coding	Adora2a	0.01	0.01	0	0.02	0.01	0
ENSRNOG00000001303	chr20	14287457	14393793	-	protein_coding	Specc1l	4.53	5.96	4.11	4.14	5.72	4.02
ENSRNOG00000001304	chr20	14421141	14545772	-	protein_coding	Bcr	1.59	1.34	1.31	2.2	2.42	1.89
ENSRNOG00000001309	chr12	39253409	39302601	+	protein_coding	Camkk2	1.36	1.8	1.3	0.79	0.64	0.69
ENSRNOG00000001311	chr20	14557740	14573519	-	protein_coding	Rab36	0.44	0.54	0.66	0.38	0.6	0.51
ENSRNOG00000001312	chr12	17734133	17755285	+	protein_coding	Pdgfa	27.03	31.14	48.53	30.1	32.74	27.93
ENSRNOG00000001313	chr20	14593819	14620019	-	protein_coding	Gnaz	0.02	0.01	0.01	0.02	0	0.01
ENSRNOG00000001314	chr12	17913767	17972737	-	protein_coding	Fam20c	4.71	5.34	6.17	7.14	6.96	5.97
ENSRNOG00000001315	chr20	14577166	14653038	+	protein_coding	Rsph14	0	0	0	0	0.01	0
ENSRNOG00000001316	chr12	39209129	39242690	+	protein_coding	Anapc5	31.22	37.55	26.5	35.02	43.76	32.79
ENSRNOG00000001317	chr12	18152659	18167517	+	protein_coding	Zfp68	3.58	5.56	2.57	2.1	3.12	1.68
ENSRNOG00000001323	chr12	18464781	18487178	-	protein_coding	Zfp157	2.28	3.12	1.4	1.14	1.77	1.14
ENSRNOG00000001324	chr12	18521401	18526250	-	protein_coding	Asmt	0.04	0.04	0.02	0.01	0	0.01
ENSRNOG00000001325	chr12	18534767	18540166	-	protein_coding	Il3ra	3.09	2.53	1.62	0.73	0.46	0.86
ENSRNOG00000001329	chr12	19166239	19167015	-	protein_coding	Gjc3	0	0	0.04	0	0	0
ENSRNOG00000001331	chr12	39164290	39185168	-	protein_coding	Rnf34	4.23	5.37	2.89	4.65	6.18	4.59
ENSRNOG00000001333	chr12	19196611	19202647	+	protein_coding	Azgp1	0.01	0.01	0	0.01	0.01	0
ENSRNOG00000001335	chr12	19231092	19247387	+	protein_coding	Zkscan1	3.27	4.76	2.86	2.2	3.53	2.23
ENSRNOG00000001336	chr12	38981927	38995570	-	protein_coding	Orai1	2.89	3.58	4.75	7.12	4.58	6.09
ENSRNOG00000001337	chr12	38845621	38869346	-	protein_coding	Setd1b	0.26	0.2	0.21	0.1	0.08	0.09
ENSRNOG00000001338	chr12	38828444	38839969	+	protein_coding	Hpd	0	0	0.03	0.01	0.02	0
ENSRNOG00000001339	chr12	38786540	38805121	-	protein_coding	Psmd9	5.65	5.34	4.42	5.76	6.67	5.29
ENSRNOG00000001341	chr12	19288403	19294888	-	protein_coding	Zfp113	1.78	2.48	1.32	0.97	1.54	0.74
ENSRNOG00000001342	chr12	38709595	38782010	-	protein_coding	Wdr66	0.23	0.37	0.2	0.17	0.17	0.14
ENSRNOG00000001344	chr12	40466495	40498752	+	protein_coding	Aldh2	17.58	19.61	16.63	11.95	11.72	11.75
ENSRNOG00000001345	chr12	40510378	40529338	+	protein_coding	Mapkapk5	7.48	8.29	4.95	5.47	8.35	5.12
ENSRNOG00000001346	chr12	19303387	19306226	+	protein_coding	Cops6	3.89	4.95	5.43	4.43	5.92	3.6
ENSRNOG00000001347	chr12	40533632	40536620	+	pseudogene	Adam1a	0.64	0.55	0.4	0.2	0.27	0.13
ENSRNOG00000001348	chr12	40619377	40625883	+	protein_coding	Erp29	12.95	24.71	18.95	29.94	30.28	28.17
ENSRNOG00000001349	chr12	19306607	19314016	-	protein_coding	Mcm7	2.11	2.73	1.48	1.38	1.86	0.91
ENSRNOG00000001350	chr12	40628005	40680397	-	protein_coding	Naa25	3.2	3.56	2.49	2.51	3.21	2.04
ENSRNOG00000001351	chr12	40695520	40709462	+	protein_coding	Trafd1	8	7.41	4.84	4.55	5.34	3.85
ENSRNOG00000001352	chr12	40713841	40822159	-	protein_coding	Hectd4	1.62	1.49	1.34	0.94	0.97	0.73
ENSRNOG00000001353	chr12	19314251	19320142	+	protein_coding	Ap4m1	3.77	3.56	2.17	1.18	1.34	1.1
ENSRNOG00000001355	chr12	19320271	19328637	-	protein_coding	Taf6	4.81	6	4.21	3.43	4.49	2.98
ENSRNOG00000001357	chr12	19335841	19337102	+	protein_coding	Mblac1	1.19	1.32	1.38	1.15	1.26	1.18
ENSRNOG00000001360	chr12	19599834	19630780	+	protein_coding	Stag3	0.03	0.03	0.01	0.01	0.01	0.01
ENSRNOG00000001367	chr12	19593041	19599374	-	protein_coding	Gpc2	0.1	0.07	0.08	0.02	0.03	0.02
ENSRNOG00000001368	chr12	41073824	41148490	+	protein_coding	Rph3a	0	0	0	0	0	0
ENSRNOG00000001369	chr12	41200718	41211909	+	protein_coding	Oas1a	0	0.03	0.01	0	0.02	0.02
ENSRNOG00000001374	chr12	41416218	41448668	-	protein_coding	Rasal1	0	0	0	0	0	0
ENSRNOG00000001375	chr12	19583110	19592000	-	protein_coding	Gal3st4	1.25	1.82	1.19	1.22	1.86	1.06
ENSRNOG00000001376	chr7	141973553	141981432	+	protein_coding	Mettl7a	4.86	6.92	2.88	1.81	2.5	1.77
ENSRNOG00000001377	chr12	41470557	41485122	-	protein_coding	Ddx54	3.32	3.51	3.74	2.31	2.37	2.06
ENSRNOG00000001378	chr12	41490801	41497610	-	protein_coding	Iqcd	0.08	0.1	0.11	0.14	0.14	0.08
ENSRNOG00000001379	chr12	18678594	18709397	+	protein_coding	Cyp3a62	0.04	0.06	0.03	0.01	0.04	0.04
ENSRNOG00000001383	chr12	41566981	41590244	-	protein_coding	Slc8b1	5.78	5.87	4.71	1.72	1.94	1.41
ENSRNOG00000001385	chr12	41600005	41619186	+	protein_coding	Plbd2	22.56	28.7	22.81	16.91	20	16.78
ENSRNOG00000001387	chr12	21981755	21986473	+	protein_coding	LOC100910540	2.37	2.24	1.75	1.16	1.44	0.77
ENSRNOG00000001388	chr12	41620393	41627741	-	protein_coding	Sds	0.17	0.24	0.21	0.07	0.06	0.01
ENSRNOG00000001389	chr12	22122953	22125091	+	protein_coding	Irs3	0.78	0.55	0.31	0.65	0.58	0.51
ENSRNOG00000001391	chr12	41636994	41647205	+	protein_coding	Sdsl	0.09	0.15	0.15	0.54	0.42	0.37
ENSRNOG00000001392	chr12	41663000	41671437	-	protein_coding	Lhx5	0	0	0	0	0	0
ENSRNOG00000001396	chr12	22165486	22169241	+	protein_coding	Mospd3	5.98	6.4	5.09	6.2	6.38	5.76
ENSRNOG00000001397	chr12	41907740	41993957	-	protein_coding	Rbm19	0.85	1.01	1.03	1.14	1.14	0.78
ENSRNOG00000001399	chr12	42097626	42148146	+	protein_coding	Tbx5	0.07	0.06	0.05	0.16	0.23	0.17
ENSRNOG00000001402	chr12	22127393	22138382	-	protein_coding	Lrch4	0.95	0.85	0.97	0.96	1.17	0.83
ENSRNOG00000001404	chr12	22082057	22118220	+	protein_coding	Agfg2	2.13	2.64	1.67	1.95	2.3	1.78
ENSRNOG00000001407	chr12	22177382	22194299	-	protein_coding	Tfr2	0.04	0.04	0.01	0.03	0.03	0.02
ENSRNOG00000001408	chr12	22194618	22211080	-	protein_coding	Actl6b	0.01	0	0	0	0	0
ENSRNOG00000001409	chr12	22229079	22234096	+	protein_coding	Gnb2	22.09	26.34	24.64	32.51	33.14	28.97
ENSRNOG00000001410	chr12	22236165	22245100	-	protein_coding	Gigyf1	2.89	2.96	2.18	1.23	1.26	1.19
ENSRNOG00000001412	chr12	22274828	22278266	+	protein_coding	Epo	0	0	0	0	0	0
ENSRNOG00000001414	chr12	22641104	22651482	+	protein_coding	Serpine1	42.11	40.82	59.81	490.92	616.61	365.81
ENSRNOG00000001415	chr12	22665112	22676075	+	protein_coding	Ap1s1	8.74	11.04	9.71	13.18	16.15	12.71
ENSRNOG00000001416	chr12	22677607	22680630	-	protein_coding	Vgf	0.01	0.02	0.03	0.09	0.06	0.08
ENSRNOG00000001417	chr12	22716423	22726982	-	protein_coding	Plod3	28.77	28.9	28.19	34.15	40.02	31.24
ENSRNOG00000001418	chr12	22726643	22732943	+	protein_coding	Znhit1	2.93	4.1	3.13	3.09	3.05	2.98
ENSRNOG00000001419	chr12	22738195	22748860	-	protein_coding	Cldn15	1.63	2.21	1.34	0.16	0.18	0.14
ENSRNOG00000001420	chr12	22750485	22765308	-	protein_coding	Fis1	15.75	22.32	18.51	18.34	23.76	18.13
ENSRNOG00000001422	chr12	22835019	22980603	+	protein_coding	Col26a1	0.01	0.03	0.02	0	0	0.01
ENSRNOG00000001424	chr12	23151180	23445074	+	protein_coding	Cux1	8.26	10.38	8.76	4.21	5.47	3.44
ENSRNOG00000001425	chr12	23473270	23501036	+	protein_coding	Sh2b2	0.91	0.69	0.48	0.22	0.18	0.16
ENSRNOG00000001426	chr12	23514981	23535968	+	protein_coding	Prkrip1	2.22	2.62	1.63	1.29	1.69	0.98
ENSRNOG00000001427	chr12	23544287	23564569	+	protein_coding	Orai2	3.54	6.03	3.5	0.81	1.06	0.79
ENSRNOG00000001428	chr12	23568094	23574125	-	protein_coding	Alkbh4	1.15	1.88	1.02	0.53	0.69	0.41
ENSRNOG00000001429	chr12	23574187	23587276	+	protein_coding	Lrwd1	4.42	4.72	3.2	1.97	2.06	1.81
ENSRNOG00000001430	chr12	23587222	23592774	-	protein_coding	Polr2j	7.83	10.77	8.38	8.38	10.98	8.02
ENSRNOG00000001431	chr12	23596981	23624316	-	protein_coding	Rasa4	2.41	1.97	1.46	0.22	0.35	0.14
ENSRNOG00000001432	chr12	23687966	23727564	-	protein_coding	Dtx2	2.56	2.96	2.57	1.14	1.28	0.93
ENSRNOG00000001434	chr12	23735223	23742190	-	protein_coding	Zp3	0.02	0	0	0	0	0
ENSRNOG00000001435	chr12	23752844	23762877	+	protein_coding	Ssc4d	0.19	0.23	0.15	0.25	0.14	0.13
ENSRNOG00000001436	chr12	23789638	23817883	+	protein_coding	Ywhag	20.1	25.58	21.54	39.16	46.61	36.65
ENSRNOG00000001439	chr12	23855400	23925741	-	protein_coding	Srrm3	0.01	0.02	0	0.01	0	0.01
ENSRNOG00000001440	chr12	23941448	23954431	-	protein_coding	Mdh2	11.37	13.92	13.44	17.12	21.24	16.65
ENSRNOG00000001441	chr12	23989596	23998254	+	protein_coding	Tmem120a	5.32	6.28	6.04	4.53	5.77	4.35
ENSRNOG00000001442	chr12	23998411	24046814	-	protein_coding	Por	10.93	12.23	11.81	7.04	8.04	5.8
ENSRNOG00000001443	chr12	24092004	24102084	-	protein_coding	Rhbdd2	1.01	1.33	1.24	1.64	2.01	1.55
ENSRNOG00000001444	chr12	24158766	24161869	+	protein_coding	Ccl26	0	0	0	0	0	0
ENSRNOG00000001448	chr12	24180937	24315373	+	protein_coding	Hip1	6.76	7.31	7.33	13.91	17.03	11.86
ENSRNOG00000001449	chr12	24324590	24341938	+	protein_coding	Pom121	0.83	0.63	0.66	0.44	0.42	0.33
ENSRNOG00000001450	chr12	24341928	24346918	-	protein_coding	Nsun5	2.35	2.29	1.63	1.51	1.52	1.42
ENSRNOG00000001451	chr12	24367199	24438019	+	protein_coding	Fkbp6	0	0	0	0.02	0	0
ENSRNOG00000001452	chr12	24473981	24476295	+	protein_coding	Fzd9	0.24	0.19	0.15	0.02	0.02	0.02
ENSRNOG00000001453	chr12	24478898	24537313	-	protein_coding	Baz1b	9.32	10.76	7.05	5.59	7.5	4.75
ENSRNOG00000001454	chr12	25093149	25109799	+	protein_coding	Eif4h	24.45	30.18	20.04	21.51	24.92	18.61
ENSRNOG00000001455	chr17	18151982	18335019	+	protein_coding	Kif13a	3.36	4.25	3.02	3.66	4.61	3.44
ENSRNOG00000001456	chr17	18358712	18411368	+	protein_coding	Nup153	5.52	6.42	4.11	3.73	5.31	3.18
ENSRNOG00000001457	chr12	25130377	25143480	-	protein_coding	Rfc2	1.57	1.43	1.15	1.51	1.62	1.21
ENSRNOG00000001465	chr8	69449801	69466618	-	protein_coding	Ids	16	22.27	15.1	10.08	14.16	9.46
ENSRNOG00000001466	chr1	258210344	258252448	+	protein_coding	LOC100361492	0	0	0	0	0	0
ENSRNOG00000001469	chr12	24978483	25021863	+	protein_coding	Eln	4.06	5.21	1.1	1.23	1.4	1.39
ENSRNOG00000001470	chr12	25036605	25070539	+	protein_coding	Limk1	0.79	0.72	0.69	0.61	0.65	0.53
ENSRNOG00000001474	chr12	24803686	24808288	+	protein_coding	Tmem270	0	0	0	0	0	0
ENSRNOG00000001476	chr12	24761210	24763005	+	protein_coding	Cldn4	0.02	0.01	0	0	0	0
ENSRNOG00000001478	chr12	25264192	25371001	+	protein_coding	Gtf2ird1	1.87	2.08	1.94	1.36	2.1	1.49
ENSRNOG00000001479	chr12	25411207	25488156	+	protein_coding	Gtf2i	14.44	18.41	12.47	7.43	10.17	7.19
ENSRNOG00000001480	chr12	25497104	25506300	+	protein_coding	Ncf1	0.02	0	0.01	0.01	0	0
ENSRNOG00000001482	chr12	25509653	25546200	-	processed_transcript	Gtf2ird2	1.8	2.13	1.28	1.15	1.72	1.02
ENSRNOG00000001483	chr12	25561777	25592342	+	protein_coding	Rcc1l	2.29	3.07	2.15	1.54	1.97	1.48
ENSRNOG00000001484	chr12	25601404	25638797	-	protein_coding	Castor2	0.46	0.57	0.72	0.61	0.59	0.45
ENSRNOG00000001488	chr1	57470632	57489727	-	protein_coding	Psmb1	27.33	40.35	27.51	37.38	51.34	34.75
ENSRNOG00000001489	chr1	57491643	57508449	+	protein_coding	Tbp	2.18	3.06	1.84	1.63	2.98	1.54
ENSRNOG00000001490	chr1	57512968	57518458	-	protein_coding	Pdcd2	4.07	5.17	3.28	3.28	4.42	3.19
ENSRNOG00000001492	chr1	78025995	78060111	+	protein_coding	Slc8a2	0.02	0	0.02	0.02	0.02	0.01
ENSRNOG00000001493	chr1	78015722	78023676	+	protein_coding	Kptn	1.17	1.25	1.15	1.36	1.4	0.96
ENSRNOG00000001494	chr1	77994203	78012845	+	protein_coding	Napa	11.21	9.69	8.34	10.68	13.24	9.94
ENSRNOG00000001499	chr1	83991578	83993270	-	protein_coding	Mia	0.41	0.1	0.29	0.09	0.08	0.1
ENSRNOG00000001500	chr1	83979298	83990588	-	protein_coding	Rab4b	4.08	4.02	4.74	5.57	6.33	5.16
ENSRNOG00000001501	chr1	83999671	84008293	-	protein_coding	Snrpa	1.55	2.24	1.58	2.38	3.46	2.1
ENSRNOG00000001506	chrX	105134498	105145345	+	protein_coding	Tmem35a	0.78	1.59	0.68	0.3	0.51	0.36
ENSRNOG00000001510	chr3	59587569	59588023	+	pseudogene	AC120066.1	0.08	0.04	0.06	0.2	0	0.02
ENSRNOG00000001512	chr10	44658634	44659707	-	protein_coding	AABR07029675.1	0	0	0	0	0	0
ENSRNOG00000001514	chr3	59153280	59163913	+	protein_coding	Cdca7	0.16	0.13	0.03	0.1	0.09	0.03
ENSRNOG00000001515	chr3	58965552	59067369	+	protein_coding	Map3k20	13.88	20.41	14.62	10.51	16.14	10.91
ENSRNOG00000001516	chr3	58632476	58924038	+	protein_coding	Rapgef4	1.94	3.11	3	2.24	3.4	2.39
ENSRNOG00000001517	chr3	58530870	58558027	+	protein_coding	Pdk1	6.09	7.75	4.34	3.05	4.97	2.9
ENSRNOG00000001518	chr3	58443101	58515124	+	protein_coding	Itga6	1.72	2.01	1.44	1.44	1.9	1.4
ENSRNOG00000001519	chr3	58180088	58181971	-	protein_coding	Dlx2	0.05	0.12	0.09	0.02	0.04	0.05
ENSRNOG00000001520	chr3	58164931	58169521	+	protein_coding	Dlx1	0.14	0.18	0.08	0.06	0.06	0.07
ENSRNOG00000001524	chr3	58022238	58070068	+	protein_coding	Hat1	3.43	4.14	2.4	2.67	3.66	1.91
ENSRNOG00000001525	chr11	64286694	64421248	-	protein_coding	Igsf11	0	0	0	0.01	0.04	0
ENSRNOG00000001527	chr11	64827635	64855353	-	protein_coding	Cd80	1.53	2.04	1.61	2.34	3.52	2.39
ENSRNOG00000001528	chr11	58624198	58717914	+	protein_coding	Gap43	0	0.01	0	0	0	0.01
ENSRNOG00000001531	chr14	115383910	115391652	-	protein_coding	Chac2	1.03	1.67	1.3	1.35	1.8	1.07
ENSRNOG00000001544	chr11	24967937	25078740	-	protein_coding	Cyyr1	0	0	0	0	0	0
ENSRNOG00000001547	chr3	62648447	62749153	+	protein_coding	Agps	5.62	8.03	4.24	6.7	9.97	5.64
ENSRNOG00000001548	chr3	62497571	62524996	-	protein_coding	Nfe2l2	34.33	49.51	36.44	23.83	36.48	24.47
ENSRNOG00000001551	chr11	24286787	24294179	-	protein_coding	Atp5pf	9.99	16.59	10.18	14.1	19.31	13.64
ENSRNOG00000001554	chr11	17076980	17130120	-	protein_coding	RGD1563888	2.57	3.4	2.42	0.85	0.92	0.77
ENSRNOG00000001555	chr11	16873646	16889201	-	protein_coding	Btg3	14.88	18.9	11.24	11	16.89	9.36
ENSRNOG00000001557	chr11	16826399	16873562	+	protein_coding	Cxadr	1.19	1.18	1.52	1.09	1.46	0.93
ENSRNOG00000001559	chr3	61756148	61818998	+	protein_coding	Mtx2	6.78	9.33	5.33	6.3	9.41	5.94
ENSRNOG00000001566	chr11	28869988	28870155	-	protein_coding	AABR07033579.1	0	0	0	0	0	0
ENSRNOG00000001567	chr11	28776761	28777603	-	protein_coding	Krtap14	0	0	0	0	0	0
ENSRNOG00000001570	chr11	28672429	28672956	-	protein_coding	LOC100363136	0	0	0	0	0	0
ENSRNOG00000001571	chr11	28525643	28527890	-	protein_coding	Cldn8	0	0	0	0	0	0
ENSRNOG00000001572	chr3	61685619	61687758	+	protein_coding	Hoxd1	0	0	0	0	0	0
ENSRNOG00000001573	chr11	15436269	15558646	+	protein_coding	Usp25	4.14	5.99	4.23	4.39	6.58	4.38
ENSRNOG00000001575	chr11	27811957	27971359	-	protein_coding	Grik1	0	0	0	0	0	0
ENSRNOG00000001577	chr3	61658245	61670282	+	protein_coding	Hoxd3	0.09	0.06	0.05	0.06	0.09	0.07
ENSRNOG00000001578	chr3	61634005	61651056	+	protein_coding	Hoxd4	0.26	0.28	0.2	0.11	0.11	0.11
ENSRNOG00000001580	chr3	61620192	61622359	+	protein_coding	Hoxd9	0.92	1.09	1.06	0.58	0.78	0.65
ENSRNOG00000001581	chr3	61613774	61617367	+	protein_coding	Hoxd10	0.47	0.78	0.62	0.7	0.98	0.75
ENSRNOG00000001582	chr11	27364916	27398842	+	protein_coding	Bach1	7.77	8.35	7.89	3.58	4.42	3.31
ENSRNOG00000001584	chr11	27208564	27251801	+	protein_coding	Map3k7cl	0.28	0.22	0.6	0.3	0.5	0.38
ENSRNOG00000001585	chr11	14658225	14741563	-	protein_coding	Nrip1	1.59	2.14	1.28	0.85	1.17	0.74
ENSRNOG00000001587	chr3	61597382	61598503	+	protein_coding	Hoxd12	0	0	0.01	0	0	0
ENSRNOG00000001588	chr3	61590376	61593692	+	protein_coding	Hoxd13	0.02	0.01	0	0	0	0
ENSRNOG00000001589	chr3	61578229	61581598	-	protein_coding	Evx2	0	0	0	0	0	0
ENSRNOG00000001592	chr11	27130172	27141881	-	protein_coding	Cct8	16.63	22.74	14.81	19.17	26.69	16.2
ENSRNOG00000001593	chr3	61433863	61494778	-	protein_coding	Lnpk	3.72	4.26	2.99	3.68	6.16	3.8
ENSRNOG00000001596	chr3	60811210	60813869	-	protein_coding	Atp5mc3	29.54	41.18	26.26	33.61	43.99	32.33
ENSRNOG00000001597	chr3	60721135	60795951	-	protein_coding	Atf2	5.83	7.44	5.08	4.16	6.16	4.19
ENSRNOG00000001598	chr11	27101227	27130341	+	protein_coding	Usp16	4.69	6.12	3.78	4.85	6.95	4.24
ENSRNOG00000001599	chr11	27085711	27094364	-	protein_coding	Rwdd2b	0.73	1.28	1.11	1.28	1.55	1.05
ENSRNOG00000001601	chr11	47793331	47793546	+	protein_coding	AABR07034008.1	0	0	0	0	0	0
ENSRNOG00000001602	chr11	27022986	27080701	-	protein_coding	Ltn1	3.49	4.69	2.72	3.18	4.67	2.58
ENSRNOG00000001603	chr11	27004320	27016941	+	protein_coding	N6amt1	1.58	2.75	1.5	1.3	1.63	1.18
ENSRNOG00000001607	chr11	25342126	25350974	-	protein_coding	Adamts1	8.09	12.57	14	14.29	17.9	15.36
ENSRNOG00000001608	chr11	47188495	47238372	+	protein_coding	Nxpe3	0.58	0.71	0.39	0.56	0.85	0.47
ENSRNOG00000001609	chr11	47146308	47174713	+	protein_coding	Cep97	0.79	1.12	0.67	0.63	0.94	0.6
ENSRNOG00000001611	chr11	47116886	47122095	-	protein_coding	Rpl24	182.8	238.36	122.67	132.55	187.52	124.89
ENSRNOG00000001613	chr11	47079234	47113993	-	protein_coding	Zbtb11	3.2	4.12	2.48	2.42	3.2	1.74
ENSRNOG00000001616	chr11	46880928	47027667	-	protein_coding	Senp7	1.83	2.87	1.14	1.07	1.61	0.9
ENSRNOG00000001618	chr11	38251955	38274217	-	protein_coding	Ripk4	0.01	0	0.01	0	0	0
ENSRNOG00000001620	chr11	38293875	38351184	-	protein_coding	Prdm15	0.72	0.87	0.64	0.54	0.61	0.4
ENSRNOG00000001621	chr11	38357424	38420119	-	protein_coding	C2cd2	1.96	2.57	1.71	4.31	5.76	4.39
ENSRNOG00000001622	chr11	46615200	46693565	-	protein_coding	Impg2	0.04	0.07	0.05	0.04	0.06	0.04
ENSRNOG00000001623	chr11	38442742	38457373	-	protein_coding	Zbtb21	2	2.12	1.67	1.49	2.09	1.25
ENSRNOG00000001627	chr11	46208075	46369577	-	protein_coding	Abi3bp	7.81	11.76	3.59	5.66	7.71	5.78
ENSRNOG00000001628	chr11	36851038	36912229	+	protein_coding	Pcp4	0	0	0.03	0.02	0	0
ENSRNOG00000001629	chr11	36497509	36511535	+	protein_coding	Get1	3.25	4.25	2.27	2.75	4.27	2.76
ENSRNOG00000001632	chr11	36337635	36430413	-	protein_coding	Brwd1	2.99	3.63	2.08	1.43	2.07	1.24
ENSRNOG00000001633	chr11	46179940	46206721	+	protein_coding	Tfg	8.56	11.07	8.81	18.48	26.41	15.09
ENSRNOG00000001634	chr11	46793777	46856291	+	protein_coding	Adgrg7	0	0.1	0.04	0	0.04	0.02
ENSRNOG00000001640	chr11	45480250	45510961	-	protein_coding	Tomm70	4.94	6.73	3.77	5.84	7.99	5.36
ENSRNOG00000001642	chr11	45401403	45459821	+	protein_coding	Tbc1d23	8.32	9.24	4.99	5.6	8.41	5.35
ENSRNOG00000001643	chr11	36327800	36337256	-	protein_coding	Psmg1	5.74	7.24	4.96	6.62	9.97	5.46
ENSRNOG00000001644	chr11	45339366	45356473	+	protein_coding	Tmem30c	0	0.01	0.01	0	0	0
ENSRNOG00000001645	chr11	45039461	45124423	-	protein_coding	Filip1l	2.79	3.8	2.24	10.16	16	8.69
ENSRNOG00000001647	chr11	36075709	36092495	+	protein_coding	Ets2	3.03	3.79	3.34	2	2.53	1.5
ENSRNOG00000001652	chr11	35646116	35749594	-	protein_coding	Erg	1.74	2.17	2.83	1.56	2.38	1.83
ENSRNOG00000001653	chr11	44192940	44237100	+	protein_coding	St3gal6	0.15	0.16	0.04	0.09	0.08	0.05
ENSRNOG00000001654	chr11	44039669	44049648	-	protein_coding	Cpox	2.05	2.67	1.94	1.91	2.38	1.7
ENSRNOG00000001656	chr11	35568182	35585390	+	protein_coding	Kcnj15	0.01	0.12	0.08	0.02	0.01	0.01
ENSRNOG00000001657	chr11	43986386	43992598	-	protein_coding	Cldnd1	4.64	5.41	3.46	3.86	5.85	3.9
ENSRNOG00000001658	chr11	35024196	35099383	-	protein_coding	Kcnj6	0	0	0.01	0	0	0
ENSRNOG00000001662	chr11	34865532	34956536	+	protein_coding	Dyrk1a	5.25	6.85	5.36	3.54	5.36	3.26
ENSRNOG00000001675	chr11	45647405	45648320	+	pseudogene	AABR07033943.1	0	0	0	0	0	0
ENSRNOG00000001679	chr11	43046987	43099412	-	protein_coding	Gabrr3	0.05	0.01	0	0.01	0	0
ENSRNOG00000001680	chr11	43006757	43022565	-	protein_coding	Riox2	0.9	1.19	1.04	0.92	1.46	0.8
ENSRNOG00000001681	chr11	34764721	34791993	-	protein_coding	Vps26c	5.71	8.5	5.45	7.14	9.77	5.88
ENSRNOG00000001682	chr11	34598492	34738791	+	protein_coding	Ttc3	12.33	15.41	7.18	6.67	9.78	5.86
ENSRNOG00000001684	chr11	34557679	34565776	+	protein_coding	Ripply3	0.01	0	0	0	0	0
ENSRNOG00000001686	chr11	34352287	34526931	-	protein_coding	Hlcs	1.42	1.46	1.45	1.55	2.11	1.43
ENSRNOG00000001687	chr11	42945084	43005097	+	protein_coding	Crybg3	0.65	0.84	0.79	0.5	0.6	0.31
ENSRNOG00000001689	chr11	42858478	42884603	+	protein_coding	Arl6	1.36	2.27	1.16	1.47	2.09	1.21
ENSRNOG00000001691	chr11	34132581	34142753	-	protein_coding	Cldn14	0.01	0	0.01	0	0	0.01
ENSRNOG00000001692	chr11	34101197	34121378	+	protein_coding	Chaf1b	0.13	0.09	0.03	0.33	0.4	0.15
ENSRNOG00000001699	chr11	33781870	33801999	-	protein_coding	Setd4	5.19	4.48	3.12	2.97	3.94	2.74
ENSRNOG00000001700	chr5	79234950	79317206	-	protein_coding	Whrn	0.99	0.86	1.47	0.24	0.28	0.32
ENSRNOG00000001701	chr11	33909439	33917674	+	protein_coding	Cbr3	3.1	3.08	2.74	2.59	3.14	2.73
ENSRNOG00000001704	chr11	32769165	33003021	-	protein_coding	Runx1	6.47	6.46	8.8	6.84	5.96	6.39
ENSRNOG00000001706	chr11	69484293	70025633	+	protein_coding	Kalrn	3.62	4.31	4.13	5.75	7.28	4.28
ENSRNOG00000001707	chr11	83992076	84008946	-	protein_coding	Vwa5b2	0.16	0.14	0.17	0.1	0.07	0.06
ENSRNOG00000001708	chr11	84051078	84068302	-	protein_coding	Dvl3	1.45	1.15	1.14	1.08	1.25	1.07
ENSRNOG00000001709	chr11	84041184	84047546	-	protein_coding	Ap2m1	34.09	50.06	37.45	58.53	76.93	53.72
ENSRNOG00000001710	chr11	84026207	84037938	-	protein_coding	Abcf3	8.14	9.02	7.04	6.35	8.36	5.49
ENSRNOG00000001711	chr11	75125952	75144903	-	protein_coding	Plaat1	2.01	3.74	2.7	1.69	2.61	1.37
ENSRNOG00000001712	chr11	83986230	83991706	+	protein_coding	Alg3	2.41	2	2.33	3.01	3.74	2.74
ENSRNOG00000001713	chr11	74862804	74866451	-	protein_coding	LOC100360218	13.58	20.6	10.92	5.27	7.99	4.53
ENSRNOG00000001714	chr11	74834050	74968336	+	protein_coding	Atp13a4	0	0	0	0	0	0
ENSRNOG00000001715	chr11	83948230	83964055	-	protein_coding	Ece2	4.95	6.2	4.93	2.63	3.67	2.59
ENSRNOG00000001717	chr11	74720254	74793803	-	protein_coding	Opa1	8.51	10.91	6.26	7.45	10.98	6.82
ENSRNOG00000001719	chr11	83934087	83944763	-	protein_coding	Psmd2	21.48	27.33	21.84	28.52	39.22	27.19
ENSRNOG00000001720	chr11	74312806	74315248	-	protein_coding	Hes1	4.37	4.72	3.75	3.11	3.56	3.57
ENSRNOG00000001724	chr11	73936750	73963852	+	protein_coding	Atp13a3	2.39	1.78	2.65	2.67	3.33	1.94
ENSRNOG00000001726	chr11	73738433	73774190	+	protein_coding	Tmem44	0.29	0.35	0.3	0.4	0.65	0.38
ENSRNOG00000001727	chr11	73693814	73723501	+	protein_coding	Lsg1	3.66	4.34	2.91	3.44	4.79	2.77
ENSRNOG00000001728	chr11	73676601	73678984	-	protein_coding	Fam43a	1.31	1.46	1.26	0.58	0.42	0.71
ENSRNOG00000001729	chr11	73198522	73329083	+	protein_coding	Xxylt1	3.95	4.75	4.29	3.03	3.4	3.42
ENSRNOG00000001730	chr11	73078982	73191132	+	protein_coding	Acap2	10.51	14.16	9.22	8.44	12.19	7.47
ENSRNOG00000001733	chr11	73022063	73034682	+	protein_coding	Ppp1r2	17.13	23.69	13.85	8.96	14.33	8.8
ENSRNOG00000001736	chr11	72578533	72614176	-	protein_coding	Bdh1	1.52	1.46	1.3	2.88	3.8	2.7
ENSRNOG00000001738	chr11	83908109	83926524	-	protein_coding	Eif4g1	17.3	20.99	18.43	22.99	25.29	21.66
ENSRNOG00000001739	chr11	72135668	72157522	-	protein_coding	Meltf	0.28	0.09	0.04	0.01	0.01	0.01
ENSRNOG00000001742	chr11	83883879	83897394	+	protein_coding	Clcn2	0.53	0.39	0.29	0.34	0.49	0.27
ENSRNOG00000001746	chr11	72071839	72080928	-	protein_coding	Ncbp2	11.07	19.34	11.07	8.4	13.24	8.85
ENSRNOG00000001747	chr11	71959228	72021224	+	protein_coding	LOC100910732	8.45	9.47	8.31	11.55	15.97	10.96
ENSRNOG00000001748	chr11	82856529	82860977	-	protein_coding	Polr2h	6.44	7.08	5.09	3.95	5.95	4.16
ENSRNOG00000001750	chr11	83858503	83867203	-	protein_coding	Chrd	1.64	1.52	1.35	0.71	0.84	0.95
ENSRNOG00000001752	chr11	71872830	71889887	+	protein_coding	Nrros	0	0.01	0.01	0.02	0.01	0
ENSRNOG00000001754	chr11	71787457	71795796	-	protein_coding	Wdr53	1.31	1.61	1.18	1.58	1.91	1.26
ENSRNOG00000001756	chr11	72786730	72814850	-	protein_coding	LOC100911374	3.14	4.51	1.53	2.2	4.1	2.44
ENSRNOG00000001757	chr11	71606239	71619167	-	protein_coding	Tm4sf19	0.27	0.28	0.28	0.67	1.02	0.7
ENSRNOG00000001758	chr11	71593302	71601662	-	protein_coding	Tctex1d2	3.3	3.88	2.33	1.71	2.6	1.27
ENSRNOG00000001762	chr11	71548222	71591502	-	protein_coding	Pcyt1a	7.44	9.26	5.54	8.48	12.07	7.82
ENSRNOG00000001764	chr11	83105064	83300409	-	protein_coding	Vps8	4	6.05	3.62	3.07	4.6	2.93
ENSRNOG00000001765	chr11	71533078	71547476	+	protein_coding	Slc51a	0.13	0.14	0.03	0.05	0.09	0.04
ENSRNOG00000001766	chr11	71397383	71419223	-	protein_coding	Tfrc	1.66	2.34	1.51	3.36	4.81	2.06
ENSRNOG00000001767	chr11	83048636	83094372	+	protein_coding	RGD1562339	3.11	4.33	3.09	3.15	4.13	2.95
ENSRNOG00000001769	chr11	71348717	71387992	-	protein_coding	Tnk2	2.72	2.42	2.56	2.58	2.33	2.25
ENSRNOG00000001770	chr11	82945104	82978364	+	protein_coding	Ehhadh	0.26	0.44	0.45	0.38	0.67	0.37
ENSRNOG00000001773	chr11	82630436	82664630	-	protein_coding	Senp2	3.94	5.1	2.94	3.04	4.68	2.75
ENSRNOG00000001774	chr11	71012061	71108184	-	protein_coding	Lrch3	6.28	8.57	5.68	4.51	5.69	3.96
ENSRNOG00000001776	chr11	71222600	71236223	+	protein_coding	Muc20	0	0	0	0	0	0
ENSRNOG00000001777	chr11	71243334	71284939	-	protein_coding	Muc4	0	0	0	0	0	0
ENSRNOG00000001781	chr11	70897052	70961358	-	protein_coding	Lmln	0.29	0.41	0.33	1.24	1.55	1.01
ENSRNOG00000001782	chr11	70770507	70833577	-	protein_coding	Osbpl11	2.6	3.38	2.42	2.94	3.97	2.56
ENSRNOG00000001783	chr11	82373870	82392083	+	protein_coding	Tra2b	9.27	13.28	9.22	10.88	14.56	8.33
ENSRNOG00000001785	chr11	82194657	82252139	+	protein_coding	Etv5	4.43	5.18	4.22	3.41	4.48	3.21
ENSRNOG00000001786	chr11	70693366	70753632	-	protein_coding	Snx4	7.1	8.76	5.13	6.77	9.97	6.26
ENSRNOG00000001789	chr11	70514750	70618347	-	protein_coding	Zfp148	7.13	9.49	6.09	5.7	8.3	4.84
ENSRNOG00000001792	chr11	70344797	70499200	-	protein_coding	Slc12a8	0	0.07	0.01	0.01	0.02	0.01
ENSRNOG00000001793	chr11	70236888	70322690	-	protein_coding	Heg1	0.85	1.27	0.73	0.54	0.66	0.41
ENSRNOG00000001794	chr11	70185757	70211701	-	protein_coding	Muc13	0	0	0	0	0	0
ENSRNOG00000001795	chr11	70056500	70172372	-	processed_transcript	Itgb5	53.75	68.35	71.03	35.78	42.55	35.03
ENSRNOG00000001796	chr11	81972219	82163165	+	protein_coding	Dgkg	0.28	0.21	0.29	0.42	0.59	0.18
ENSRNOG00000001797	chr11	70034139	70044628	+	protein_coding	Umps	4.83	6.08	4.53	5.52	6.47	4.36
ENSRNOG00000001803	chr11	81741297	81757813	-	protein_coding	Dnajb11	13.12	19.21	16.35	28.21	38.63	25.09
ENSRNOG00000001804	chr4	180538389	180722358	-	protein_coding	Itpr2	2.41	2.79	1.66	0.81	1.17	0.76
ENSRNOG00000001806	chr11	81648885	81660395	-	protein_coding	Fetub	0	0.01	0	0	0	0
ENSRNOG00000001807	chr4	180291389	180324408	+	protein_coding	Sspn	5.51	8.26	4.01	1.44	2.15	1.26
ENSRNOG00000001808	chr4	180855800	180887050	-	protein_coding	Ints13	5.39	6.67	3.47	2.8	3.52	2
ENSRNOG00000001809	chr11	81621283	81639952	-	protein_coding	LOC681544	0	0.02	0	0	0	0
ENSRNOG00000001811	chr4	180887182	180908198	+	protein_coding	Fgfr1op2	7.9	11.33	7.75	4.54	6.39	3.83
ENSRNOG00000001813	chr11	88830957	88880198	+	protein_coding	Dnm1l	5.96	7.74	5.74	7.98	11.65	6.8
ENSRNOG00000001815	chr11	81373048	81379871	-	protein_coding	Eif4a2	70.97	95.22	37.99	26.74	39.5	24.58
ENSRNOG00000001816	chr11	81358592	81373043	+	protein_coding	Rfc4	1.94	2.79	1.73	1.75	2.58	1.7
ENSRNOG00000001817	chr4	180913706	180951564	-	protein_coding	Tm7sf3	11.64	16.64	10.63	14.17	19.36	12.52
ENSRNOG00000001820	chr4	180961142	180968123	+	protein_coding	Med21	4.55	6.56	4.16	5.33	7.69	4.81
ENSRNOG00000001821	chr11	81330293	81344488	-	protein_coding	Adipoq	0.01	0.01	0.03	0.05	0.03	0.01
ENSRNOG00000001823	chr11	80927601	80981422	-	protein_coding	St6gal1	3.56	4.26	3.33	4.03	6.04	3.77
ENSRNOG00000001825	chr11	88912599	88972176	-	protein_coding	AABR07034767.1	0.15	0.19	0.25	0.72	1	1.11
ENSRNOG00000001827	chr11	80736576	80803382	+	protein_coding	Masp1	4.45	6	5.02	1.62	2.63	1.79
ENSRNOG00000001828	chr4	181027212	181089740	+	protein_coding	Stk38l	11.53	14.78	10.91	17.9	25.94	11.71
ENSRNOG00000001829	chr11	89557273	89591175	+	protein_coding	Ube2v2	7.86	11.93	6.39	10.88	15.79	9.16
ENSRNOG00000001830	chr4	181103774	181214994	+	protein_coding	Arntl2	3.63	3.85	2.58	0.89	1.52	0.66
ENSRNOG00000001833	chr11	89511191	89524892	+	protein_coding	Mcm4	1.98	2.71	1.32	2.11	3.11	1.62
ENSRNOG00000001834	chr11	89277039	89282929	+	protein_coding	Mzt2b	1.14	1.7	1.2	0.8	0.92	0.7
ENSRNOG00000001837	chr11	80358211	80359444	+	protein_coding	Sst	0	0	0	0	0	0
ENSRNOG00000001839	chr11	87157887	87158597	-	protein_coding	Vpreb2	0	0	0.03	0.03	0.05	0.03
ENSRNOG00000001840	chr4	181428664	181429737	+	protein_coding	Rep15	0.14	0.16	0.16	0.12	0.08	0.09
ENSRNOG00000001842	chr4	181434812	181465318	+	protein_coding	Mrps35	2.42	2.17	1.44	1.84	2.63	1.67
ENSRNOG00000001843	chr11	80255790	80279075	+	protein_coding	Bcl6	9.4	10.39	6.36	1.7	1.98	1.32
ENSRNOG00000001844	chr4	181481147	181502916	+	protein_coding	Klhl42	2.78	4.04	2.34	2.24	2.95	1.77
ENSRNOG00000001845	chr11	88346313	88374679	-	protein_coding	Top3b	4.85	4.6	2.95	2.17	2.86	1.98
ENSRNOG00000001847	chr4	181874861	182043593	+	protein_coding	Ccdc91	3.24	4.89	4.16	3.03	4.27	2.8
ENSRNOG00000001849	chr11	88211599	88273254	-	protein_coding	Mapk1	8.6	11.55	7.39	13.28	18	11.86
ENSRNOG00000001851	chr4	182483194	182565436	+	protein_coding	Far2	0.05	0.03	0.04	0.02	0.02	0.02
ENSRNOG00000001852	chr4	182569089	182600258	-	protein_coding	Ergic2	11.08	16.58	9.98	13.28	19.74	11.9
ENSRNOG00000001854	chr4	182625386	182844291	-	protein_coding	Tmtc1	1.83	2.51	2.2	3	4.28	4.22
ENSRNOG00000001858	chr11	88173890	88180542	-	protein_coding	Ypel1	0.25	0.74	0.71	0.03	0.14	0.04
ENSRNOG00000001859	chr11	88122271	88124513	+	protein_coding	Sdf2l1	1.5	2.3	3.02	5.27	5.98	4.26
ENSRNOG00000001860	chr11	88095170	88098252	+	protein_coding	Ccdc116	0.02	0	0.01	0	0	0
ENSRNOG00000001861	chr11	88090921	88093516	-	protein_coding	Ydjc	0.64	0.63	0.44	1.12	0.97	1.05
ENSRNOG00000001862	chr11	88047832	88088476	+	protein_coding	Ube2l3	9.01	13.06	10	12.85	19.25	12.63
ENSRNOG00000001864	chr11	87975527	87977368	-	protein_coding	Tmem191c	0.14	0.07	0.07	0.01	0.04	0.07
ENSRNOG00000001865	chr11	87913806	87924816	-	protein_coding	Serpind1	0.1	0.02	0.06	0.01	0.03	0.01
ENSRNOG00000001867	chr11	87827651	87858107	-	protein_coding	Snap29	2.61	4.48	3.44	4.19	5.89	3.73
ENSRNOG00000001868	chr11	87778312	87815043	-	protein_coding	LOC100911248	2.72	3.72	2.9	3.11	4.21	2.86
ENSRNOG00000001869	chr20	6397022	6410191	+	protein_coding	Rab44	0	0	0	0	0	0
ENSRNOG00000001870	chr11	87381899	87397498	+	protein_coding	Lztr1	9.68	10.15	8.31	8.93	10.91	7.97
ENSRNOG00000001872	chr11	87418205	87434482	-	protein_coding	Lrrc74b	0.01	0	0	0	0	0
ENSRNOG00000001873	chr11	87435185	87445219	+	protein_coding	P2rx6	0.06	0.04	0.02	0	0.01	0
ENSRNOG00000001874	chr11	87446382	87449940	-	protein_coding	Slc7a4	0.12	0.11	0.09	0.06	0.1	0.05
ENSRNOG00000001875	chr11	87522971	87546687	+	protein_coding	Smpd4	2.97	3.78	2.62	2.03	2.87	1.95
ENSRNOG00000001876	chr11	87549059	87553336	+	protein_coding	Ccdc74a	0.33	0.26	0.36	0.22	0.28	0.17
ENSRNOG00000001877	chr11	87553868	87628502	-	protein_coding	Med15	2.51	2.15	2.33	2.44	2.6	2.03
ENSRNOG00000001878	chr11	87677966	87718826	+	protein_coding	Klhl22	11.34	10.93	7.57	6.35	8.02	6.08
ENSRNOG00000001880	chr11	87076381	87081950	-	protein_coding	Dgcr6	1.28	1.52	1.32	1.85	1.62	1.84
ENSRNOG00000001884	chr11	86890585	86898818	+	protein_coding	Ranbp1	10.73	17.66	10.43	16.31	23.13	15.17
ENSRNOG00000001885	chr11	86885626	86890390	-	protein_coding	Trmt2a	3.86	3.59	2.49	2.23	3.31	2.06
ENSRNOG00000001886	chr11	86852711	86885224	+	protein_coding	Dgcr8	2.58	3.17	2.55	2.59	3.33	1.71
ENSRNOG00000001888	chr11	86736142	86793791	-	protein_coding	Arvcf	1.75	1.6	0.87	1.03	0.89	0.94
ENSRNOG00000001889	chr11	86715981	86735622	+	protein_coding	Comt	21.29	21.35	12.24	12.49	17.03	10.63
ENSRNOG00000001890	chr11	86667997	86716254	-	protein_coding	Txnrd2	1.45	1.79	1.57	0.76	1.07	0.69
ENSRNOG00000001891	chr11	86577339	86655602	-	protein_coding	Gnb1l	1.51	1.54	0.85	0.23	0.3	0.34
ENSRNOG00000001892	chr11	86552022	86560969	+	protein_coding	Tbx1	0.02	0	0.01	0.01	0	0
ENSRNOG00000001893	chr11	86421106	86422907	+	protein_coding	LOC100362453	14.42	23.59	14.22	23.34	35.72	20.06
ENSRNOG00000001908	chr11	84745904	84785893	+	protein_coding	Klhl6	0	0	0	0	0	0
ENSRNOG00000001911	chr11	84321078	84327307	+	protein_coding	Map6d1	0.3	0.28	0.15	0.11	0.16	0.09
ENSRNOG00000001912	chr14	26662965	26737657	+	protein_coding	Tecrl	0	0	0.01	0	0	0
ENSRNOG00000001915	chr11	17538063	17560296	+	protein_coding	Chodl	0	0	0	0	0	0
ENSRNOG00000001916	chr11	17561596	17684903	-	protein_coding	Tmprss15	0	0	0.01	0	0	0
ENSRNOG00000001923	chr11	78728128	78861716	-	protein_coding	Tprg1	0	0.01	0.02	0.03	0.03	0.01
ENSRNOG00000001924	chr11	78234800	78456501	-	protein_coding	Tp63	0	0	0	0.01	0	0
ENSRNOG00000001926	chr11	77815181	77830416	+	protein_coding	Cldn1	0	0	0	0	0	0
ENSRNOG00000001928	chr11	77463954	77593207	-	protein_coding	Il1rap	8.91	10.57	9.02	10.13	14.71	7
ENSRNOG00000001930	chr11	76747865	76804510	-	protein_coding	Ccdc50	13.08	17.79	10.44	10.4	13.82	9.34
ENSRNOG00000001931	chr11	75905443	76168989	+	protein_coding	Fgf12	0	0	0	0.01	0	0
ENSRNOG00000001942	chr14	21490217	21709084	-	protein_coding	Smr3b	0	0	0	0	0	0
ENSRNOG00000001943	chr11	54513102	54514441	-	protein_coding	Retnlg	0	0	0	0	0	0
ENSRNOG00000001945	chr14	21558489	21615488	-	protein_coding	Vcsa2	0	0	0	0	0	0
ENSRNOG00000001949	chr14	21703486	21707280	-	protein_coding	Smr3a	0	0	0	0	0	0
ENSRNOG00000001950	chr14	21746295	21748356	-	protein_coding	Cabs1	0	0.03	0	0	0	0
ENSRNOG00000001951	chr14	21803735	21810314	-	protein_coding	Csn3	0	0	0	0	0	0
ENSRNOG00000001953	chr11	37798370	37880821	+	protein_coding	Bace2	0.11	0.08	0.12	1.38	1.69	1.5
ENSRNOG00000001955	chr11	54543731	54545230	-	protein_coding	Retnla	0	0	0	0	0	0
ENSRNOG00000001956	chr11	54404446	54472447	+	protein_coding	Dzip3	2.08	2.9	1.3	1.2	1.75	1.08
ENSRNOG00000001957	chr14	22072024	22089248	+	protein_coding	Sult1e1	0	0	0.01	0	0	0
ENSRNOG00000001958	chr11	53664638	53731779	-	protein_coding	Ift57	2.45	4.11	2.68	2.47	3.65	2.23
ENSRNOG00000001959	chr11	37891156	37914983	-	protein_coding	Mx1	0	0.01	0.07	0	0.08	0
ENSRNOG00000001960	chr14	22091777	22126021	+	protein_coding	Sult1d1	0.01	0	0	0	0	0
ENSRNOG00000001962	chr11	37922292	37993207	-	protein_coding	Fam3b	0.01	0	0	0	0	0
ENSRNOG00000001963	chr11	38035450	38059950	+	protein_coding	Mx2	0.01	0.04	0.22	0.06	0.65	0.04
ENSRNOG00000001964	chr11	53514595	53575175	-	protein_coding	Cd47	9.38	14.58	10.66	16.41	22.82	13.11
ENSRNOG00000001967	chr14	22142364	22155231	+	protein_coding	Sult1b1	0	0	0	0	0	0
ENSRNOG00000001971	chr11	53081025	53228716	+	protein_coding	Bbx	6.57	9.01	5.27	5.09	7.3	4.31
ENSRNOG00000001973	chr14	22192970	22619968	+	protein_coding	Ugt2a3	0.01	0	0	0	0	0
ENSRNOG00000001976	chr11	38063915	38103290	-	protein_coding	Tmprss2	0	0	0.02	0	0	0
ENSRNOG00000001979	chr11	32539683	32550539	-	protein_coding	Rcan1	2.92	3.99	3.16	6.73	9.85	5.39
ENSRNOG00000001980	chr14	22553650	22591461	+	protein_coding	Ugt2b35	0	0	0	0	0	0
ENSRNOG00000001982	chr11	51037393	51202820	-	protein_coding	Cblb	3.83	4.19	3.53	2.67	3.58	2.04
ENSRNOG00000001984	chr11	32498261	32508420	-	protein_coding	Kcne1	0	0	0	0	0	0
ENSRNOG00000001986	chr11	32467001	32469566	-	protein_coding	Fam243a	0	0	0	0	0	0
ENSRNOG00000001989	chr11	50781127	50985083	+	protein_coding	Alcam	0.92	0.94	0.91	5.5	8.64	4.77
ENSRNOG00000001990	chr14	22724070	22825444	+	protein_coding	Ugt2b10	0	0	0.02	0	0	0
ENSRNOG00000001991	chr11	32081574	32088002	-	protein_coding	Atp5po	27.74	38.99	28.27	36.3	50.89	33.76
ENSRNOG00000001992	chr11	61531416	61584634	+	protein_coding	Atp6v1a	10.58	15.32	10.89	11.82	16.58	11.18
ENSRNOG00000001996	chr14	22971836	23002011	-	protein_coding	Ythdc1	8.28	11.26	5.67	6.45	9.75	5.14
ENSRNOG00000002001	chr11	31893489	32069249	+	protein_coding	Itsn1	4.33	5.73	4.46	4.33	5.21	3.77
ENSRNOG00000002002	chr14	24103954	24123253	-	protein_coding	Tmprss11b	0	0	0	0	0	0
ENSRNOG00000002004	chr14	13054771	13058172	-	protein_coding	Prdm8	0.07	0.11	0.06	0.03	0.02	0.02
ENSRNOG00000002005	chr14	23981219	24080470	-	protein_coding	Tmprss11f	0	0	0	0	0	0
ENSRNOG00000002011	chr14	23480462	23498450	+	protein_coding	Gnrhr	0	0	0	0	0	0
ENSRNOG00000002012	chr11	31837839	31847490	-	protein_coding	Donson	0.84	0.74	0.55	0.45	0.52	0.29
ENSRNOG00000002013	chr11	61321459	61417842	+	protein_coding	Sidt1	0	0	0	0	0	0
ENSRNOG00000002014	chr14	23576085	23604834	-	protein_coding	Stap1	0.02	0.02	0.01	0	0	0
ENSRNOG00000002021	chr11	31806618	31837763	+	protein_coding	Son	22.53	29.56	19.34	15.4	21.34	13.05
ENSRNOG00000002024	chr14	25589762	25958227	+	protein_coding	Epha5	0	0	0	0	0	0
ENSRNOG00000002026	chr11	31770165	31772984	-	protein_coding	Dnajc28	0.62	1.23	0.73	0.82	1.22	0.95
ENSRNOG00000002028	chr11	31719443	31752243	-	protein_coding	Tmem50b	3.61	5.96	4.65	4.12	5.63	3.8
ENSRNOG00000002031	chr14	13827636	13837671	+	protein_coding	Naa11	0.39	0.48	0.22	0.03	0.04	0.05
ENSRNOG00000002032	chr11	31694339	31712611	+	protein_coding	Ifngr2	3.84	4.8	3.24	3.59	4.81	3.54
ENSRNOG00000002035	chr14	14107580	14124828	+	protein_coding	Paqr3	0.74	0.74	0.58	0.56	0.84	0.57
ENSRNOG00000002036	chr11	31185473	31213787	-	protein_coding	Paxbp1	8.29	6.76	3.24	1.99	2.86	1.78
ENSRNOG00000002039	chr14	2892753	3038237	+	protein_coding	Evi5	2.98	4.16	2.77	3.05	4.76	2.77
ENSRNOG00000002040	chr14	14129725	14192048	-	protein_coding	Bmp2k	3.01	4.02	2.29	2.23	2.76	1.95
ENSRNOG00000002041	chr11	61083757	61158838	+	protein_coding	Boc	5.69	6.51	5.23	1.58	1.73	1.17
ENSRNOG00000002042	chr14	3058993	3068371	+	protein_coding	Gfi1	0	0	0	0	0	0
ENSRNOG00000002044	chr11	60907015	60916842	+	protein_coding	Gtpbp8	1.29	1.41	1.08	0.81	1.02	0.68
ENSRNOG00000002045	chr14	14364008	14426437	-	protein_coding	Anxa3	0.06	0.1	0.05	0.74	0.89	0.67
ENSRNOG00000002046	chr11	60804311	60819249	-	protein_coding	Cd200r1l	0.03	0.03	0.03	0.11	0.14	0.11
ENSRNOG00000002050	chr14	33010300	33070190	+	protein_coding	Igfbp7	100.92	170	125.42	40.04	59.85	35.88
ENSRNOG00000002051	chr11	31104787	31180642	-	protein_coding	Synj1	2.67	2.56	1.89	2.31	2.9	2
ENSRNOG00000002052	chr11	60645086	60679555	-	protein_coding	Ccdc80	44.01	74.65	46.92	203.27	290.41	242.42
ENSRNOG00000002053	chr14	14439082	14689554	-	protein_coding	Fras1	0.01	0	0	0.01	0.01	0.01
ENSRNOG00000002054	chr14	3204390	3247695	+	protein_coding	Glmn	2.37	2.44	1.07	1.23	1.93	1.14
ENSRNOG00000002055	chr14	33108024	33124171	+	protein_coding	Noa1	1.74	1.84	1.43	1.25	1.53	1.2
ENSRNOG00000002057	chr14	7618022	7682377	+	protein_coding	Slc10a6	0	0.01	0.01	0.05	0.04	0.05
ENSRNOG00000002061	chr14	7688551	7863664	-	protein_coding	Ptpn13	1.85	2.84	1.31	0.95	1.41	0.86
ENSRNOG00000002069	chr11	60613882	60634851	+	protein_coding	Slc35a5	3.38	4.26	2.99	3.51	5.56	3.74
ENSRNOG00000002070	chr14	14951495	15008150	-	protein_coding	Mrpl1	0.14	0.36	0.22	0	0.29	0
ENSRNOG00000002072	chr11	31002451	31075809	+	protein_coding	Eva1c	0.76	0.93	0.53	0.52	0.63	0.38
ENSRNOG00000002073	chr14	3405995	3462629	-	protein_coding	Brdt	0.06	0.09	0.03	0.05	0.07	0.05
ENSRNOG00000002074	chr14	33134511	33164141	-	protein_coding	Rest	5.57	7.12	5.36	5.32	6.26	4.11
ENSRNOG00000002075	chr14	15059387	15146586	+	protein_coding	Cnot6l	2.32	2.87	1.97	1.04	1.5	0.86
ENSRNOG00000002079	chr14	8080275	8368254	+	protein_coding	Mapk10	0.02	0.06	0.05	0.02	0.06	0.04
ENSRNOG00000002080	chr11	30916730	30977483	-	protein_coding	Urb1	2.2	2.08	1.72	1.36	1.74	1.05
ENSRNOG00000002085	chr14	33389513	33430956	-	protein_coding	Thegl	0	0.02	0.01	0.02	0.04	0.03
ENSRNOG00000002089	chr14	16267573	16276068	-	protein_coding	Ccng2	4.71	5.76	2.34	2.21	3.38	2.4
ENSRNOG00000002091	chr9	60969061	61033580	-	protein_coding	Gtf3c3	2.53	3.19	2.16	2.11	3.2	1.9
ENSRNOG00000002092	chr11	30550141	30663465	+	protein_coding	Hunk	0.17	0.33	0.12	0.04	0.05	0.05
ENSRNOG00000002093	chr14	3506339	3682545	+	protein_coding	Tgfbr3	4.43	6.05	3.34	0.91	1.11	0.75
ENSRNOG00000002094	chr11	60585171	60613718	-	protein_coding	Atg3	8.82	13.22	8.01	10.34	15.97	9.93
ENSRNOG00000002097	chr14	36550340	36554580	-	protein_coding	Rasl11b	8.06	11.41	17.7	33.45	38.27	28.09
ENSRNOG00000002100	chr14	33447591	33560503	-	protein_coding	LOC108348180	17.26	19.28	11.94	13.29	19.64	11.64
ENSRNOG00000002101	chr14	33563886	33580566	-	protein_coding	Paics	15.75	23.76	11.82	16.12	23.84	14.13
ENSRNOG00000002104	chr11	30371713	30428073	-	protein_coding	Scaf4	1.05	0.99	0.9	0.63	0.69	0.49
ENSRNOG00000002105	chr14	3826659	3846891	-	protein_coding	Cdc7	0.39	0.65	0.36	0.41	0.46	0.25
ENSRNOG00000002106	chr14	36687134	36755360	+	protein_coding	Usp46	3.32	5.34	4.21	5.04	7.21	4.77
ENSRNOG00000002110	chr9	120099333	120101098	-	protein_coding	Fam114a1l1	1.43	1.84	1.14	2.28	3.04	1.99
ENSRNOG00000002112	chr14	4125380	4200328	+	protein_coding	Zfp644	3.22	4.78	3.11	3.07	4.44	2.65
ENSRNOG00000002115	chr11	30363280	30368862	+	protein_coding	Sod1	46.41	63.7	40.87	33.82	40.97	29.29
ENSRNOG00000002116	chr1	213991620	213993609	+	protein_coding	Rplp2	71.7	76.33	56.28	69.75	53.75	106.98
ENSRNOG00000002117	chr14	4362717	4367605	+	protein_coding	Barhl2	0	0	0	0	0	0
ENSRNOG00000002120	chr14	37081427	37108341	-	protein_coding	Spata18	1.41	2.04	2.72	0.32	0.51	0.19
ENSRNOG00000002121	chr14	5086054	5101177	-	protein_coding	Lrrc8d	0.47	0.55	0.41	0.38	0.53	0.45
ENSRNOG00000002122	chr14	5283647	5378726	-	protein_coding	Lrrc8c	0.13	0.18	0.15	0.45	0.57	0.41
ENSRNOG00000002125	chr14	16341536	16364326	+	protein_coding	Ccni	20.06	24.11	11.93	7.38	11.61	7.2
ENSRNOG00000002126	chr11	20471764	20705063	+	protein_coding	Ncam2	0	0	0	0	0	0
ENSRNOG00000002127	chr14	33596927	33597359	-	pseudogene	AABR07014836.1	0.35	0.16	0.06	0.02	0.14	0.04
ENSRNOG00000002128	chr14	33580541	33614919	+	protein_coding	Ppat	2.62	3.4	2.14	3.16	4.35	2.95
ENSRNOG00000002129	chr14	5418741	5428757	-	protein_coding	Lrrc8b	0.96	0.9	0.67	1.53	2.54	1.59
ENSRNOG00000002130	chr14	5857946	5859581	-	protein_coding	AABR07014241.1	0	0	0	0	0	0
ENSRNOG00000002134	chr14	5928737	5945321	+	protein_coding	Gbp6	0.03	0.06	0.05	0.02	0.01	0.01
ENSRNOG00000002135	chr14	37113210	37128737	+	protein_coding	Sgcb	40.54	53.89	43.14	26.09	33.95	22.04
ENSRNOG00000002137	chr14	33624390	33647180	+	protein_coding	Aasdh	1.99	1.93	1.11	0.5	0.63	0.53
ENSRNOG00000002139	chr14	33649637	33677031	-	protein_coding	Cracd	0.5	0.5	0.41	0.36	0.43	0.26
ENSRNOG00000002141	chr11	60371684	60403196	+	protein_coding	Cd200	0.55	1.09	0.27	0.4	0.42	0.46
ENSRNOG00000002142	chr14	9396512	9456990	-	protein_coding	Cds1	0.35	0.2	0.39	1.1	1.79	1.04
ENSRNOG00000002144	chr14	34132221	34177515	-	protein_coding	Exoc1	4.52	6.2	4.12	5.39	7.47	4.7
ENSRNOG00000002145	chr11	60102121	60138059	+	protein_coding	Tmprss7	0.02	0.04	0.01	0.03	0.05	0.06
ENSRNOG00000002146	chr14	6602004	6645257	-	protein_coding	Pkd2	12.45	17.99	17.1	14.66	20.69	14.82
ENSRNOG00000002149	chr14	9555264	9562189	+	protein_coding	Nkx6-1	0.01	0.02	0	0	0	0
ENSRNOG00000002151	chr11	57505005	57518933	+	protein_coding	Tagln3	0	0	0.06	0	0	0
ENSRNOG00000002152	chr14	37210721	37294472	-	protein_coding	Dcun1d4	2.4	3.7	1.93	2.54	3.85	2.05
ENSRNOG00000002153	chr14	34051003	34115273	-	protein_coding	Cep135	0.45	0.64	0.38	0.36	0.47	0.3
ENSRNOG00000002154	chr14	6782012	6793558	-	protein_coding	Mepe	0.34	0.21	0.27	0.18	0.18	0.07
ENSRNOG00000002158	chr14	6801204	6813945	-	protein_coding	Ibsp	0.04	0	0.12	0.08	0.17	0.1
ENSRNOG00000002159	chr14	10343282	10395047	-	protein_coding	Gpat3	1.31	1.1	1.03	0.59	0.78	0.46
ENSRNOG00000002161	chr14	45024351	45046446	+	protein_coding	Tlr6	0.55	0.83	0.67	1.57	2.25	1.16
ENSRNOG00000002163	chr14	45142769	45165207	-	protein_coding	Klf3	2.78	4.48	2.46	2	2.81	2.04
ENSRNOG00000002164	chr14	34354503	34381828	+	protein_coding	Nmu	0	0.02	0.02	1.02	1.3	1.4
ENSRNOG00000002165	chr14	10424674	10439003	+	protein_coding	Abraxas1	2.09	2.52	1.71	0.95	1.56	1.07
ENSRNOG00000002167	chr14	6889856	6900733	-	protein_coding	Dmp1	1.3	0.6	0.22	0.01	0.05	0.01
ENSRNOG00000002168	chr14	6926976	6933070	-	protein_coding	Dspp	0	0	0	0	0	0
ENSRNOG00000002169	chr14	34389991	34404883	+	protein_coding	Pdcl2	0.05	0	0.02	0	0	0.06
ENSRNOG00000002171	chr11	57265732	57481589	+	protein_coding	Phldb2	8.64	12.81	12.28	35.1	50.94	44.54
ENSRNOG00000002174	chr14	37315406	37361798	-	protein_coding	Cwh43	0	0	0	0	0	0
ENSRNOG00000002175	chr14	34446616	34502218	+	protein_coding	Clock	4.4	5.16	2.9	5.21	6.93	4.4
ENSRNOG00000002176	chr11	57897879	57993548	-	protein_coding	Nectin3	3.32	6	3.91	6.49	10.7	6.52
ENSRNOG00000002177	chr14	62628111	62646110	-	protein_coding	Gnpda2	1.85	3.21	1.78	2.67	4	2.84
ENSRNOG00000002178	chr14	10440691	10446909	-	protein_coding	Mrps18c	4.68	5.55	2.91	3.84	5.92	2.84
ENSRNOG00000002180	chr14	45598743	45797887	-	protein_coding	Tbc1d1	3.88	5.12	4.08	8.89	12.31	7.93
ENSRNOG00000002181	chr14	10446993	10491190	+	protein_coding	Helq	0.5	0.54	0.45	0.42	0.69	0.4
ENSRNOG00000002182	chr14	16369544	16452998	-	protein_coding	Septin11	10.2	12.38	11.1	24.35	34.82	23.19
ENSRNOG00000002185	chr14	45829446	45863877	-	protein_coding	Pgm2	5.66	7.72	4.98	6.41	9.42	6.19
ENSRNOG00000002186	chr14	7036820	7054548	-	protein_coding	Nudt9	7.61	8.36	6.08	4.91	6.75	4.7
ENSRNOG00000002187	chr11	69326719	69355854	-	protein_coding	Ropn1	0	0	0.01	0	0.02	0
ENSRNOG00000002188	chr14	10534423	10575224	+	protein_coding	Hpse	0.79	0.57	0.43	0.47	0.77	0.43
ENSRNOG00000002191	chr14	46050750	46054022	-	protein_coding	LOC498368	0.02	0.02	0.01	0	0.01	0.02
ENSRNOG00000002192	chr14	45982244	46041866	+	protein_coding	Rell1	4.7	5.57	3.83	5.8	7.53	4.71
ENSRNOG00000002194	chr14	10581136	10600566	+	protein_coding	Coq2	2.35	3.45	3.06	2.77	3.36	2.34
ENSRNOG00000002196	chr14	37435654	37444775	+	protein_coding	Ociad2	12.79	15.85	11.45	5.78	7.34	5.56
ENSRNOG00000002199	chr14	34503038	34528262	-	protein_coding	Tmem165	4.6	6.24	4.79	6.72	9.63	5.88
ENSRNOG00000002200	chr14	10624265	10625128	+	processed_pseudogene	AABR07072371.1	0	0	0	0	0	0
ENSRNOG00000002202	chr14	16491573	16493876	+	protein_coding	Sowahb	0.19	0.13	0.1	0.01	0	0
ENSRNOG00000002203	chr14	10786399	10828106	+	protein_coding	Lin54	1.4	1.45	1.08	1.27	1.89	0.95
ENSRNOG00000002204	chr14	16924960	16974514	+	protein_coding	Ccdc158	0.02	0	0.01	0	0.01	0.01
ENSRNOG00000002205	chr14	37458029	37475418	-	protein_coding	Ociad1	16.05	21.16	13.74	14.32	20.24	12.44
ENSRNOG00000002207	chr14	62609484	62628862	+	protein_coding	Guf1	0.75	1.13	0.62	0.68	0.93	0.54
ENSRNOG00000002208	chr14	16622760	16903242	-	protein_coding	Shroom3	0	0	0.01	0	0	0
ENSRNOG00000002210	chr14	7073445	7104566	+	protein_coding	Hsd17b11	7.96	13.28	8.89	8.37	12.77	8.1
ENSRNOG00000002212	chr14	7113544	7128218	+	protein_coding	Hsd17b13	0.25	0.22	0.13	0.06	0.07	0.06
ENSRNOG00000002214	chr14	7169519	7215025	+	protein_coding	Klhl8	4.03	5.64	3.57	1.44	1.99	1.3
ENSRNOG00000002215	chr11	69013050	69223158	-	protein_coding	Mylk	2.88	3.55	1.6	4.72	6.9	3.64
ENSRNOG00000002216	chr14	34556220	34570356	-	protein_coding	Srd5a3	3.82	4.7	4.4	4.71	5.73	4.14
ENSRNOG00000002217	chr14	10692764	10714524	+	protein_coding	Plac8	0.08	0.15	0.01	0.19	0.18	0.11
ENSRNOG00000002218	chr14	16976356	16979760	-	protein_coding	Stbd1	2.17	2.17	2.26	2.54	2.82	2.4
ENSRNOG00000002223	chr2	198591407	198591655	-	processed_pseudogene	AABR07012587.1	0	0	0	0	0	0.04
ENSRNOG00000002224	chr14	62567745	62595854	-	protein_coding	Yipf7	0.01	0.01	0	0.03	0	0.02
ENSRNOG00000002225	chr14	17064353	17115963	+	protein_coding	Scarb2	22.64	34.17	27.08	17.45	24.68	17.44
ENSRNOG00000002227	chr14	35072108	35149610	-	protein_coding	Kit	0.1	0.04	0.03	0.01	0.02	0.01
ENSRNOG00000002229	chr11	68695839	68842320	-	protein_coding	Adcy5	0.81	0.75	0.58	2.13	2.25	2.03
ENSRNOG00000002232	chr14	7226586	7384876	-	protein_coding	Aff1	3.58	3.22	3.88	2.71	2.73	2.2
ENSRNOG00000002238	chr11	68306659	68349238	-	protein_coding	Sema5b	0.06	0.05	0.05	0.54	0.41	0.43
ENSRNOG00000002240	chr11	68198709	68272758	+	protein_coding	Slc49a4	2.86	4.05	2.62	3.25	4.28	3.08
ENSRNOG00000002241	chr11	68141342	68197834	-	protein_coding	Hspbap1	2.12	2.76	1.4	1.37	1.87	1.41
ENSRNOG00000002244	chr14	35527927	35581031	-	protein_coding	Pdgfra	27.79	41.76	24.28	6.61	9.95	5.49
ENSRNOG00000002246	chr14	42465807	42520020	-	protein_coding	Slc30a9	8.94	10.52	6.16	7.66	10.89	6.75
ENSRNOG00000002247	chr14	17123360	17141767	+	protein_coding	Nup54	2.78	3.55	2.25	2.77	3.83	2.29
ENSRNOG00000002248	chr14	37551940	37756149	+	protein_coding	Fryl	2.64	2.53	2.04	1.87	2.32	1.52
ENSRNOG00000002251	chr14	10854682	10909612	+	protein_coding	Sec31a	10.97	9.5	10.32	7.44	8.93	6.3
ENSRNOG00000002253	chr11	67645965	67647818	-	protein_coding	Wdr5b	0.71	1.34	0.81	0.71	1.16	0.55
ENSRNOG00000002254	chr14	42535701	42560174	-	protein_coding	Tmem33	3.04	4.1	2.86	2.5	3.51	2.44
ENSRNOG00000002255	chr11	67618625	67646253	+	protein_coding	Fam162a	34.09	33.4	15.38	12.89	18.17	10.3
ENSRNOG00000002256	chr14	17143040	17225389	-	protein_coding	Art3	0.01	0	0.01	0	0.01	0.02
ENSRNOG00000002258	chr14	11095163	11166428	+	protein_coding	Tmem150c	0.05	0.04	0.04	0.01	0.03	0.01
ENSRNOG00000002262	chr14	11172362	11198194	-	protein_coding	Enoph1	4.07	4.43	3.32	3.63	4.15	2.8
ENSRNOG00000002265	chr11	67188630	67258771	+	protein_coding	Casr	0.01	0	0	0	0	0
ENSRNOG00000002266	chr14	35650985	35652709	-	protein_coding	Gsx2	0	0	0	0	0	0
ENSRNOG00000002267	chr14	35683442	35717922	+	protein_coding	Chic2	2.85	4.57	3.89	2.84	4.36	2.83
ENSRNOG00000002270	chr14	11198896	11202669	+	protein_coding	Hnrnpdl	17.63	20.5	11.88	9.66	14.63	7.99
ENSRNOG00000002271	chr14	37802365	37871051	-	protein_coding	Slain2	4.36	5.34	4.13	4.21	6.31	3.72
ENSRNOG00000002272	chr14	36047144	36149740	+	protein_coding	Lnx1	6.1	9.1	5.79	0.66	1.32	0.82
ENSRNOG00000002273	chr14	17283124	17302366	+	protein_coding	Naaa	0.59	0.72	0.23	0.22	0.23	0.18
ENSRNOG00000002275	chr14	36150399	36208373	-	protein_coding	Fip1l1	9.01	10.77	7.29	7.28	9.89	6.42
ENSRNOG00000002276	chrX	158698356	158739838	-	protein_coding	LOC103690175	1.52	2.22	1.36	1.38	2.13	1.23
ENSRNOG00000002278	chr14	37918652	38027925	+	protein_coding	Tec	1.89	2.99	1.76	2.59	3.8	2.51
ENSRNOG00000002280	chrX	80213332	80309936	+	protein_coding	Sh3bgrl	24.48	47.76	28.85	41.94	55.88	35.77
ENSRNOG00000002285	chrX	157854272	157879928	+	protein_coding	Fam122b	0.09	0.18	0.03	0.1	0.08	0.03
ENSRNOG00000002289	chr11	67004042	67037115	-	protein_coding	Ildr1	0	0	0	0	0	0
ENSRNOG00000002291	chrX	79824782	79909678	-	protein_coding	Brwd3	1.21	1.47	0.74	0.72	1.01	0.6
ENSRNOG00000002292	chr14	11256268	11274578	+	protein_coding	Hnrnpd	2.74	3.98	3.09	2.07	3.02	1.55
ENSRNOG00000002294	chr10	3840622	4249739	-	protein_coding	Snx29	2.54	2.8	2.25	2.16	2.66	1.72
ENSRNOG00000002301	chr14	17371453	17436897	-	protein_coding	Uso1	8.59	11.71	7.96	12.61	17.33	10.86
ENSRNOG00000002302	chr14	38247791	38473648	+	protein_coding	Corin	0	0	0	0	0	0
ENSRNOG00000002303	chr10	47281786	47341411	+	protein_coding	Kcnj12	1.46	1.5	1.49	0.13	0.14	0.13
ENSRNOG00000002304	chr10	47412582	47420951	+	protein_coding	Tnfrsf13b	0	0	0	0.01	0	0
ENSRNOG00000002305	chr11	66932614	66961713	+	protein_coding	Slc15a2	0	0	0	0	0	0
ENSRNOG00000002309	chr13	102637769	102643223	-	protein_coding	Hlx	0.62	0.62	0.6	0.52	0.49	0.54
ENSRNOG00000002312	chr14	38477330	38575785	-	protein_coding	Atp10d	0.42	0.5	0.48	0.83	1.23	0.74
ENSRNOG00000002314	chr10	28243	72912	+	protein_coding	LOC103689943	1.47	0.65	0.84	0.29	1.16	0.62
ENSRNOG00000002318	chr14	42762587	43072843	-	protein_coding	Limch1	0.54	0.77	0.36	1.12	1.39	1.47
ENSRNOG00000002319	chr13	34238717	34253910	-	protein_coding	Tsn	9.65	12.05	8.72	10.49	16.41	10.37
ENSRNOG00000002320	chr14	38612408	38622580	+	protein_coding	Commd8	4.3	5.77	3.48	6.67	9.78	5.79
ENSRNOG00000002321	chrX	79489410	79489877	+	processed_pseudogene	AABR07039541.1	0.88	2.64	1.36	0.86	0.94	0.46
ENSRNOG00000002322	chr13	102780877	102790639	-	protein_coding	RGD1310587	0	0	0	0.03	0.02	0.02
ENSRNOG00000002323	chrX	78870964	78911601	-	protein_coding	RGD1566265	2.66	4.7	2.65	4.07	5.39	3.65
ENSRNOG00000002327	chr14	38643385	39112600	-	protein_coding	Gabrb1	0	0.01	0	0	0	0
ENSRNOG00000002331	chr10	47490153	47499876	+	protein_coding	Aldh3a1	0.24	0.26	0.12	0.02	0.03	0
ENSRNOG00000002332	chrX	157759624	157773108	+	protein_coding	Mospd1	1.56	1.52	0.73	1.78	2.82	1.33
ENSRNOG00000002333	chr7	4215898	4216833	-	protein_coding	Olr982	0	0	0	0	0	0
ENSRNOG00000002336	chr14	39154529	39231695	+	protein_coding	Gabra4	0	0	0	0	0	0
ENSRNOG00000002338	chr10	76386471	76407989	-	protein_coding	Dgke	0.59	0.6	0.45	0.39	0.58	0.33
ENSRNOG00000002339	chr13	102808253	102942863	-	protein_coding	Mark1	0.99	1.17	1.11	1.77	2.26	1.29
ENSRNOG00000002340	chr1	89258553	89258935	-	protein_coding	LOC100361079	0	0	0	0	0	0.02
ENSRNOG00000002341	chr10	76343847	76362145	+	protein_coding	Trim25	1.89	1.93	1.51	0.94	0.92	0.91
ENSRNOG00000002342	chr10	47525493	47546345	-	protein_coding	Aldh3a2	6.05	8.53	6.64	5.92	8.51	6.1
ENSRNOG00000002343	chr14	43133218	43143973	-	protein_coding	Uchl1	3.35	4.95	5.58	25.11	30.82	24.93
ENSRNOG00000002345	chr14	11988671	12027381	+	protein_coding	Rasgef1b	0.01	0	0	0	0	0
ENSRNOG00000002346	chrX	78769419	78782542	+	protein_coding	Tbx22	0	0	0	0	0	0
ENSRNOG00000002347	chr13	69909096	70174565	-	protein_coding	Rgl1	2.62	4.65	2.57	0.81	1.03	0.7
ENSRNOG00000002349	chr14	39661968	39798302	+	protein_coding	Gabra2	0.02	0.03	0	0	0.01	0
ENSRNOG00000002350	chr11	66878658	66923092	+	protein_coding	Eaf2	0	0	0	0	0	0
ENSRNOG00000002352	chr13	69765091	69781019	-	protein_coding	Tsen15	3.93	7.16	4.03	5.11	7.39	4.89
ENSRNOG00000002353	chr13	103157806	103228423	+	protein_coding	Rab3gap2	8.16	8.97	6.41	7.35	10.23	6.51
ENSRNOG00000002358	chr10	76230373	76263866	-	protein_coding	Scpep1	87.26	140.51	94.83	72.4	105.16	74.17
ENSRNOG00000002360	chr14	39964588	40049354	+	protein_coding	Gabrg1	0	0	0	0	0	0
ENSRNOG00000002361	chr14	12218553	12315229	+	protein_coding	Prkg2	0.46	0.35	0.28	0.03	0.04	0.03
ENSRNOG00000002364	chr10	47719014	47725172	-	protein_coding	Rnf112	0.01	0	0	0	0	0.01
ENSRNOG00000002365	chrX	78490866	78496847	-	protein_coding	Itm2a	4.94	10.07	3.95	1.87	2.15	3.52
ENSRNOG00000002368	chr13	103231387	103264906	-	protein_coding	Iars2	6.95	9.73	6.38	5.51	7.44	4.92
ENSRNOG00000002369	chr13	71086745	71141075	+	protein_coding	Rgs8	0.02	0.01	0.03	0.27	0.4	0.27
ENSRNOG00000002372	chr10	32062946	32471454	-	protein_coding	Sgcd	3.85	5.57	3.96	2.53	3.56	2.24
ENSRNOG00000002373	chr10	76151038	76166276	-	protein_coding	Akap1	5.61	9.03	6.08	4.08	5.28	3.28
ENSRNOG00000002376	chr13	34365147	34584651	+	protein_coding	Clasp1	10.99	15.08	10.25	13.79	20.39	11.89
ENSRNOG00000002378	chr13	103268068	103292854	+	protein_coding	Bpnt1	5.23	5.78	3.62	4.24	5.76	3.65
ENSRNOG00000002379	chrX	158053164	158133504	+	protein_coding	LOC102550080	0	0	0	0.01	0	0.03
ENSRNOG00000002381	chr14	12359363	12387102	-	protein_coding	Bmp3	0.12	0.12	0.16	3.03	4.54	3.69
ENSRNOG00000002382	chr10	47765432	47768483	+	protein_coding	Mfap4	4.56	7.23	3.72	14.78	20.6	24.13
ENSRNOG00000002385	chr13	67672878	67688477	-	protein_coding	Prg4	7.95	14.53	21.69	0.08	0.15	0.11
ENSRNOG00000002387	chrX	107370431	107372338	+	protein_coding	Tceal1	1.83	2.67	1.42	1.44	2.61	1.67
ENSRNOG00000002388	chr10	34155515	34166599	-	protein_coding	Trim41	3.83	4.42	3.31	3.49	4.28	3.26
ENSRNOG00000002389	chrX	107394486	107405564	-	protein_coding	Morf4l2	55.03	70.21	42.58	64.66	92.53	56.48
ENSRNOG00000002391	chrX	107422357	107442878	-	protein_coding	Glra4	0.07	0.07	0.02	0.01	0	0.01
ENSRNOG00000002393	chr13	103300932	103371577	+	protein_coding	Eprs	18.14	24.45	16.29	26.32	36.89	23.66
ENSRNOG00000002394	chr13	67611708	67672827	+	protein_coding	Tpr	10.24	14.4	7.38	8.01	11.44	6.95
ENSRNOG00000002396	chr13	27889345	27914006	+	protein_coding	Serpinb8	0	0	0	0	0	0
ENSRNOG00000002397	chr13	103396314	103410363	+	protein_coding	Slc30a10	0	0	0	0	0	0
ENSRNOG00000002403	chr13	68949665	69101588	+	protein_coding	Niban1	20.55	28.73	20.29	15.64	21.88	18.37
ENSRNOG00000002407	chr10	3232794	3321412	-	protein_coding	Pdxdc1	11.51	14.13	8.8	11.23	15.03	9.96
ENSRNOG00000002408	chr14	43810119	43837662	+	protein_coding	Rbm47	0.01	0.01	0.01	0.01	0.01	0.01
ENSRNOG00000002412	chr10	47766680	47775055	-	protein_coding	Mapk7	0.33	0.16	0.2	0.21	0.17	0.33
ENSRNOG00000002413	chrX	139354155	139464798	-	protein_coding	Gpc4	10.33	14.58	10.78	13	18.69	16.64
ENSRNOG00000002414	chr13	34610684	34670124	+	protein_coding	Tfcp2l1	0.01	0.01	0.01	0.01	0	0
ENSRNOG00000002417	chr13	27465930	27483799	+	protein_coding	Serpinb10	0	0	0	0	0	0
ENSRNOG00000002418	chr13	105039853	105141030	-	protein_coding	Tgfb2	10.59	12.53	9.11	26.58	32.11	25.61
ENSRNOG00000002419	chrX	107496072	107511348	+	protein_coding	Plp1	0.32	0.51	0.2	0.11	0.21	0.12
ENSRNOG00000002420	chr10	4536180	4575646	+	protein_coding	Zc3h7a	7.44	7.72	4.55	5.18	7.48	4.39
ENSRNOG00000002423	chr10	42894567	42928461	-	protein_coding	AABR07029651.1	5.67	7.96	5.34	4.42	6.44	4.56
ENSRNOG00000002425	chr10	77491454	77512032	-	protein_coding	Pctp	0.64	1.04	0.48	0.68	1.26	0.64
ENSRNOG00000002428	chrX	78042859	78056347	+	protein_coding	Lpar4	0.19	0.4	0.14	0.12	0.23	0.13
ENSRNOG00000002429	chrX	77954484	77956352	-	protein_coding	Rtl3	0.47	0.76	0.26	0.04	0.03	0.03
ENSRNOG00000002433	chr14	17492081	17520792	+	protein_coding	G3bp2	12.14	17.56	11.13	17.45	22.98	15.73
ENSRNOG00000002434	chr10	77537340	77543192	+	protein_coding	Tmem100	13	17.55	15.84	4.06	5.94	4.49
ENSRNOG00000002436	chr10	77755216	77783779	+	protein_coding	Mmd	5.9	7.26	7.83	4.94	6.28	3.73
ENSRNOG00000002440	chr13	35494721	35511020	-	protein_coding	Ralb	4.36	5.29	3.53	5.43	6.32	4.95
ENSRNOG00000002443	chr10	42933077	42945564	+	protein_coding	Mfap3	5.43	7.4	4.34	4.9	7	4.29
ENSRNOG00000002449	chr5	33174542	33182715	-	protein_coding	Maged2	9.01	11.48	5.66	9.17	12.08	8.74
ENSRNOG00000002450	chr13	105155441	105179095	-	protein_coding	Rrp15	1.71	2.62	1.83	2.12	2.44	1.75
ENSRNOG00000002451	chrX	77416959	77570825	-	protein_coding	Fndc3c1	0	0	0	0	0	0
ENSRNOG00000002452	chr10	4578469	4635953	+	protein_coding	Txndc11	3.8	2.94	3.26	3.11	3.6	2.39
ENSRNOG00000002454	chr13	68830620	68858809	-	protein_coding	Rnf2	6.81	9.2	4.87	4.18	6.15	3.92
ENSRNOG00000002456	chr10	77840568	77918191	-	protein_coding	Hlf	0.09	0.04	0.08	0	0	0
ENSRNOG00000002459	chr11	66713888	66731198	+	protein_coding	Fbxo40	0	0	0	0	0	0.01
ENSRNOG00000002460	chr13	27449934	27463010	+	protein_coding	Serpinb2	0.02	0.03	0.04	0	0	0.01
ENSRNOG00000002461	chr17	90553394	90627101	-	protein_coding	Nid1	29.77	39.57	26.19	71.82	106.27	74.08
ENSRNOG00000002462	chr10	49020454	49028069	+	protein_coding	B9d1	3.18	5.22	3.28	3.4	5.32	2.43
ENSRNOG00000002468	chr13	77485113	77678437	+	protein_coding	Tnr	0	0	0.01	0	0	0
ENSRNOG00000002469	chr10	34185898	34199279	+	protein_coding	Trim7	0.94	0.81	0.91	0.84	0.71	0.67
ENSRNOG00000002470	chr10	34277993	34285623	+	protein_coding	Ifi47	0.07	0.07	0.13	0.07	0.09	0.02
ENSRNOG00000002471	chr11	66585881	66695353	-	protein_coding	Polq	0	0.01	0	0.09	0.08	0.04
ENSRNOG00000002473	chr13	67583621	67609469	-	protein_coding	Odr4	3.72	6.25	3.5	4.35	6.59	3.87
ENSRNOG00000002474	chr10	78173847	78219793	-	protein_coding	Tom1l1	0.51	0.91	0.52	0.68	1.03	0.58
ENSRNOG00000002475	chr7	138895079	138895597	-	processed_pseudogene	AABR07058831.1	0.11	0.34	0.2	0.19	0.18	0.13
ENSRNOG00000002478	chr13	37266312	37287458	-	protein_coding	Insig2	3.09	3.22	3.04	3.63	5.65	3.16
ENSRNOG00000002480	chr17	90670872	90746804	+	protein_coding	Gpr137b	2.86	3.28	1.8	2.97	3.81	3.13
ENSRNOG00000002484	chr14	43883458	43890171	-	protein_coding	Chrna9	0	0	0	0	0	0
ENSRNOG00000002486	chr10	34592674	34593608	+	pseudogene	AC133273.1	0	0	0	0	0	0
ENSRNOG00000002487	chrX	138384912	138435391	-	protein_coding	Mbnl3	0.04	0.01	0.02	0.12	0.17	0.07
ENSRNOG00000002488	chr10	43067299	43210427	+	protein_coding	Galnt10	8.72	10.13	12.18	16.74	20.57	19.88
ENSRNOG00000002495	chr6	18708778	18709551	-	processed_pseudogene	AABR07063126.1	0	0	0	0	0	0
ENSRNOG00000002496	chr11	66316606	66566331	+	protein_coding	Stxbp5l	0.19	0.33	0.22	1.81	2.4	2.96
ENSRNOG00000002497	chr10	70999780	71000627	+	protein_coding	Anos1	0.06	0	0	0	0	0
ENSRNOG00000002501	chr13	105408179	105411348	+	protein_coding	Ddx3y	0.08	0.13	0.08	0.1	0.07	0.03
ENSRNOG00000002504	chr13	105489074	105684374	-	protein_coding	Spata17	0.04	0.07	0.06	0.05	0.05	0.07
ENSRNOG00000002506	chr14	17531398	17565950	+	protein_coding	Cdkl2	1.96	3.34	1.89	1.84	2.69	1.71
ENSRNOG00000002509	chrX	20034882	20070578	-	protein_coding	Gnl3l	5.84	8.59	5.83	6.25	9.06	6.11
ENSRNOG00000002511	chr10	35078726	35121599	+	protein_coding	Flt4	0.19	0.18	0.32	0.32	0.31	0.28
ENSRNOG00000002512	chr13	105684420	105815606	+	protein_coding	Gpatch2	2.48	2.52	1.99	1.78	1.98	1.55
ENSRNOG00000002514	chr13	37400476	37468840	+	protein_coding	Ccdc93	3.81	4.3	2.86	4.09	5.82	3.9
ENSRNOG00000002516	chr6	18821815	18839409	+	protein_coding	Mtm1	7.76	6.5	4.67	4.24	4.74	3.52
ENSRNOG00000002517	chr13	67545430	67558600	+	protein_coding	Pdc	0	0.01	0	0.01	0	0
ENSRNOG00000002520	chr10	4719713	4763510	+	protein_coding	Litaf	10.07	12.03	12.05	12.4	16.59	10.96
ENSRNOG00000002524	chr4	51822153	51844331	-	protein_coding	Gpr37	0.09	0.15	0.14	0.01	0.01	0.01
ENSRNOG00000002525	chr13	67351087	67359335	+	protein_coding	Ptgs2	1.5	1.7	4.37	3.48	4.65	2.11
ENSRNOG00000002529	chrX	138224040	138237157	-	protein_coding	Rap2c	4.02	5.26	3.5	4.98	7.52	5.01
ENSRNOG00000002532	chr10	4945911	4946397	+	protein_coding	Prm1	0	0	0	0	0	0
ENSRNOG00000002535	chr10	79095593	79097807	-	protein_coding	Kif2b	0	0.01	0	0	0	0
ENSRNOG00000002536	chrX	124921728	124926171	-	protein_coding	C1galt1c1	3.86	6.36	4.53	4.28	6.84	3.92
ENSRNOG00000002537	chrX	20316893	20454357	+	protein_coding	Wnk3	0.4	0.59	0.43	0.63	0.64	0.4
ENSRNOG00000002538	chr13	35580098	35668968	-	protein_coding	Epb41l5	0.32	0.32	0.18	0.25	0.44	0.28
ENSRNOG00000002539	chr10	4950484	4950920	+	protein_coding	Prm2	0	0	0	0	0	0
ENSRNOG00000002540	chr14	43961756	43992587	-	protein_coding	Rhoh	0.04	0.08	0.03	0.01	0.04	0.04
ENSRNOG00000002541	chr14	44185446	44280079	+	protein_coding	Pds5a	9.83	13.2	7.52	7.95	11.13	7.01
ENSRNOG00000002542	chr10	71054344	71083536	+	protein_coding	Heatr6	1.75	1.82	1.67	1.31	1.52	0.97
ENSRNOG00000002544	chr13	82072497	82217252	+	protein_coding	Kifap3	9.13	13.44	7.76	7.05	10.95	7.21
ENSRNOG00000002545	chr10	6841071	6870011	-	protein_coding	RGD1309748	6.88	8.3	5.17	6.22	8.47	5.17
ENSRNOG00000002546	chr14	17615968	17631714	+	protein_coding	Rchy1	4.78	6.16	3.92	3.35	4.5	2.83
ENSRNOG00000002548	chr13	77829382	77896697	-	protein_coding	Tnn	17	23.41	15.31	22.34	25.23	11.5
ENSRNOG00000002549	chr13	37479758	37492680	-	protein_coding	Htr5b	0.01	0	0	0	0	0
ENSRNOG00000002553	chr14	44413636	44457239	+	protein_coding	Smim14	35.39	48.97	40.26	70.97	97.59	76.57
ENSRNOG00000002555	chr13	27312498	27354052	+	protein_coding	Serpinb7	0	0	0	0.01	0	0
ENSRNOG00000002556	chrX	20144432	20232639	-	protein_coding	Tsr2	6.31	8.21	4.9	4.11	5.62	3.45
ENSRNOG00000002563	chrX	124894466	124906162	+	protein_coding	Mcts1	5.49	7.84	4.91	5.67	7.66	5.36
ENSRNOG00000002564	chr10	4951557	4952071	+	protein_coding	Prm3	0	0	0	0	0	0
ENSRNOG00000002565	chrX	71412289	71485085	+	processed_transcript	Taf1	3.35	3.95	2.34	2.55	3.43	2.12
ENSRNOG00000002566	chr10	4953879	4954624	+	protein_coding	Tnp2	0.04	0.02	0	0	0	0
ENSRNOG00000002568	chr10	4957326	4958461	+	protein_coding	Socs1	0.27	0.3	0.17	0.06	0.04	0.1
ENSRNOG00000002569	chr13	77940454	77946201	+	protein_coding	Mrps14	6.93	6.87	5.86	9.84	13.94	8.75
ENSRNOG00000002571	chr10	5352933	5389737	+	protein_coding	Tekt5	0	0	0.01	0	0	0
ENSRNOG00000002572	chr13	77948771	77959110	-	protein_coding	Cacybp	8.44	14.08	7.77	8.51	12.49	6.56
ENSRNOG00000002574	chr10	5333378	5344121	-	protein_coding	Nubp1	3.57	4.46	3.92	3.67	4.45	3.24
ENSRNOG00000002575	chr10	43224269	43231611	+	protein_coding	Sap30l	7.21	9.68	6.69	8	11.01	7.14
ENSRNOG00000002578	chr13	27153925	27158628	-	protein_coding	Serpinb3a	0	0	0	0	0	0
ENSRNOG00000002579	chr14	17969219	18076907	-	protein_coding	Parm1	0.39	0.7	0.26	0.29	0.41	0.35
ENSRNOG00000002580	chr13	68785827	68818990	+	protein_coding	Trmt1l	2.89	3.48	2.2	1.97	2.63	1.65
ENSRNOG00000002582	chr10	43250745	43253296	-	protein_coding	Hand1	0.03	0	0.04	0	0	0
ENSRNOG00000002583	chr13	27238767	27257181	+	protein_coding	Serpinb11	0	0	0	0	0	0
ENSRNOG00000002585	chrX	124832628	124870329	-	protein_coding	Cul4b	3.87	5.57	2.54	2.46	3.46	2.28
ENSRNOG00000002592	chrX	82641687	82743753	-	protein_coding	Rps6ka6	0	0	0	0.01	0.01	0
ENSRNOG00000002593	chr13	106463368	106683436	+	protein_coding	Esrrg	0.02	0	0.03	0.01	0.01	0.01
ENSRNOG00000002595	chr13	39434217	39643361	-	protein_coding	Dpp10	0	0	0	0	0	0
ENSRNOG00000002597	chr7	2412363	2431197	-	protein_coding	Hsd17b6	0	0	0	0	0	0
ENSRNOG00000002598	chr10	71159869	71218902	+	protein_coding	Hnf1b	0.49	0.21	0.26	0.07	0.04	0.05
ENSRNOG00000002599	chr10	47930633	47949773	+	protein_coding	Grap	0.05	0.05	0.04	0.09	0.08	0.08
ENSRNOG00000002602	chr13	26970660	26998357	+	protein_coding	Serpinb12	0	0	0	0	0	0
ENSRNOG00000002607	chr10	101288489	101293379	+	protein_coding	Sox9	1.34	1.23	1.85	1.49	1.35	1.39
ENSRNOG00000002609	chr17	90710555	90756048	-	protein_coding	Ero1b	2.23	3.28	1.98	0.76	1.27	0.88
ENSRNOG00000002610	chr10	7041510	7055101	+	protein_coding	Carhsp1	6.02	7.7	4.67	2.44	2.95	2.1
ENSRNOG00000002612	chr10	71253598	71277277	+	protein_coding	Ddx52	2.38	3.32	2	1.82	2.56	1.52
ENSRNOG00000002615	chr10	7056266	7077443	-	protein_coding	Pmm2	8.88	10.56	8.16	12.25	15.77	10.41
ENSRNOG00000002616	chr10	47949665	47997796	-	protein_coding	Slc5a10	0.01	0.01	0.01	0	0.01	0
ENSRNOG00000002618	chr13	68702820	68722472	+	protein_coding	Ivns1abp	20.64	17.64	15.68	9.21	12.04	7.11
ENSRNOG00000002624	chr17	90802393	90843485	+	protein_coding	Edaradd	0.16	0.24	0.15	0.16	0.24	0.14
ENSRNOG00000002625	chr13	35678240	35858390	-	protein_coding	Ptpn4	2.1	2.89	1.47	0.86	1.33	0.72
ENSRNOG00000002626	chr10	80790168	81296363	+	protein_coding	Car10	0	0	0	0	0	0
ENSRNOG00000002627	chr13	107433588	107471843	-	protein_coding	Kctd3	3.42	3.65	2.7	2.43	3.17	2.28
ENSRNOG00000002628	chr1	67819058	67853582	-	protein_coding	LOC108348133	0	0	0.01	0	0	0
ENSRNOG00000002630	chr10	43538160	43551271	+	protein_coding	Cnot8	10.85	15.21	8.96	8.73	12.66	8.53
ENSRNOG00000002632	chr7	2458264	2470674	+	protein_coding	Naca	83.18	108.39	57.44	69.19	102.35	67.19
ENSRNOG00000002635	chr10	5199226	5211913	+	protein_coding	Dexi	3.48	4.5	2.46	1.82	2.11	1.61
ENSRNOG00000002636	chr10	7093405	7200499	-	protein_coding	Abat	0.01	0	0.01	0.01	0.01	0.01
ENSRNOG00000002640	chr13	26903052	26923250	+	protein_coding	Serpinb5	0	0	0.01	0.01	0	0
ENSRNOG00000002641	chr1	69558008	69589096	+	protein_coding	Vom2r28	0	0	0	0	0	0
ENSRNOG00000002642	chr7	2479311	2497013	+	protein_coding	Ptges3	24.81	31.28	19.62	18.01	26.22	15.9
ENSRNOG00000002643	chr14	44479614	44502845	+	protein_coding	Ugdh	12.78	18.59	12.28	17.51	23.13	13.18
ENSRNOG00000002644	chr10	81562409	81587858	-	protein_coding	Utp18	2.69	4.25	2.84	4.07	5.62	3.57
ENSRNOG00000002645	chr10	43554046	43599232	-	protein_coding	Gemin5	1.75	1.95	1.58	1.31	1.87	1.09
ENSRNOG00000002652	chr10	61177936	61361250	-	protein_coding	Rap1gap2	2.17	2.27	1.8	1.05	1.18	0.71
ENSRNOG00000002653	chr13	107690087	107886476	-	protein_coding	Kcnk2	0.54	0.43	1.54	2.99	4.12	2.55
ENSRNOG00000002657	chr13	66988937	67206693	-	protein_coding	Pla2g4a	3.72	5.45	3.87	3.54	5.6	3.15
ENSRNOG00000002659	chr10	5213350	5260608	-	protein_coding	Ciita	0.02	0.01	0.02	0.03	0.04	0.03
ENSRNOG00000002660	chrX	76083549	76087117	+	protein_coding	Magee1	0.85	0.84	0.5	0.31	0.33	0.28
ENSRNOG00000002662	chrX	76042239	76046938	+	protein_coding	Pbdc1	6.43	10.42	5.68	6.84	10.64	6.38
ENSRNOG00000002664	chr10	5433248	5467839	+	protein_coding	Emp2	4.46	6.06	4.88	2.5	3.73	2.07
ENSRNOG00000002667	chr13	70566643	70626252	-	protein_coding	Lamc2	0.11	0.3	0.26	0.72	0.41	0.35
ENSRNOG00000002669	chr10	61432819	61454444	+	protein_coding	Cluh	6.9	6.16	5.1	3.12	4.23	2.78
ENSRNOG00000002671	chr10	81648216	81653717	-	protein_coding	Nme2	65.16	93.32	77.22	177.89	224.31	168.8
ENSRNOG00000002680	chr13	70658707	70783515	-	protein_coding	Lamc1	48.12	47.66	51.88	22.82	29.18	18.41
ENSRNOG00000002682	chr10	43744731	43752242	+	protein_coding	Zfp692	2.66	2.76	2.39	1.32	1.76	1.1
ENSRNOG00000002691	chr13	70852023	70882340	+	protein_coding	Shcbp1l	0.01	0.01	0.02	0	0.01	0.01
ENSRNOG00000002693	chr10	81657153	81666523	-	protein_coding	Nme1	10.67	13.27	12.67	33.68	43.54	28.83
ENSRNOG00000002695	chr13	97820493	97838228	-	protein_coding	Tfb2m	2.99	3.65	2.54	2.17	2.87	1.93
ENSRNOG00000002697	chr18	291780	325377	-	protein_coding	Mtmr1	5.86	6.57	5.21	2.88	3.52	2.67
ENSRNOG00000002701	chr11	65983221	66034573	-	protein_coding	Hgd	0.02	0.02	0.01	0.07	0.09	0.05
ENSRNOG00000002705	chr13	26825261	26850460	-	protein_coding	Vps4b	8.95	12.92	8.12	7.52	11.59	6.63
ENSRNOG00000002708	chrX	21063562	21168750	+	protein_coding	Phf8	2.76	4.11	2.54	1.92	2.5	1.67
ENSRNOG00000002710	chr13	97838361	97913082	+	protein_coding	Cnst	2.81	3.6	3.17	2.54	3.13	2.24
ENSRNOG00000002711	chr13	87818391	87847263	-	protein_coding	Nuf2	0.09	0.09	0.03	0.95	1.33	0.54
ENSRNOG00000002713	chr10	43752700	43760930	-	protein_coding	Zfp672	1.99	2.34	1.68	1.49	2.01	1.21
ENSRNOG00000002714	chr10	7223362	7240812	-	protein_coding	Mettl22	1.39	1.8	1.29	0.86	1	0.81
ENSRNOG00000002718	chr10	35133252	35135466	+	protein_coding	Scgb3a1	0.05	0.05	0.01	0.01	0	0.01
ENSRNOG00000002721	chr11	65960277	65966898	+	protein_coding	Ndufb4	37.06	60.31	45.58	46.77	66.55	42.39
ENSRNOG00000002722	chr10	106065712	106112857	+	protein_coding	Sec14l1	3.69	3.88	2.63	3.26	4.01	2.93
ENSRNOG00000002723	chr13	82355471	82365341	+	protein_coding	Sele	0.01	0	0	0	0	0
ENSRNOG00000002724	chr10	48008802	48044344	-	protein_coding	Prpsap2	5.02	6.14	4.07	3.36	5.51	3.16
ENSRNOG00000002728	chr14	18231860	18272484	+	protein_coding	Btc	0	0.01	0	0.01	0.02	0.02
ENSRNOG00000002730	chr13	87966758	88003035	+	protein_coding	Rgs5	0.2	0.52	0.11	0.07	0.02	0.06
ENSRNOG00000002734	chrX	147584268	147586777	-	pseudogene	AABR07042077.1	0.01	0	0	0	0	0
ENSRNOG00000002735	chr13	70885504	70922245	-	protein_coding	Dhx9	3.43	5.08	3.22	3	4.24	2.52
ENSRNOG00000002736	chr13	78011047	78609045	-	protein_coding	Rabgap1l	4.63	6.29	5.09	3.33	5.18	3.06
ENSRNOG00000002746	chr11	65782567	65845418	-	protein_coding	Fstl1	125	186.16	139.96	282.06	382.73	289.35
ENSRNOG00000002748	chr10	90644995	90657185	-	protein_coding	Ccdc43	1.85	2.71	1.61	2.06	3.03	1.84
ENSRNOG00000002749	chr10	81693770	81827562	+	protein_coding	Spag9	17.63	22.12	15.06	16.83	24.06	14.72
ENSRNOG00000002750	chr13	78722763	78789266	+	processed_transcript	Rc3h1	5.78	6.82	5.74	4.79	7.05	5.76
ENSRNOG00000002751	chrX	75439778	75566481	-	protein_coding	Zdhhc15	0.72	1.41	0.92	1.14	1.7	1.25
ENSRNOG00000002753	chr10	90731148	90749217	+	protein_coding	Adam11	0.02	0.08	0.03	0.01	0.01	0
ENSRNOG00000002754	chr14	18521930	18531179	-	protein_coding	Areg	0.09	0.21	0.71	0.07	0.22	0.02
ENSRNOG00000002755	chr10	61456145	61577412	-	protein_coding	Pafah1b1	17.8	25.8	15.79	18.25	26.98	16.22
ENSRNOG00000002757	chr10	71393692	71441389	-	protein_coding	Tada2a	3.79	4.11	2.83	3.71	5.78	3.19
ENSRNOG00000002759	chr14	44507218	44524252	-	protein_coding	Lias	2.42	2.78	1.31	0.7	0.94	0.61
ENSRNOG00000002763	chr10	48050803	48129377	-	protein_coding	Ulk2	3.21	4.36	2.99	2.29	3.18	2.19
ENSRNOG00000002764	chr10	61626597	61672136	+	protein_coding	Mettl16	2.55	3.37	1.84	1.94	2.6	1.63
ENSRNOG00000002767	chrX	70596576	70648532	+	protein_coding	Dlg3	3.28	4.48	2.94	2.84	3.75	2.38
ENSRNOG00000002768	chr10	7279920	7295452	+	protein_coding	Tmem114	0	0	0	0	0	0.01
ENSRNOG00000002771	chr14	18576355	18591394	-	protein_coding	Ereg	0.19	0.13	0.74	0.34	0.41	0.14
ENSRNOG00000002773	chr13	88054817	88061108	-	protein_coding	Rgs4	0.12	0.33	0.05	0.01	0.04	0.03
ENSRNOG00000002775	chr13	70938082	70980913	-	protein_coding	Npl	0.54	0.79	0.46	3.14	4.98	2.84
ENSRNOG00000002776	chr13	82369493	82387631	+	protein_coding	Sell	0	0	0	0	0	0
ENSRNOG00000002778	chr10	71744659	71837851	-	protein_coding	Aatf	3.32	3.73	2.23	2.66	3.34	1.92
ENSRNOG00000002781	chr13	26780633	26812215	-	protein_coding	Kdsr	9.14	13.73	10.72	10.25	13.2	9.28
ENSRNOG00000002782	chr14	18626644	18634309	-	protein_coding	Epgn	0	0.01	0.02	0.15	0.31	0.12
ENSRNOG00000002783	chr13	78805347	78833192	+	protein_coding	Serpinc1	0.3	0.46	0.17	0.16	0.17	0.13
ENSRNOG00000002784	chrX	82143789	82145066	+	protein_coding	Pou3f4	0	0	0.01	0.02	0.01	0
ENSRNOG00000002789	chrX	81816553	81817101	-	protein_coding	AABR07039648.1	0.03	0	0	0	0	0
ENSRNOG00000002790	chrX	75150608	75291938	-	protein_coding	Abcb7	1.08	1.66	0.99	0.97	1.36	0.98
ENSRNOG00000002791	chr13	26605426	26769374	-	protein_coding	Bcl2	1.15	1.06	0.75	0.89	1.12	0.65
ENSRNOG00000002792	chr14	18731378	18733391	-	protein_coding	Cxcl2	0.02	0.02	0.02	0	0	0
ENSRNOG00000002793	chr10	102136283	102143434	+	protein_coding	Sstr2	0.03	0	0	0.01	0	0
ENSRNOG00000002794	chr13	82429063	82464628	+	protein_coding	Selp	0	0	0	0	0	0
ENSRNOG00000002795	chr10	102167771	102180569	+	protein_coding	Cog1	5.71	6.18	4.8	3.09	3.64	2.63
ENSRNOG00000002797	chr11	65285468	65350442	-	protein_coding	Gpr156	0.03	0.04	0.03	0.04	0.03	0.04
ENSRNOG00000002800	chrX	70563570	70572295	+	protein_coding	Gdpd2	0.11	0.39	0.07	0.01	0	0.01
ENSRNOG00000002802	chr14	18743685	18745457	-	protein_coding	Cxcl1	5.86	9.94	13.56	0.27	0.35	0.33
ENSRNOG00000002807	chr10	106264434	106348490	+	protein_coding	2009-09-01	20.32	26.11	24.7	19.95	21.97	18.82
ENSRNOG00000002810	chr10	35279236	35325508	+	protein_coding	Gfpt2	2.05	2.88	3.32	2.75	3.75	3.04
ENSRNOG00000002811	chr13	63526486	63959332	+	protein_coding	Brinp3	0	0	0	0	0	0
ENSRNOG00000002812	chr10	71843991	71849293	-	protein_coding	Lhx1	0	0	0	0	0	0
ENSRNOG00000002813	chr13	78857638	78885464	-	protein_coding	Dars2	2.59	3.6	1.87	1.78	2.59	1.51
ENSRNOG00000002814	chr10	90929423	90931639	+	protein_coding	Higd1b	2.62	6.02	2.27	0	0	0.02
ENSRNOG00000002818	chr10	90932075	90983928	-	protein_coding	Eftud2	4.74	5.75	4.53	4.06	5.83	3.36
ENSRNOG00000002820	chr10	43871613	43880055	+	protein_coding	LOC24906	0.01	0	0	0	0	0
ENSRNOG00000002821	chr13	26172243	26394505	+	protein_coding	Phlpp1	1.92	2.06	1.8	1.28	1.64	1
ENSRNOG00000002823	chr10	35333859	35374355	+	protein_coding	Mapk9	7.41	9.45	5.7	6.57	10.44	6.62
ENSRNOG00000002824	chrX	73762691	73778674	-	protein_coding	Rlim	4.06	7.2	4.05	5.53	6.26	4.42
ENSRNOG00000002826	chr13	88288046	88307988	-	protein_coding	Hsd17b7	0.3	0.26	0.26	0.68	1.03	0.74
ENSRNOG00000002827	chr10	8312961	8654892	-	protein_coding	Rbfox1	0.07	0.05	0.07	0.01	0.01	0
ENSRNOG00000002828	chr10	81913689	81915716	+	protein_coding	Tob1	5.56	6.06	4.25	2.71	3.32	2.28
ENSRNOG00000002829	chr14	18851954	18853315	-	protein_coding	Ppbp	0	0	0	0	0	0
ENSRNOG00000002831	chr10	81936444	81942188	-	protein_coding	Wfikkn2	0.06	0.03	0.02	0.03	0.03	0.03
ENSRNOG00000002832	chrX	74577131	74706214	-	protein_coding	Slc16a2	0.4	0.69	0.55	0.03	0.03	0.03
ENSRNOG00000002833	chr11	65066235	65209268	-	protein_coding	Gsk3b	4.79	5.18	4.34	5.65	8.06	5.29
ENSRNOG00000002834	chr14	44548287	44613904	-	protein_coding	AABR07015003.1	0	0	0	0	0	0
ENSRNOG00000002835	chr10	81991147	82027119	-	protein_coding	Luc7l3	15.25	19.32	9.06	7.73	11.24	6.63
ENSRNOG00000002838	chrX	70458603	70461635	-	protein_coding	Pdzd11	8.8	12.37	8.45	12.6	19.72	12.54
ENSRNOG00000002839	chr13	82552550	82566586	+	protein_coding	Slc19a2	1.69	2.33	1.61	1.15	1.59	0.92
ENSRNOG00000002840	chr7	2504695	2511749	+	protein_coding	Atp5f1b	86.38	113.98	80.18	105.63	142.12	93.55
ENSRNOG00000002841	chr13	98231326	98447762	+	protein_coding	Cdc42bpa	5.29	8.27	5.76	12.38	16.82	10.74
ENSRNOG00000002843	chr14	18860264	18862407	-	protein_coding	Cxcl6	0.01	0.03	0	0	0	0
ENSRNOG00000002844	chrX	15988604	15990484	+	protein_coding	Usp27x	0.49	0.52	0.43	0.4	0.55	0.34
ENSRNOG00000002845	chr10	43884466	43892604	-	protein_coding	LOC691286	0	0	0	0	0	0
ENSRNOG00000002848	chrX	6554698	6620722	-	protein_coding	Maoa	7.47	9.88	5.32	5.29	8.07	4.45
ENSRNOG00000002851	chr10	102179478	102200596	-	protein_coding	Fam104a	5.77	6.85	4.84	5.93	6.83	5.66
ENSRNOG00000002852	chr10	72197977	72227462	+	protein_coding	Myo19	1.09	1.26	1.07	0.79	0.86	0.67
ENSRNOG00000002855	chr14	44580216	44702203	+	protein_coding	Rfc1	8.68	10.53	4.86	4.23	6.13	3.78
ENSRNOG00000002858	chr10	44255974	44256945	-	protein_coding	Olr1432	0	0	0	0	0	0
ENSRNOG00000002860	chr13	82574966	82588640	+	protein_coding	Ccdc181	1.88	1.77	0.65	0.91	1.29	0.86
ENSRNOG00000002862	chrX	16050780	16196789	+	protein_coding	Clcn5	1.58	2.36	1.49	2.49	3.75	2.55
ENSRNOG00000002863	chr13	71906702	72367980	-	protein_coding	Cacna1e	0	0	0	0	0.01	0
ENSRNOG00000002864	chr19	25783900	25801526	-	protein_coding	Nacc1	2.25	1.97	2.42	2.72	2.89	2.15
ENSRNOG00000002866	chr14	18983853	19025971	+	protein_coding	Rassf6	0.01	0	0.01	0.03	0.03	0.02
ENSRNOG00000002871	chr10	10457320	10460756	+	protein_coding	Rbm25l1	5.16	6.51	3.55	4.8	7.27	4.14
ENSRNOG00000002873	chr10	44736545	44746549	-	protein_coding	Fam183a	0	0	0	0	0	0
ENSRNOG00000002874	chr6	107156263	107164033	+	protein_coding	AABR07065078.1	2.57	3.19	1.37	2.44	4.28	2.34
ENSRNOG00000002875	chr13	78912361	78957212	-	protein_coding	Klhl20	3.9	4.9	3.1	3.1	4.67	3.25
ENSRNOG00000002876	chr10	10530365	10540428	+	protein_coding	Eef2kmt	1.01	1.12	1.24	0.7	0.95	0.77
ENSRNOG00000002878	chr14	19078680	19132208	-	protein_coding	Afm	0	0	0	0.02	0.04	0
ENSRNOG00000002879	chr13	98513570	98530724	-	protein_coding	Psen2	3.14	3.78	3.37	2.13	2.67	2.13
ENSRNOG00000002881	chr13	88317145	88436789	-	protein_coding	Ddr2	17.62	23.79	20.55	11.77	16.54	11.04
ENSRNOG00000002882	chr13	25966428	26013338	+	protein_coding	Zcchc2	2.11	2.41	1.81	1.01	1.2	0.88
ENSRNOG00000002883	chr10	10539930	10550138	-	protein_coding	Alg1	2.09	1.96	2.11	2.21	2.69	2.22
ENSRNOG00000002884	chr13	82592170	82607379	-	protein_coding	Blzf1	3.4	3.86	2.19	3.11	4.6	2.39
ENSRNOG00000002886	chr10	55275411	55406732	+	protein_coding	Myh10	4.95	6.48	4.74	18.12	24.45	19.64
ENSRNOG00000002889	chr14	19141755	19159923	-	protein_coding	Afp	0	0	0	0	0	0
ENSRNOG00000002890	chr13	78979321	78991997	+	protein_coding	AC127084.1	0.13	0.16	0.12	0.74	1.25	0.68
ENSRNOG00000002894	chr10	61685241	61700491	+	protein_coding	Mnt	1.55	1.31	0.97	0.59	0.52	0.49
ENSRNOG00000002895	chr10	10573191	10581516	+	protein_coding	Nagpa	1.79	1.79	1.95	1.73	1.51	1.53
ENSRNOG00000002896	chr13	79077033	79088127	-	protein_coding	Prdx6	14.69	17.1	11.68	22.29	29.79	18.98
ENSRNOG00000002898	chr13	82626685	82737343	+	protein_coding	Nme7	2.94	5.71	2.65	3.26	4.51	3.12
ENSRNOG00000002899	chr10	48150902	48210074	-	protein_coding	Akap10	3.74	5.3	2.96	2.38	3.84	2.26
ENSRNOG00000002903	chr10	48240127	48542292	+	protein_coding	Specc1	6.86	8.62	6.24	16.32	23.95	15.42
ENSRNOG00000002904	chrX	70438617	70452067	+	protein_coding	Arr3	0.93	0.78	0.34	0.14	0.13	0.11
ENSRNOG00000002905	chr10	90984227	90987823	+	protein_coding	Ccdc103	0.03	0.03	0.03	0.04	0.07	0.07
ENSRNOG00000002906	chr11	65022100	65058545	+	protein_coding	Nr1i2	0.02	0	0	0	0	0
ENSRNOG00000002907	chr13	50555454	50578720	-	processed_transcript	Plekha6	1.31	2.04	1.4	1.36	1.35	0.96
ENSRNOG00000002908	chr18	29506128	29509296	+	protein_coding	Slc35a4	6.15	6.92	5.98	7.17	8.15	6.18
ENSRNOG00000002911	chr14	19176277	19191863	-	protein_coding	Alb	0	0	0	0	0	0
ENSRNOG00000002912	chr10	1308414	1461269	-	protein_coding	Parn	6.98	6.55	2.87	2.76	3.81	2.73
ENSRNOG00000002914	chr19	25803262	25813467	+	protein_coding	Trmt1	7.33	7.29	5.5	6.11	6.52	4.84
ENSRNOG00000002915	chr10	45322248	45335030	+	protein_coding	Trim11	2.8	3.03	2.89	2.03	2.45	1.69
ENSRNOG00000002916	chr10	72272248	72281067	+	protein_coding	Ca4	0.05	0.02	0.28	0.01	0.01	0
ENSRNOG00000002917	chr10	10591251	10629735	-	protein_coding	Sec14l5	0	0.01	0	0	0	0
ENSRNOG00000002918	chr10	90988732	90990203	+	protein_coding	FAM187A	0	0	0	0	0	0
ENSRNOG00000002919	chr10	90990762	90999506	-	protein_coding	Gfap	0.01	0	0	0	0.01	0.01
ENSRNOG00000002921	chrX	16296735	16306078	-	protein_coding	Akap4	0	0	0	0	0	0
ENSRNOG00000002922	chr10	48569555	48586365	+	protein_coding	Adora2b	0.39	0.73	0.49	0.63	0.66	0.57
ENSRNOG00000002923	chrX	74497262	74497774	+	protein_coding	Zcchc13	0	0	0	0	0	0
ENSRNOG00000002925	chrX	74273182	74283819	+	protein_coding	Tsx	0.07	0.13	0.03	0	0.07	0.03
ENSRNOG00000002926	chr13	88463532	88497901	-	protein_coding	Uap1	15.5	17.44	15.88	10.23	14.01	7.67
ENSRNOG00000002928	chr10	45535627	45543897	-	protein_coding	Guk1	17.31	20.52	15.03	14.52	18.56	13.41
ENSRNOG00000002930	chr10	10644572	10690223	+	protein_coding	Ppl	0.76	1.56	0.63	0.02	0.04	0.03
ENSRNOG00000002932	chr14	44705012	44767120	-	protein_coding	Wdr19	2.16	3.57	1.89	1.44	2.02	1.32
ENSRNOG00000002934	chr13	82737159	82758004	-	protein_coding	Atp1b1	0.39	0.16	0.34	13.55	17.68	12.2
ENSRNOG00000002935	chr10	82032656	82045935	+	protein_coding	Ankrd40	9.43	13.01	9.93	8.45	12.29	7.56
ENSRNOG00000002936	chr13	50537133	50550015	-	protein_coding	Golt1a	0.03	0.02	0.01	0	0	0
ENSRNOG00000002937	chr13	50502724	50514151	-	protein_coding	Ren	0	0	0	0.01	0	0
ENSRNOG00000002940	chr14	19318565	19431515	+	protein_coding	Ankrd17	7.48	8.85	5.79	6.5	9.7	5.5
ENSRNOG00000002941	chr13	88521625	88536728	-	protein_coding	Uhmk1	7.82	10.33	7.31	8.28	12.49	7.02
ENSRNOG00000002943	chr10	45552795	45555943	+	protein_coding	Mrpl55	4.39	4.78	3.9	4.36	4.99	3.88
ENSRNOG00000002944	chr10	45559578	45561997	+	protein_coding	RGD1304587	3.42	4.46	2.48	2.23	2.03	1.54
ENSRNOG00000002946	chr10	106975178	106976040	-	protein_coding	Socs3	6.21	8.25	5	1.69	1.59	0.98
ENSRNOG00000002947	chr13	83073544	83102401	+	protein_coding	Dpt	2.23	6.27	1.94	0.71	1.2	0.61
ENSRNOG00000002948	chr10	82047863	82117109	-	protein_coding	Abcc3	1.42	1.73	1.43	1.17	1.5	1.01
ENSRNOG00000002949	chr10	106991935	107030260	+	protein_coding	Pgs1	5.53	6.74	5.96	6.79	8.36	5.63
ENSRNOG00000002950	chr19	25815207	25818074	+	protein_coding	Lyl1	0.08	0.01	0.03	0.1	0.04	0.04
ENSRNOG00000002951	chrX	16337102	16402202	+	protein_coding	Ccnb3	0	0.01	0	0	0	0
ENSRNOG00000002953	chrX	70426951	70428364	-	protein_coding	P2ry4	1.03	0.74	0.29	0.17	0.21	0.21
ENSRNOG00000002956	chr14	59198401	59323947	-	protein_coding	Stim2	3.23	4.83	2.97	2.73	3.8	2.56
ENSRNOG00000002959	chrX	16719803	16929907	-	protein_coding	Shroom4	0.84	0.9	0.71	1.33	2.03	1.1
ENSRNOG00000002960	chrX	6791136	6815583	+	protein_coding	Ndp	0.09	0.27	0.08	0.03	0.08	0.01
ENSRNOG00000002963	chr10	91040005	91047177	-	protein_coding	C1ql1	0	0.02	0.07	0	0.01	0
ENSRNOG00000002964	chr13	83199264	83202864	-	protein_coding	Xcl1	0	0	0	0.19	0.3	0.05
ENSRNOG00000002968	chr13	79269973	79293778	+	protein_coding	Tnfsf4	0	0	0	0	0	0
ENSRNOG00000002969	chr13	98615287	98708149	+	protein_coding	Itpkb	0.82	0.97	0.75	0.6	0.65	0.46
ENSRNOG00000002970	chr10	48587119	48599208	-	protein_coding	Zswim7	0.87	0.82	0.59	0.9	1.56	0.72
ENSRNOG00000002972	chr13	88644520	88648145	+	protein_coding	Spata46	0.01	0	0	0	0	0
ENSRNOG00000002974	chrX	74165187	74173347	+	protein_coding	Cdx4	0	0	0	0	0	0
ENSRNOG00000002975	chrX	16946207	16946815	+	protein_coding	AABR07037243.1	0.18	0.12	0.03	0.2	0.1	0.07
ENSRNOG00000002976	chr11	64975594	65018108	+	protein_coding	Maats1	0.01	0.03	0	0.02	0	0.01
ENSRNOG00000002977	chr10	48599321	48627374	+	protein_coding	Ttc19	1.92	2.62	2.02	2.95	4.37	2.7
ENSRNOG00000002978	chr13	79698445	79705705	-	protein_coding	Faslg	0.01	0	0.01	0.03	0.02	0.04
ENSRNOG00000002979	chr13	83403264	83425641	-	protein_coding	Tbx19	0.03	0.04	0.02	0.01	0.02	0.01
ENSRNOG00000002980	chr10	61746059	61757518	+	protein_coding	Tsr1	7.23	8.62	5.63	6.56	9.49	6.08
ENSRNOG00000002983	chr19	25821780	25914696	-	protein_coding	Nfix	9.43	11.47	8.88	6.16	5.68	6.41
ENSRNOG00000002984	chrX	17016778	17023418	+	protein_coding	Bmp15	0	0	0	0.05	0.13	0.06
ENSRNOG00000002986	chrX	5825711	6026398	+	protein_coding	Efhc2	0	0	0	0	0.01	0
ENSRNOG00000002989	chr10	91126689	91160720	+	protein_coding	Nmt1	11.47	13.46	11.16	16.7	22.92	15.79
ENSRNOG00000002991	chr10	61756138	61772293	-	protein_coding	Srr	1.82	1.87	1.41	1.36	1.8	1.45
ENSRNOG00000002997	chr10	14003320	14013870	-	protein_coding	Slc9a3r2	3.94	4.6	3.32	3.94	4.02	3.72
ENSRNOG00000002999	chr11	64790801	64815477	+	protein_coding	Timmdc1	4.29	5.12	4.2	4.85	5.82	4.29
ENSRNOG00000003003	chr14	59403865	59516911	-	protein_coding	Tbc1d19	2.01	3.2	2.31	4.11	6.03	3.98
ENSRNOG00000003005	chr10	35392762	35459267	+	protein_coding	Rasgef1c	0	0.01	0	0	0	0
ENSRNOG00000003008	chrX	74057681	74057963	+	processed_pseudogene	AABR07039338.1	0	0	0	0	0	0
ENSRNOG00000003009	chrX	73996293	74048659	-	lincRNA	AABR07039336.1	0	0	0	0	0	0
ENSRNOG00000003011	chr19	25946979	25949528	+	protein_coding	Gadd45gip1	4.83	5.97	5.73	5.47	5.12	4.73
ENSRNOG00000003013	chrX	14271017	14331486	-	protein_coding	Rpgr	0.56	0.76	0.57	0.37	0.55	0.37
ENSRNOG00000003014	chr11	64761146	64788208	+	protein_coding	Poglut1	7	11.43	8.53	11.52	18.78	11.86
ENSRNOG00000003018	chr13	88995316	89032487	+	protein_coding	Olfml2b	23.11	32.72	27.74	37.43	50.05	34.01
ENSRNOG00000003019	chr10	10690224	10725655	-	protein_coding	Ubn1	3.94	4.38	2.81	2.58	3.44	2.31
ENSRNOG00000003020	chr6	132762280	132768379	+	protein_coding	Slc25a47	0.03	0.03	0.01	0.02	0.03	0
ENSRNOG00000003025	chrX	73998034	73999419	-	processed_pseudogene	AABR07039336.2	0.2	0.33	0.12	0.69	0.97	0.67
ENSRNOG00000003026	chr19	25949490	25955391	-	protein_coding	Rad23a	7.44	9.09	8.5	8.72	10.84	8.75
ENSRNOG00000003027	chrX	72676760	72677423	+	processed_pseudogene	AABR07039229.1	0	0	0	0	0	0
ENSRNOG00000003028	chr10	107029466	107158997	-	protein_coding	Dnah17	0.01	0.01	0.01	0.01	0	0
ENSRNOG00000003029	chr19	25956771	25961666	-	protein_coding	Calr	119.5	175.23	115.87	213.98	294.9	193.7
ENSRNOG00000003030	chrX	70224654	70270693	-	protein_coding	Awat2	0.04	0	0.03	0.02	0.02	0.03
ENSRNOG00000003031	chr13	50091430	50153823	+	protein_coding	Atp2b4	3.26	3.6	1.69	1.58	2.06	1.34
ENSRNOG00000003033	chr10	91164812	91186054	-	protein_coding	Plcd3	2.92	2.75	2.4	1.4	1.39	1.36
ENSRNOG00000003035	chrX	69717412	69717880	-	processed_pseudogene	AABR07039146.1	0.02	0	0.02	0	0.02	0
ENSRNOG00000003038	chr13	83438493	83457888	-	protein_coding	Sft2d2	1.41	1.65	1.22	1.96	2.62	2.45
ENSRNOG00000003039	chr10	45598912	45638035	-	protein_coding	Wnt3a	0	0	0	0	0	0
ENSRNOG00000003041	chr10	61772449	62007030	+	protein_coding	Smg6	2.94	3.66	2.31	1.5	2.07	1.4
ENSRNOG00000003042	chr13	80420025	80441374	-	processed_transcript	Eef1aknmt	2.81	3.43	2.79	2.36	3.41	1.8
ENSRNOG00000003048	chr13	83478974	83504494	-	protein_coding	Tiprl	3.6	4.79	2.77	3.87	5.5	3.64
ENSRNOG00000003049	chrX	21696772	21699241	+	protein_coding	Hsd17b10	10.25	12.12	10.41	8.98	11.77	7.74
ENSRNOG00000003050	chr10	35637133	35677329	+	protein_coding	Tbc1d9b	6.1	7.75	6.44	4.82	5.92	4.6
ENSRNOG00000003052	chr14	19434753	19446376	+	protein_coding	Cox18	1.33	1.09	1.12	0.98	1.31	0.86
ENSRNOG00000003054	chrX	9436707	9467884	+	protein_coding	AABR07037009.1	0.05	0.31	0.26	0.64	0.95	0.14
ENSRNOG00000003059	chr13	50735599	50746354	-	protein_coding	Optc	0.05	0.19	0.12	0.04	0.02	0
ENSRNOG00000003062	chrX	72448552	72450138	+	processed_pseudogene	AABR07039218.1	2.28	3.61	1.86	1.63	2.37	1.37
ENSRNOG00000003063	chrX	72377021	72515366	-	protein_coding	Phka1	1.93	2.89	1.81	1.79	2.4	1.59
ENSRNOG00000003064	chr14	71798651	71814523	-	protein_coding	Bst1	7.38	9.98	10.89	11.53	14.01	9.66
ENSRNOG00000003065	chr10	10725819	10761279	+	protein_coding	Glyr1	6.05	7.86	5.01	5.86	8.3	5.27
ENSRNOG00000003066	chr10	45659143	45681393	+	protein_coding	Wnt9a	0.48	0.24	0.84	0.42	0.14	0.57
ENSRNOG00000003067	chr14	20148913	20193083	-	protein_coding	Npffr2	0	0	0	0	0	0
ENSRNOG00000003068	chr10	35680658	35704776	+	protein_coding	Mrnip	1.14	1.27	0.79	0.36	0.46	0.3
ENSRNOG00000003069	chr14	71715269	71754672	-	protein_coding	Cd38	1.91	2.89	2.09	5.95	9.59	6.78
ENSRNOG00000003070	chr10	48773828	48831855	+	protein_coding	Pigl	0.32	0.62	0.47	0.69	0.84	0.59
ENSRNOG00000003071	chr13	80460694	80483600	+	protein_coding	Vamp4	7.54	10.36	4.87	5.89	8.84	4.93
ENSRNOG00000003073	chr13	83531018	83571505	+	protein_coding	Gpr161	0.51	0.36	0.4	0.85	1	0.71
ENSRNOG00000003075	chr11	64723186	64752544	-	protein_coding	Tmem39a	5.62	6.27	5.57	6.57	8.98	5.25
ENSRNOG00000003076	chr7	2554308	2588843	-	protein_coding	Rbms2	13.19	15.01	11.28	13.04	17.48	11.85
ENSRNOG00000003078	chr13	83579036	83680207	-	protein_coding	Dcaf6	3.34	4.23	2.28	2.79	4.13	2.57
ENSRNOG00000003080	chr13	99981052	99982358	-	protein_coding	AABR07021945.1	0.02	0.07	0.09	0.02	0.02	0.04
ENSRNOG00000003081	chrX	21698011	21710678	-	protein_coding	Ribc1	0.51	0.73	0.43	0.28	0.52	0.19
ENSRNOG00000003084	chr13	98857177	98889716	+	protein_coding	Parp1	3.56	4.5	2.7	3.11	3.78	2.35
ENSRNOG00000003085	chrX	17823554	17824846	+	protein_coding	Mycs	0	0	0	0	0	0
ENSRNOG00000003086	chr10	48846728	48860902	-	protein_coding	Cenpv	1.57	1.91	1.87	1.19	1.29	0.94
ENSRNOG00000003088	chr11	64601029	64714252	+	protein_coding	Arhgap31	3.38	3.58	3.16	2.8	3.68	2.45
ENSRNOG00000003094	chr17	42583945	42640221	-	protein_coding	Cmahp	0.01	0	0	0	0	0
ENSRNOG00000003095	chr14	71649274	71650354	+	protein_coding	Fgfbp1	0	0	0	0	0	0
ENSRNOG00000003098	chr14	71533063	71637417	+	protein_coding	Prom1	0.01	0.02	0.01	0.2	0.24	0.28
ENSRNOG00000003099	chrX	18723341	18726732	-	protein_coding	Ubqln2	1.68	1.6	1.58	2.81	3.18	3.09
ENSRNOG00000003100	chr13	89258310	89267402	-	protein_coding	Dusp12	1.85	2.41	1.51	1.31	1.63	1.06
ENSRNOG00000003104	chr10	48903540	48925030	+	protein_coding	Trpv2	2.58	3.15	3.11	9.81	11.72	7.79
ENSRNOG00000003105	chr10	103308392	103334466	+	protein_coding	Kif19	0	0	0	0	0	0
ENSRNOG00000003108	chr10	91187593	91196572	+	protein_coding	Acbd4	2.22	2.46	2.17	1.66	1.94	1.44
ENSRNOG00000003109	chr10	103334052	103340922	-	protein_coding	Btbd17	0	0	0	0	0	0
ENSRNOG00000003110	chrX	60849014	60852583	-	protein_coding	Mageb5	0	0	0	0	0	0
ENSRNOG00000003114	chr11	64557977	64583994	-	protein_coding	B4galt4	2.31	3.46	1.92	1.41	2.08	1.3
ENSRNOG00000003115	chrX	60291515	60292529	-	processed_pseudogene	AABR07038761.1	0	0	0	0	0	0
ENSRNOG00000003116	chr10	62019379	62032407	-	protein_coding	Dph1	4.73	5.1	4.99	5.32	5.79	4.87
ENSRNOG00000003117	chr10	95706685	95725812	+	protein_coding	Psmd12	9.51	13.56	8.75	15.53	22.3	12.84
ENSRNOG00000003119	chr14	20266891	20302581	+	protein_coding	Gc	0.01	0	0	0	0	0
ENSRNOG00000003120	chr13	50749514	50761355	-	protein_coding	Prelp	13.41	16.52	10.33	4.18	5.23	3.91
ENSRNOG00000003121	chr10	62035866	62109078	+	protein_coding	Rtn4rl1	1.46	2.07	1.79	4.9	5.4	3.23
ENSRNOG00000003122	chrX	72163777	72370044	-	protein_coding	Hdac8	1.81	3.04	1.66	1.92	2.89	1.58
ENSRNOG00000003123	chr10	62140419	62191512	-	protein_coding	Rpa1	4.22	5.77	3.12	3.38	4.84	2.88
ENSRNOG00000003125	chr10	10761477	10766095	+	protein_coding	Rogdi	6.38	6.47	5.56	2.1	2.7	1.91
ENSRNOG00000003127	chr7	2621961	2623781	-	protein_coding	Spryd4	2.33	3.62	2.43	2.29	3.42	2.24
ENSRNOG00000003129	chr10	45833264	45851984	-	protein_coding	Zfp496	4.21	4.56	2.42	1.93	2.51	1.74
ENSRNOG00000003131	chr10	13874456	13892997	-	protein_coding	Traf7	9.71	10.28	8.31	10.23	13.26	9.37
ENSRNOG00000003132	chr7	2635743	2642848	+	protein_coding	Mip	0.04	0.01	0.01	0.01	0.02	0.04
ENSRNOG00000003134	chr14	20479323	20920286	-	protein_coding	Slc4a4	0.28	0.2	0.16	0.35	0.55	0.41
ENSRNOG00000003135	chr13	89285998	89291371	-	protein_coding	Fcrlb	0.09	0.05	0.13	0.08	0.07	0.04
ENSRNOG00000003136	chr13	89296573	89306260	-	protein_coding	Fcrla	0	0	0	0	0	0
ENSRNOG00000003137	chr10	10774639	10784277	+	protein_coding	Septin12	0	0.01	0	0	0	0
ENSRNOG00000003139	chrX	21711019	21755525	+	protein_coding	Smc1a	7.48	11.5	5.91	4.47	6.63	3.74
ENSRNOG00000003143	chr10	72486152	72497041	+	protein_coding	RGD1310166	0.09	0	0	0	0	0.03
ENSRNOG00000003144	chr10	103395511	103417358	+	protein_coding	Gprc5c	2.43	3.08	2.76	1.29	1.3	0.92
ENSRNOG00000003147	chr10	35704730	35716294	-	protein_coding	Sqstm1	65.18	72.89	53.03	47.44	57.12	46.5
ENSRNOG00000003148	chr10	107338465	107386072	-	protein_coding	Timp2	120.89	177.18	186.98	124.34	164.31	118.82
ENSRNOG00000003149	chr19	25969255	25978776	+	protein_coding	Farsa	5.54	6.57	5.66	6.27	6.99	5.23
ENSRNOG00000003150	chr13	83681322	83700213	+	protein_coding	Mpc2	6.85	11.78	7.53	9.96	10.52	8.65
ENSRNOG00000003151	chr10	1464765	1497653	+	protein_coding	Bfar	7.62	10.36	6.48	7.88	11.78	7.53
ENSRNOG00000003158	chrX	18998532	18998885	+	protein_coding	AABR07037343.1	0.52	0.56	0.31	0.41	0.49	0.47
ENSRNOG00000003160	chrX	19101522	19134869	-	protein_coding	LOC108348096	0.18	1.39	0.5	0.68	0.89	0.6
ENSRNOG00000003163	chr13	89498048	89518939	-	protein_coding	Sdhc	17.84	25.22	16.27	23.96	36.09	23.91
ENSRNOG00000003164	chr10	1509732	1520970	-	protein_coding	Pla2g10	0.07	0.01	0	0.01	0	0
ENSRNOG00000003170	chr10	45893018	45918254	+	protein_coding	Nlrp3	0.06	0.09	0.15	0.08	0.17	0.13
ENSRNOG00000003171	chr13	89524329	89530068	+	protein_coding	Mpz	0.01	0.03	0.02	0.03	0.04	0.05
ENSRNOG00000003172	chr10	62241756	62254287	-	protein_coding	Serpinf1	189.86	280.66	239.71	121.58	165.7	124.49
ENSRNOG00000003174	chr14	71424083	71462618	+	protein_coding	Tapt1	3.23	3.99	2.62	2.58	3.88	2.18
ENSRNOG00000003176	chr13	97278258	97282299	-	protein_coding	Mixl1	0	0.01	0	0	0.01	0.01
ENSRNOG00000003177	chr10	25832072	25847994	-	protein_coding	Mat2b	8.17	11.21	6.89	11.66	16.1	10.38
ENSRNOG00000003178	chrX	19243759	19245007	+	protein_coding	Mageh1	1.84	2.6	1.84	3.12	3.74	2.81
ENSRNOG00000003183	chr13	50873605	50885563	+	protein_coding	Fmod	1.31	2.8	0.98	0.93	1.34	0.93
ENSRNOG00000003185	chr13	99004942	99035519	+	protein_coding	Acbd3	6.31	7.25	4.99	5.57	7.54	4.63
ENSRNOG00000003186	chr10	10808823	10831535	+	protein_coding	Anks3	3.38	2.81	2.35	1.64	1.94	1.43
ENSRNOG00000003187	chrX	106253355	106255058	+	protein_coding	Armcx5	3.54	3.97	1.5	0.88	1.53	0.86
ENSRNOG00000003189	chrX	72128994	72133692	-	protein_coding	Cited1	0.11	0.14	0.05	0.07	0.1	0.01
ENSRNOG00000003191	chrX	106390759	106393459	+	protein_coding	Bhlhb9	2.57	3.07	1.61	1.49	2.51	1.45
ENSRNOG00000003194	chrX	106518323	106519205	+	pseudogene	AABR07040622.1	0.37	0.44	0.29	0.72	1.11	0.54
ENSRNOG00000003195	chr10	13854339	13874254	+	protein_coding	Caskin1	0.55	0.46	0.27	0.19	0.21	0.18
ENSRNOG00000003198	chr10	3411380	3570688	+	protein_coding	Bmerb1	0.01	0	0.01	0	0	0
ENSRNOG00000003201	chrX	72074108	72078551	-	protein_coding	Rps4x	8.98	2.43	4	4.56	2.86	0.94
ENSRNOG00000003203	chr10	91200874	91202984	+	protein_coding	Hexim1	5.56	6.91	5.54	4.03	4.71	3.84
ENSRNOG00000003205	chr14	70780623	71112552	+	protein_coding	Ldb2	0.9	1.31	0.48	0.92	1.35	0.8
ENSRNOG00000003206	chr13	41695183	41738658	-	protein_coding	Actr3	27.93	42.11	32.73	62.81	88.01	54.08
ENSRNOG00000003207	chr10	91254058	91281418	+	protein_coding	Fmnl1	0.02	0.02	0.03	0	0	0
ENSRNOG00000003208	chrX	72018373	72034099	-	protein_coding	Ercc6l	0.03	0.08	0.05	0.23	0.24	0.08
ENSRNOG00000003209	chr13	89542378	89565813	-	protein_coding	Pcp4l1	1.53	2.45	1.73	0.32	0.33	0.27
ENSRNOG00000003210	chr10	45939178	45940137	-	protein_coding	Olr1463	0	0	0	0	0	0
ENSRNOG00000003211	chr13	100551307	100559447	+	protein_coding	Srp9	5.16	8.66	5.62	6.83	8.69	6.45
ENSRNOG00000003213	chr10	95770154	95906927	+	protein_coding	Helz	1.83	1.78	1.21	1.29	1.6	1.08
ENSRNOG00000003214	chr10	48987822	48989595	+	pseudogene	AABR07029742.1	2.16	2.58	1.8	0.94	1.27	0.78
ENSRNOG00000003215	chr10	49135277	49149479	-	protein_coding	Zfp287	2.14	2.6	1.62	1.46	2.01	1.28
ENSRNOG00000003217	chr10	107415326	107424710	-	protein_coding	Lgals3bp	15.11	20.28	18.21	6.5	8.86	6.64
ENSRNOG00000003218	chr10	49185812	49196177	-	protein_coding	Zfp286a	0.37	0.47	0.24	0.38	0.43	0.33
ENSRNOG00000003219	chr10	49231730	49254621	+	protein_coding	Trim16	0.43	0.58	0.25	0.75	0.86	0.59
ENSRNOG00000003220	chr13	99091763	99101208	-	protein_coding	H3f3b	67.57	84.64	62.36	62.2	82.83	59.8
ENSRNOG00000003221	chr13	80517536	80527928	+	protein_coding	Myoc	0.13	0.07	0.02	0	0.01	0
ENSRNOG00000003223	chr13	100666075	100672731	-	protein_coding	Degs1	20.32	29.45	27.48	36.44	50.74	34.69
ENSRNOG00000003224	chr10	10829867	10831782	-	protein_coding	Nudt16l1	3.07	3.74	2.91	2.86	3.08	3.26
ENSRNOG00000003226	chr10	46018659	46133571	+	protein_coding	Mprip	24.29	31.47	22.91	45.39	59.33	42.55
ENSRNOG00000003227	chrX	11748594	11750323	-	protein_coding	AABR07037073.1	0	0	0	0	0	0
ENSRNOG00000003228	chrX	13114569	13116743	-	protein_coding	Mid1ip1	5.05	4.71	4.41	5.52	6.21	5.46
ENSRNOG00000003229	chrX	13261558	13279099	-	protein_coding	Tspan7	5.99	7.29	5.89	3.21	4.99	2.55
ENSRNOG00000003232	chr10	103713045	103730145	+	protein_coding	Slc9a3r1	1.73	2.4	1.33	1.51	1.19	1.38
ENSRNOG00000003233	chr10	62264788	62273119	-	protein_coding	Serpinf2	0.09	0.05	0.09	0.04	0.07	0.06
ENSRNOG00000003234	chr10	10833519	10881977	-	protein_coding	Mgrn1	5.96	6.98	6.41	6.22	8.15	5.37
ENSRNOG00000003235	chr10	35726544	35736338	+	protein_coding	Mgat4b	4.26	4.92	4.19	2.26	2.64	2.25
ENSRNOG00000003237	chr13	100817359	100873890	+	protein_coding	Tp53bp2	0.73	0.94	0.75	0.71	0.94	0.6
ENSRNOG00000003239	chr10	107432506	107445522	-	protein_coding	Cant1	6.23	7.8	6.08	6.11	6.81	5.55
ENSRNOG00000003241	chr10	27092827	27179900	-	protein_coding	Gabrg2	0	0	0	0	0	0
ENSRNOG00000003242	chr9	51263622	51538072	+	protein_coding	Gulp1	2.21	3.83	1.65	2.28	3.88	2.89
ENSRNOG00000003243	chr10	62273800	62287189	-	protein_coding	Wdr81	4.18	3.36	3.29	2.82	2.98	2.32
ENSRNOG00000003244	chr10	35737664	35739625	-	protein_coding	Ltc4s	1.59	1.47	0.93	0.14	0.04	0.03
ENSRNOG00000003245	chr10	95921174	95934345	-	protein_coding	Cacng1	0	0	0	0	0.01	0.03
ENSRNOG00000003247	chr13	99136871	99153181	+	protein_coding	Sde2	5.55	5.65	3.93	5.29	7.03	4.59
ENSRNOG00000003248	chr13	83805244	83842051	-	protein_coding	Mpzl1	4.3	5.2	3.11	4.27	6.48	3.82
ENSRNOG00000003251	chr13	60435946	60444957	+	protein_coding	B3galt2	0.18	0.16	0.18	0.06	0.06	0.05
ENSRNOG00000003253	chr14	70164650	70178284	+	protein_coding	Qdpr	2.33	2.33	1.81	2.35	2.95	2
ENSRNOG00000003254	chr7	2710609	2712723	-	protein_coding	Il23a	0.15	0.11	0.13	0.05	0.07	0.05
ENSRNOG00000003256	chr10	25903911	25910325	-	protein_coding	Ccng1	31.01	47	27.19	25.01	35.51	25.27
ENSRNOG00000003258	chr13	60403771	60496511	-	protein_coding	Cdc73	2.19	2.76	2.36	1.56	2.11	1.25
ENSRNOG00000003259	chr10	107455845	107477162	+	protein_coding	C1qtnf1	5.27	5.92	2.78	3.66	4.54	3.15
ENSRNOG00000003260	chr13	89586283	89591277	+	protein_coding	Nr1i3	0.85	1.13	0.66	0.79	0.95	0.67
ENSRNOG00000003261	chrX	10510033	10630297	-	protein_coding	Usp9x	21.04	27.3	13.92	12.44	18.57	11.9
ENSRNOG00000003262	chr10	95951234	96015499	-	protein_coding	Cacng4	0.01	0	0.01	0	0	0
ENSRNOG00000003263	chr13	99214389	99217786	+	protein_coding	Lefty1	0.1	0.08	0.12	0	0.01	0
ENSRNOG00000003264	chr10	103732187	103736973	-	protein_coding	Nat9	4.78	4.62	3.69	4.22	5.26	3.82
ENSRNOG00000003266	chr10	91281283	91291774	-	protein_coding	LOC100361655	0	0.01	0.01	0	0	0
ENSRNOG00000003267	chr13	99184564	99188431	+	protein_coding	Pycr2	5.03	5.66	4.61	3.63	3.89	3.05
ENSRNOG00000003268	chr10	35765719	35800120	-	protein_coding	Maml1	2.36	2.34	2.11	1.18	1.54	1.14
ENSRNOG00000003269	chr10	16769666	16792909	-	protein_coding	Atp6v0e1	21.49	31.74	24.2	33.18	45.34	28.74
ENSRNOG00000003273	chr10	82202605	82209459	-	protein_coding	Spata20	0.06	0.04	0.09	0.02	0.02	0.03
ENSRNOG00000003275	chr10	91291320	91302155	-	protein_coding	Spata32	0	0.01	0	0	0	0
ENSRNOG00000003276	chr10	67866940	68142864	-	protein_coding	Myo1d	22.1	24.89	34.76	14.42	18.01	13.25
ENSRNOG00000003278	chr10	91303428	91353601	-	protein_coding	Map3k14	1.19	0.89	1.08	0.37	0.4	0.29
ENSRNOG00000003279	chr19	25983169	26001317	+	protein_coding	Syce2	0.89	0.76	0.57	0.19	0.28	0.08
ENSRNOG00000003280	chr10	103798291	103816287	-	protein_coding	Grin2c	0.01	0	0	0	0	0
ENSRNOG00000003281	chr20	34846804	34929965	-	protein_coding	Mcm9	0.94	1.35	0.9	0.47	0.67	0.36
ENSRNOG00000003283	chr13	83854664	83917021	-	protein_coding	Rcsd1	0.04	0.07	0.05	0.14	0.15	0.22
ENSRNOG00000003284	chr10	82220762	82229140	-	protein_coding	Epn3	0.15	0.16	0.14	0.02	0.02	0.01
ENSRNOG00000003285	chr10	3321476	3357470	+	protein_coding	Mpv17l	0.03	0.16	0.1	0.2	0.21	0.16
ENSRNOG00000003287	chr10	49259194	49296663	+	protein_coding	Fbxw10	0.05	0.11	0.06	0.03	0.06	0.02
ENSRNOG00000003288	chr10	96123397	96131880	-	protein_coding	Cacng5	0	0	0	0	0	0
ENSRNOG00000003289	chr14	70102814	70121797	-	protein_coding	Lap3	7.81	10.41	6.88	14.24	19.26	12.94
ENSRNOG00000003291	chr13	83972212	83984675	+	protein_coding	Creg1	0.09	0.04	0.02	0.07	0.03	0.02
ENSRNOG00000003294	chr10	49368314	49400193	+	protein_coding	Cdrt4	0	0	0	0	0	0.02
ENSRNOG00000003296	chr14	20935369	20953095	-	protein_coding	Dck	2.78	4.31	1.86	0.76	1.19	0.62
ENSRNOG00000003298	chr13	83996080	84071400	+	protein_coding	Cd247	0.01	0.03	0	0.01	0.02	0
ENSRNOG00000003300	chr13	50913180	50916982	-	protein_coding	Btg2	17.52	26.63	20.41	8.42	9.89	6.07
ENSRNOG00000003302	chr10	46153188	46172309	-	protein_coding	Flcn	4.48	5.69	4.07	3.55	4.3	3.69
ENSRNOG00000003304	chr10	82292110	82296651	+	protein_coding	Chad	0.08	0.04	0.11	0.02	0.01	0.01
ENSRNOG00000003305	chrX	71614346	71616997	-	protein_coding	Cxcr3	0.01	0.02	0.02	0.02	0.09	0.02
ENSRNOG00000003307	chr19	26000497	26006970	-	protein_coding	Gcdh	9.34	11.96	6.46	4.84	6.86	4.72
ENSRNOG00000003310	chr13	99220510	99253316	+	protein_coding	Tmem63a	4.28	5.15	5.23	2.89	4.04	2.55
ENSRNOG00000003313	chrX	30612903	30831483	-	protein_coding	Glra2	0	0	0	0	0	0
ENSRNOG00000003326	chr10	3170742	3214655	+	protein_coding	Rrn3	10.45	13.95	8.15	7.37	10.53	6.39
ENSRNOG00000003328	chr10	10967658	10989936	+	protein_coding	Cdip1	3.86	4.79	3.74	2.92	3.93	2.9
ENSRNOG00000003329	chr10	72909550	72945884	+	protein_coding	Ppm1d	1.9	2.51	1.5	0.7	1.01	0.58
ENSRNOG00000003330	chr10	82284720	82326771	-	protein_coding	Acsf2	0.84	1	0.67	0.64	0.74	0.66
ENSRNOG00000003332	chr10	46216884	46243077	+	protein_coding	Nt5m	1.16	1.59	0.93	0.57	0.7	0.68
ENSRNOG00000003334	chr5	169181418	169190073	+	protein_coding	Klhl21	4.93	3.95	3.49	2.06	2.38	1.57
ENSRNOG00000003336	chr13	51034256	51041902	+	protein_coding	Mybph	0.01	0	0.01	0	0	0.01
ENSRNOG00000003338	chr10	49538588	49568583	+	protein_coding	Pmp22	21.62	28.55	20.52	25.61	35.79	25.41
ENSRNOG00000003342	chrX	31012507	31013030	-	protein_coding	AABR07037798.1	0	0	0.04	0.02	0	0
ENSRNOG00000003343	chr10	35800942	35833861	-	protein_coding	Canx	40.02	57.23	36.44	43.28	64.32	39.08
ENSRNOG00000003345	chrX	58564451	58565921	-	processed_pseudogene	AABR07038690.1	0	0	0	0	0	0
ENSRNOG00000003346	chrX	31124018	31140711	-	protein_coding	Fancb	0.22	0.2	0.16	0.13	0.16	0.05
ENSRNOG00000003347	chr7	7188676	7189599	-	protein_coding	Olr1016	0	0	0	0	0	0
ENSRNOG00000003348	chr10	46330368	46332172	-	protein_coding	Rasd1	37.21	47.52	46.07	0.9	1.4	0.43
ENSRNOG00000003349	chr10	36741434	37028367	+	protein_coding	LOC103693323	0.07	0.09	0.24	0.01	0.05	0.02
ENSRNOG00000003350	chrX	31140960	31182816	+	protein_coding	Mospd2	3.67	5.34	3.43	4.17	6.23	3.71
ENSRNOG00000003354	chrX	92131209	92132357	+	protein_coding	Pabpc5	0.02	0.02	0	0.01	0.05	0.03
ENSRNOG00000003357	chr9	52023295	52059217	+	protein_coding	Col3a1	1510.25	2046.44	1304.42	658.22	736.58	530.23
ENSRNOG00000003359	chrX	71528988	71585908	+	protein_coding	Ogt	9.44	14.36	8.51	3.43	5.14	3.19
ENSRNOG00000003365	chr13	91842333	91873096	-	protein_coding	Cadm3	0	0	0	0	0	0
ENSRNOG00000003367	chr10	53570989	53579321	+	protein_coding	Tmem220	0.5	0.27	0.18	0.28	0.44	0.41
ENSRNOG00000003370	chrX	13524607	13601069	-	protein_coding	Otc	0.04	0.03	0.01	0.02	0.01	0.03
ENSRNOG00000003374	chr14	112719482	112946875	-	protein_coding	Ccdc85a	0.01	0	0	0	0	0
ENSRNOG00000003377	chrX	98093714	98095663	-	protein_coding	Rbm31y	0	0	0	0.01	0	0
ENSRNOG00000003384	chr10	50366952	50402616	-	protein_coding	Hs3st3b1	0.2	0.12	0.34	0.12	0.15	0.07
ENSRNOG00000003385	chr13	60529932	60537916	+	protein_coding	Glrx2	6.51	13.41	9.1	8.98	14.42	8.12
ENSRNOG00000003386	chr10	107516995	107539658	-	protein_coding	Rbfox3	0	0	0	0	0	0
ENSRNOG00000003388	chr13	108132499	108178609	-	protein_coding	Cenpf	0.03	0.03	0.02	0.89	1.04	0.47
ENSRNOG00000003392	chr14	21039990	21056452	+	protein_coding	Grsf1	12.94	15.3	8.62	7.62	11.29	6.84
ENSRNOG00000003395	chr10	35857797	35860987	+	protein_coding	Cby3	0.08	0.08	0.03	0.04	0.03	0.04
ENSRNOG00000003397	chr10	53583276	53595827	-	protein_coding	Adprm	3.52	4.57	3.69	3.42	4.97	3.03
ENSRNOG00000003398	chr13	89591718	89594738	-	protein_coding	Tomm40l	2.18	2.93	2.25	2.13	2.5	1.74
ENSRNOG00000003399	chr10	35870232	35879910	+	protein_coding	Hnrnph1	25.61	32.55	19.75	16.5	22.67	11.97
ENSRNOG00000003400	chr13	80685325	80703615	-	protein_coding	Fmo4	0.29	0.49	0.26	0.28	0.45	0.38
ENSRNOG00000003401	chr10	12871040	12871965	-	protein_coding	AABR07029195.1	0.07	0.1	0.05	0.03	0.05	0.11
ENSRNOG00000003402	chr13	72804218	72852967	+	protein_coding	Stx6	3.33	4.83	3.56	3.12	4.38	2.79
ENSRNOG00000003403	chr13	41883137	41922339	+	protein_coding	Slc35f5	9.5	12.31	8.54	16.89	23.16	15.12
ENSRNOG00000003407	chr13	108696336	108841511	-	protein_coding	Ptpn14	3.17	3.49	2.85	3.69	4.06	3.75
ENSRNOG00000003409	chrX	144807392	144807829	+	protein_coding	NEWGENE_1565644	0	0	0	0	0	0
ENSRNOG00000003424	chr10	51478378	51501165	+	protein_coding	Elac2	3.61	3.61	2.64	2.11	2.6	1.7
ENSRNOG00000003428	chr14	21058595	21128505	-	protein_coding	Rufy3	2.99	3.75	2.73	2.14	2.91	1.82
ENSRNOG00000003430	chrX	143097525	143141794	+	protein_coding	F9	0	0	0	0	0	0
ENSRNOG00000003434	chr13	60546912	60567882	-	protein_coding	Ro60	7.12	8.36	5.69	4.5	6.58	3.88
ENSRNOG00000003435	chrX	143154209	143274180	-	protein_coding	Mcf2	0.01	0.01	0.04	0.1	0.16	0.13
ENSRNOG00000003439	chr19	23542889	23554594	-	protein_coding	Il15	0.88	0.93	0.93	1.15	2	0.82
ENSRNOG00000003442	chr13	51042248	51076852	-	protein_coding	Adora1	0.05	0.01	0.01	0	0	0.01
ENSRNOG00000003443	chr19	26016382	26019553	+	protein_coding	Klf1	0.06	0.02	0.03	0.03	0.02	0.06
ENSRNOG00000003452	chrX	31700633	31780425	-	protein_coding	Asb9	0.09	0.03	0.03	0	0.04	0.02
ENSRNOG00000003453	chr13	42219887	42263024	-	protein_coding	Lypd1	0	0	0	0	0.02	0
ENSRNOG00000003455	chr10	12908643	12916784	-	protein_coding	Zfp13	0.03	0.12	0.03	0.05	0.01	0
ENSRNOG00000003456	chrX	133227660	133229047	+	protein_coding	Actrt1	0	0	0	0	0	0
ENSRNOG00000003457	chr10	12980674	12992780	+	protein_coding	Bicdl2	0.12	0.12	0.18	0.11	0.14	0.09
ENSRNOG00000003461	chr19	23936505	23946900	-	protein_coding	Zfp330	8.71	7.69	4.84	5.38	7.23	5.1
ENSRNOG00000003463	chr10	46570996	46593009	-	protein_coding	Srebf1	11.81	16.11	8	3.31	3.68	3.54
ENSRNOG00000003464	chr10	103899150	103919605	-	protein_coding	Hid1	3.51	3.59	3.18	1.16	1.26	1
ENSRNOG00000003468	chr13	100980574	101043110	+	protein_coding	Capn8	0	0	0.01	0	0	0
ENSRNOG00000003469	chr19	26026043	26053762	-	protein_coding	MAST1	0.01	0	0.01	0	0.01	0
ENSRNOG00000003470	chrX	5549419	5566127	+	protein_coding	Fundc1	1.86	2.26	1.48	1.27	1.54	0.86
ENSRNOG00000003472	chrX	143346252	143453612	-	protein_coding	Atp11c	1.46	2.36	1.2	1.31	2.26	1.39
ENSRNOG00000003476	chr10	63153651	63176463	-	protein_coding	Slc6a4	0.03	0.03	0.03	0.02	0.03	0.01
ENSRNOG00000003479	chr19	24044103	24265444	+	protein_coding	Rnf150	1.85	3.05	1.68	1.76	2.47	1.59
ENSRNOG00000003480	chr13	91954138	91962588	+	protein_coding	Aim2	0	0	0	0	0	0
ENSRNOG00000003486	chr13	92073668	92089980	-	protein_coding	Mnda	1.38	3.1	1.35	1.1	1.4	1.03
ENSRNOG00000003491	chr10	96191133	96584947	-	protein_coding	Prkca	4.38	5.9	4.34	2.58	3.56	2.45
ENSRNOG00000003494	chr13	51134525	51183269	-	protein_coding	Ppfia4	2.27	2.45	1.46	0.5	0.62	0.52
ENSRNOG00000003495	chr10	63635219	63658361	+	protein_coding	Prpf8	16.04	18.72	11.98	9.07	12.79	8.04
ENSRNOG00000003496	chr19	24329023	24429909	+	protein_coding	Tbc1d9	0.1	0.13	0.16	1.08	1.65	0.97
ENSRNOG00000003497	chr10	12989135	12994495	-	protein_coding	Thoc6	2.31	2.95	3.02	4.13	4.96	3.42
ENSRNOG00000003498	chr13	92103123	92123629	+	protein_coding	Olr1585	0.01	0.04	0	0.01	0	0
ENSRNOG00000003500	chr13	89597138	89598802	+	protein_coding	Apoa2	0	0	0.04	0	0	0.02
ENSRNOG00000003501	chr10	91694547	91699424	-	protein_coding	Lyzl6	0	0	0	0	0	0
ENSRNOG00000003504	chr19	26074987	26084679	-	protein_coding	Rnaseh2a	3.96	5.9	3.47	2.46	2.4	1.93
ENSRNOG00000003506	chr10	91736780	91756081	-	protein_coding	Gosr2	7.48	9.59	7.53	8	11.98	8.32
ENSRNOG00000003508	chr10	16821880	16910641	-	protein_coding	Ergic1	10.13	12.96	10.42	22.6	29.81	20.5
ENSRNOG00000003509	chr13	92146586	92147539	+	protein_coding	Olr1588	0	0	0	0	0	0
ENSRNOG00000003510	chr13	80755058	80775264	-	protein_coding	Fmo2	0	0.01	0.02	0	0	0
ENSRNOG00000003512	chr10	27310725	27366665	-	protein_coding	Gabra1	0	0	0	0	0	0
ENSRNOG00000003515	chr13	99271366	99300579	-	protein_coding	Ephx1	13.53	24.54	8.58	1.46	1.87	1.48
ENSRNOG00000003517	chr10	73279119	73289921	+	protein_coding	Tbx2	1.01	1.32	1.31	0.9	0.9	0.62
ENSRNOG00000003518	chr13	92209129	92210052	-	protein_coding	Olr1592	0.01	0	0	0	0	0
ENSRNOG00000003520	chr19	26084903	26090094	+	protein_coding	Prdx2	51.57	73.07	46.93	50.58	63.82	46.9
ENSRNOG00000003521	chr13	92224971	92225918	+	protein_coding	Olr1593	0	0	0	0	0	0
ENSRNOG00000003522	chr13	72771984	72789841	-	protein_coding	Mr1	1.11	1.54	1.12	0.78	1.06	0.78
ENSRNOG00000003524	chr10	82352390	82367047	+	protein_coding	Lrrc59	14.87	17.61	16.52	33.6	40.44	27.62
ENSRNOG00000003526	chrX	104765294	104814145	-	protein_coding	Sytl4	0.77	1.24	1.06	1.9	2.74	1.67
ENSRNOG00000003531	chrX	22674759	22737523	+	protein_coding	LOC685789	0	0	0	0	0	0
ENSRNOG00000003532	chrX	141847092	141855443	+	protein_coding	Magea11	0	0.02	0	0	0.01	0
ENSRNOG00000003533	chrX	25016401	25080410	+	protein_coding	Clcn4	0.68	1.26	0.54	0.26	0.42	0.24
ENSRNOG00000003536	chr10	35882805	35927268	-	protein_coding	Rufy1	4.09	7.63	4.94	2.77	3.82	2.52
ENSRNOG00000003537	chr13	92264231	92340083	+	protein_coding	Spta1	0.01	0	0.01	0.17	0.25	0.21
ENSRNOG00000003538	chr13	89622632	89634419	+	protein_coding	Adamts4	0.9	0.85	0.7	0.9	1.03	0.81
ENSRNOG00000003541	chr18	40175951	40218225	-	protein_coding	Pggt1b	3.14	4.43	2.23	3.01	4.72	2.4
ENSRNOG00000003542	chr10	12994683	12995457	+	protein_coding	Hcfc1r1	10.69	9.38	9.99	17.81	18.93	16.83
ENSRNOG00000003543	chrX	23668363	23693162	+	protein_coding	Gpr143	0	0	0	0	0	0
ENSRNOG00000003544	chr10	73333119	73362783	+	protein_coding	Tbx4	2.63	3.5	2	0.6	0.77	0.48
ENSRNOG00000003545	chr13	60545635	60603811	+	protein_coding	Uchl5	2.95	3.53	1.89	2.3	3.57	2.09
ENSRNOG00000003546	chr10	12995904	12997930	-	protein_coding	Tnfrsf12a	6.6	7.14	25.5	60.9	70.65	50.34
ENSRNOG00000003548	chr4	5995868	5997225	-	protein_coding	AABR07059162.1	0	0	0	0	0	0
ENSRNOG00000003549	chr7	2737765	2742369	+	protein_coding	Cnpy2	20.71	31.48	21.01	26.09	32.28	25.25
ENSRNOG00000003550	chr13	73196571	73334077	+	protein_coding	Acbd6	4	8.19	3.49	3.84	6.59	3.41
ENSRNOG00000003551	chr13	89643881	89649906	+	protein_coding	B4galt3	2.64	2.75	2.56	2.84	3.51	2.34
ENSRNOG00000003553	chr14	113202419	113295014	+	protein_coding	Efemp1	0.04	0.07	0.02	0	0	0
ENSRNOG00000003554	chrX	31786194	31799560	-	protein_coding	Piga	0.94	0.76	0.47	0.45	0.58	0.35
ENSRNOG00000003555	chr13	92342255	92343196	-	protein_coding	Olr1597	0	0	0	0	0	0
ENSRNOG00000003559	chr18	40220855	40254845	-	protein_coding	Ccdc112	1.68	2.52	1.33	1.13	2.16	1.17
ENSRNOG00000003560	chr13	92412612	92413565	+	protein_coding	Olr1601	0	0	0	0	0	0
ENSRNOG00000003562	chr13	101181994	101307908	+	protein_coding	Susd4	0	0	0.01	0.02	0.03	0.01
ENSRNOG00000003563	chr10	63197364	63240332	-	protein_coding	Blmh	5.23	7.58	5.91	7.55	9.99	6.25
ENSRNOG00000003566	chr10	96639924	96653938	+	protein_coding	Apoh	0	0.04	0.03	0.03	0.04	0.01
ENSRNOG00000003567	chr13	89650094	89654244	-	protein_coding	Ppox	3.87	3.8	2.76	2.16	2.65	1.86
ENSRNOG00000003569	chr10	27847439	27862868	-	protein_coding	Gabra6	0	0	0	0	0	0
ENSRNOG00000003575	chr18	40451639	40452456	-	protein_coding	Mospd4	0	0.05	0	0	0	0
ENSRNOG00000003576	chr10	73634255	73690887	-	protein_coding	Ints2	1.56	1.97	1.51	1.62	2.25	1.49
ENSRNOG00000003578	chr18	40493156	40518988	-	protein_coding	Fem1c	1.58	2.38	1.16	1.1	1.57	0.99
ENSRNOG00000003580	chr19	24456976	24464807	+	protein_coding	Ucp1	0	0	0.02	0	0	0
ENSRNOG00000003581	chr13	84083632	84217366	-	protein_coding	Pou2f1	0.86	1.02	0.58	0.35	0.44	0.41
ENSRNOG00000003583	chr13	108642156	108686290	+	protein_coding	Smyd2	7.08	7.99	5.61	9.33	12.43	8.54
ENSRNOG00000003585	chrX	14019961	14109568	+	protein_coding	Sytl5	0	0.01	0	0.01	0.01	0
ENSRNOG00000003587	chrX	31816436	31851715	-	protein_coding	Vegfd	0.95	1.34	0.73	0.18	0.26	0.09
ENSRNOG00000003588	chrX	36277640	36280461	-	protein_coding	AABR07037960.1	0	0	0	0	0	0
ENSRNOG00000003590	chr10	46602231	46720910	-	protein_coding	Tom1l2	5.27	6.02	5.16	4.05	5.34	3.89
ENSRNOG00000003592	chr14	70089225	70098021	-	protein_coding	Med28	4.48	6.69	3.67	4.91	6.27	4.8
ENSRNOG00000003594	chr13	51184629	51201364	-	protein_coding	Tmem183a	9.47	8.77	6.23	8.02	11.11	6.98
ENSRNOG00000003595	chr13	73348842	73400416	-	protein_coding	Lhx4	0.02	0.03	0.01	0.06	0.01	0.1
ENSRNOG00000003596	chrX	71342775	71347619	+	protein_coding	Itgb1bp2	0.13	0.1	0.08	0.54	0.82	0.55
ENSRNOG00000003597	chr9	82415605	82419288	-	protein_coding	Tuba4a	1.67	1.88	2.52	4.7	6.19	4.08
ENSRNOG00000003599	chr14	21154000	21155652	-	protein_coding	Utp3	5.86	7.33	4.74	6.45	9.17	5.79
ENSRNOG00000003600	chr14	113530470	113561645	+	protein_coding	Pnpt1	2.99	4.38	2.37	2.59	3.91	2.39
ENSRNOG00000003601	chr13	99387950	99395842	+	protein_coding	RGD1564463	0.02	0	0	0.01	0	0
ENSRNOG00000003603	chr10	51502894	51669297	-	protein_coding	Arhgap44	0.41	0.39	0.36	0.56	0.65	0.58
ENSRNOG00000003606	chr14	21163840	21164295	+	processed_pseudogene	AABR07014550.1	0.27	0.56	0.11	0.46	0.83	0.39
ENSRNOG00000003611	chrX	14633342	14642424	-	protein_coding	Dynlt3	6.38	9.23	5.24	7.56	11.91	7.49
ENSRNOG00000003613	chrX	25458771	25628272	-	protein_coding	Mid1	3.47	5.68	3.67	4.08	6.07	4.94
ENSRNOG00000003614	chr13	43850751	44157924	+	protein_coding	Mgat5	1.52	2.17	1.55	0.72	0.89	0.53
ENSRNOG00000003616	chr13	92894431	92988137	-	protein_coding	Grem2	2.59	3.86	3.38	21.08	28.74	17.33
ENSRNOG00000003620	chr13	80837420	80862963	-	protein_coding	Fmo3	0	0	0	0	0	0
ENSRNOG00000003622	chrX	14578264	14612547	+	protein_coding	Cybb	0	0	0	0	0	0
ENSRNOG00000003625	chr13	44957014	44990535	+	protein_coding	Ubxn4	8.58	11.1	7.44	8.84	12.71	8.29
ENSRNOG00000003626	chr10	103967312	103972668	-	protein_coding	Atp5pd	37.59	54.28	35.99	46.78	70.61	42.66
ENSRNOG00000003629	chr13	99410026	99468778	-	protein_coding	Nvl	2.57	3.4	1.75	1.75	2.43	1.66
ENSRNOG00000003633	chr10	54246250	54253996	+	protein_coding	Rcvrn	0.01	0.11	0.1	0	0.01	0
ENSRNOG00000003634	chr10	36589181	36600469	+	protein_coding	Zfp354a	2.39	2.93	1.6	1.12	1.7	0.95
ENSRNOG00000003635	chr13	101451932	101597570	-	protein_coding	Disp1	0.91	1.01	0.78	0.6	0.75	0.57
ENSRNOG00000003643	chrX	54062935	54086339	+	protein_coding	Tab3	0.53	0.71	0.58	0.39	0.66	0.32
ENSRNOG00000003645	chr10	34955716	34961608	-	protein_coding	Hnrnpab	25.24	32.01	27.68	35.06	59.56	28.82
ENSRNOG00000003648	chr10	13000090	13002862	+	protein_coding	Cldn6	0.01	0	0.01	0.01	0.01	0
ENSRNOG00000003649	chr13	73423397	73460935	-	protein_coding	Qsox1	6.85	7.71	6.32	7.25	8.69	6.59
ENSRNOG00000003650	chr10	104052831	104054805	-	protein_coding	Nt5c	2.88	3.26	2.87	1.51	2.01	1.17
ENSRNOG00000003653	chr13	93651484	93677377	-	protein_coding	Fh	7.28	8.81	5.93	8.12	10.88	7.36
ENSRNOG00000003654	chr10	13003011	13004441	-	protein_coding	Cldn9	0	0.02	0.01	0	0	0
ENSRNOG00000003657	chr10	13061170	13073283	+	protein_coding	Pkmyt1	0.31	0.43	0.3	0.4	0.89	0.24
ENSRNOG00000003661	chr10	104057697	104075777	-	protein_coding	Jpt1	5.61	7.13	5.55	8.63	8.52	8.25
ENSRNOG00000003666	chr14	21177237	21183542	+	protein_coding	Jchain	0.19	0.2	0.09	0.07	0.08	0.07
ENSRNOG00000003668	chr10	36466229	36467176	+	protein_coding	Olr1404	0	0	0	0	0	0
ENSRNOG00000003669	chr10	51683540	51778986	-	protein_coding	Myocd	0.32	0.26	0.26	0.74	1.03	0.84
ENSRNOG00000003670	chr10	104086002	104097812	-	protein_coding	Sumo2	45.71	64.07	35.34	35.63	48.34	32.24
ENSRNOG00000003671	chr10	36449920	36452378	-	protein_coding	Prop1	0	0	0	0	0	0
ENSRNOG00000003672	chr14	21194664	21219454	-	protein_coding	Enam	0.01	0.03	0	0	0	0
ENSRNOG00000003673	chr10	104118945	104137319	+	protein_coding	Nup85	2.75	2.86	1.88	1.56	2.17	1.26
ENSRNOG00000003674	chrX	31852323	31968152	-	protein_coding	Pir	3.34	3.32	2.43	1.65	2.29	1.33
ENSRNOG00000003675	chrX	42558931	42614242	+	protein_coding	Ptchd1	0	0	0	0	0	0
ENSRNOG00000003679	chr10	73702327	73787083	-	protein_coding	Med13	7.28	9.62	5.8	5	7.5	4.71
ENSRNOG00000003680	chr10	27973681	28187565	+	protein_coding	Gabrb2	0	0	0	0	0	0
ENSRNOG00000003681	chr13	44998414	45040593	-	protein_coding	Lct	0	0	0	0	0	0
ENSRNOG00000003682	chr19	26106838	26119352	+	protein_coding	Hook2	1.33	1.52	0.99	0.68	0.66	0.53
ENSRNOG00000003683	chr10	54260290	54323439	-	protein_coding	Glp2r	0.01	0.04	0.01	0	0.01	0
ENSRNOG00000003686	chrX	44830849	44988551	+	protein_coding	Tbl1x	4.3	5.73	3.59	3.87	5.53	3.4
ENSRNOG00000003687	chr13	60846308	60849094	-	protein_coding	Rgs2	2.3	6.91	5.6	1.59	2.22	1.22
ENSRNOG00000003688	chrX	25737292	25738155	+	protein_coding	4933400A11Rik	0.08	0.29	0.12	0.04	0.16	0.12
ENSRNOG00000003689	chrX	71324365	71342225	+	protein_coding	Nono	22.76	28.88	14.82	19.64	28.84	18.01
ENSRNOG00000003691	chr18	40579182	40586260	-	protein_coding	Tmed7	14.28	16.99	12.02	15.16	22.06	13.74
ENSRNOG00000003694	chr13	108382399	108443294	+	protein_coding	Prox1	0	0	0	0.01	0.01	0
ENSRNOG00000003695	chr19	24496569	24532772	+	protein_coding	Mgat4d	0	0	0	0	0.01	0
ENSRNOG00000003698	chr13	80928995	80968971	-	protein_coding	Mroh9	0	0	0	0	0	0
ENSRNOG00000003699	chr10	108630823	108646677	+	protein_coding	Endov	1.32	1.45	1.26	0.55	0.68	0.63
ENSRNOG00000003703	chr13	45042882	45068077	-	protein_coding	Mcm6	1.13	1.36	0.66	1.24	1.44	0.7
ENSRNOG00000003704	chr14	70015754	70086143	+	protein_coding	Fam184b	0.03	0.03	0.01	0	0	0
ENSRNOG00000003705	chrX	31984612	32045448	+	protein_coding	Bmx	0.01	0	0	0	0	0
ENSRNOG00000003706	chr13	89661763	89668473	-	protein_coding	Ufc1	16.99	24.94	17.46	17.59	27.55	15.4
ENSRNOG00000003707	chrX	71299662	71313542	-	protein_coding	Zmym3	5.18	4.29	3.09	2.27	2.74	1.88
ENSRNOG00000003709	chr13	93684437	93716227	+	protein_coding	Kmo	0	0	0.01	0	0	0
ENSRNOG00000003712	chr14	113570150	113618138	+	protein_coding	Ppp4r3b	6.21	8.33	4.08	3.7	5.54	3.17
ENSRNOG00000003713	chrX	45244038	45259492	-	protein_coding	Pbsn	0	0	0	0	0	0
ENSRNOG00000003714	chr10	36715565	36733133	+	protein_coding	Clk4	7.29	8.36	5.13	2.75	3.87	2.37
ENSRNOG00000003715	chrX	104734082	104760547	+	protein_coding	Srpx2	45.73	66.92	84.28	89.74	133.91	79.88
ENSRNOG00000003716	chr13	109713489	109724863	+	protein_coding	Batf3	0.03	0.04	0.13	0.07	0.1	0.08
ENSRNOG00000003717	chr13	99473044	99489263	+	protein_coding	Cnih4	5.57	8.83	5.58	5.94	8.58	5.67
ENSRNOG00000003718	chr14	21240398	21252538	-	protein_coding	Ambn	0	0.02	0	0	0	0.01
ENSRNOG00000003719	chr10	46768539	46783889	-	protein_coding	Atpaf2	5.27	6.12	4.09	3.38	4.55	3.06
ENSRNOG00000003720	chr13	81147348	81214546	-	protein_coding	Prrx1	15.86	18.63	23.01	26.63	25.96	24.87
ENSRNOG00000003721	chr10	13070146	13075864	-	protein_coding	Paqr4	0.73	0.76	0.63	0.97	0.67	0.92
ENSRNOG00000003722	chr13	84302830	84331905	-	protein_coding	Dusp27	0.72	1.04	1.39	1.18	1.83	0.89
ENSRNOG00000003723	chr13	99493120	99531959	-	protein_coding	Wdr26	8.83	12.9	8.37	8.52	12.96	8.35
ENSRNOG00000003724	chr10	82375572	82381332	+	protein_coding	Mrpl27	7.99	10.97	9.14	11.49	13.89	10.07
ENSRNOG00000003726	chrX	35305236	35431164	-	protein_coding	Scml2	0.19	0.15	0.07	0.05	0.07	0.04
ENSRNOG00000003728	chr10	82386005	82399485	-	protein_coding	Xylt2	5.01	5.13	4.68	3.48	3.66	3.46
ENSRNOG00000003732	chr6	119519714	119609296	+	protein_coding	Flrt2	2.29	3.4	4.28	4.83	6.41	4.9
ENSRNOG00000003734	chrX	134539398	134541531	+	protein_coding	AABR07041600.1	0	0	0	0	0	0
ENSRNOG00000003736	chr9	52092511	52238564	-	protein_coding	Col5a2	227.77	283.17	214.45	325.36	411.02	304.83
ENSRNOG00000003737	chr19	26122881	26129619	-	protein_coding	Best2	0	0	0	0	0	0
ENSRNOG00000003738	chr13	106751625	107427329	+	protein_coding	Ush2a	0.01	0.01	0.01	0	0	0
ENSRNOG00000003740	chr13	84334598	84368154	+	protein_coding	Gpa33	0	0	0	0	0	0
ENSRNOG00000003741	chr10	108682638	108691367	-	protein_coding	Nptx1	1.36	1.2	0.26	0.02	0.02	0.02
ENSRNOG00000003742	chrX	35599258	35771711	+	protein_coding	Cdkl5	0.39	0.49	0.21	0.63	0.94	0.53
ENSRNOG00000003743	chr13	45074072	45127815	-	protein_coding	Dars	8	10.99	7.1	7.57	11.53	7.3
ENSRNOG00000003745	chr13	109817728	109849632	-	protein_coding	Atf3	1.53	3.15	2.22	1.27	2.19	1.14
ENSRNOG00000003746	chrX	71272042	71279977	+	protein_coding	Gjb1	0	0	0.01	0	0	0
ENSRNOG00000003747	chr19	26133027	26141111	-	protein_coding	Get3	5.6	7.4	6.3	8.92	10.46	7.76
ENSRNOG00000003748	chrX	54390733	54409466	+	protein_coding	RGD1565785	0.02	0.02	0.12	0	0	0.01
ENSRNOG00000003749	chrX	14498119	14534473	+	protein_coding	Xk	0.01	0.02	0.01	0.01	0.03	0.02
ENSRNOG00000003755	chr19	24545318	24576798	+	protein_coding	Clgn	0.12	0.16	0.14	0.21	0.26	0.09
ENSRNOG00000003756	chrX	14358224	14490340	+	protein_coding	Lancl3	0	0.03	0	0.05	0.08	0.04
ENSRNOG00000003759	chr6	122178602	122239614	-	protein_coding	Galc	1.08	1.68	1.04	0.55	0.85	0.54
ENSRNOG00000003762	chrX	134647703	134719097	-	protein_coding	Smarca1	1.25	1.7	0.57	1.32	2	1.32
ENSRNOG00000003763	chrX	43497763	43512991	+	protein_coding	Prdx4	15.18	23.63	13.69	18.84	27.47	17.67
ENSRNOG00000003765	chrX	54734385	54738513	+	protein_coding	Nr0b1	0	0	0	0	0	0
ENSRNOG00000003767	chr13	109338762	109483891	-	protein_coding	Rps6kc1	4.74	4.82	3.97	4.06	5.68	3.74
ENSRNOG00000003769	chr13	44166306	44345735	-	protein_coding	Tmem163	0	0	0.01	0.17	0.23	0.1
ENSRNOG00000003772	chr7	53630621	53649310	+	protein_coding	Csrp2	1.22	1.38	1.47	36.77	48.46	29.24
ENSRNOG00000003773	chr10	10990034	11035484	-	protein_coding	Hmox2	5.11	6.65	5.18	5.24	7.22	4.47
ENSRNOG00000003776	chr14	21286510	21299068	-	protein_coding	Amtn	0.29	0.44	0.72	0.7	1.14	0.52
ENSRNOG00000003777	chr10	57238946	57243435	-	protein_coding	Chrne	3.94	2.28	0.86	0.04	0.05	0.09
ENSRNOG00000003778	chr13	93716481	93746994	-	protein_coding	Opn3	1.34	2.25	1.15	1.17	1.71	1.04
ENSRNOG00000003779	chr13	89718066	89721454	+	protein_coding	Dedd	5.56	5.8	5.03	5.74	7.41	5.06
ENSRNOG00000003781	chr10	28449335	28864255	+	protein_coding	Atp10b	0	0	0	0	0	0
ENSRNOG00000003782	chrX	43543070	43592200	-	protein_coding	Acot9	6.2	10.11	6.87	11.87	18.22	10.93
ENSRNOG00000003783	chrX	53629255	53629803	+	protein_coding	Fthl17e	0	0	0	0	0	0
ENSRNOG00000003784	chr10	63659085	63662050	+	protein_coding	Rilp	0.78	1.06	0.69	0.32	0.26	0.27
ENSRNOG00000003785	chr10	54406980	54467956	-	protein_coding	Usp43	0	0	0	0	0	0
ENSRNOG00000003786	chrX	104719940	104726816	-	protein_coding	Tspan6	13.33	21.49	15.86	22.98	33.5	23.53
ENSRNOG00000003787	chr14	69800156	69897384	+	protein_coding	Lcorl	1.7	1.87	1.09	1.01	1.19	0.67
ENSRNOG00000003789	chrX	10932045	10932768	-	processed_pseudogene	RGD1564613	0.49	0.57	0.24	0.11	0.22	0.23
ENSRNOG00000003790	chr13	84383670	84452181	-	protein_coding	Mael	0	0	0	0	0	0
ENSRNOG00000003792	chrX	10963809	11082565	+	protein_coding	Med14	4.81	6.61	4.7	3.28	4.73	3.27
ENSRNOG00000003794	chr10	11046024	11055158	+	protein_coding	Nmral1	1.09	2	1.42	1.37	2.04	0.95
ENSRNOG00000003795	chr13	109505697	109520419	+	protein_coding	Angel2	3.08	4.43	3.18	2.32	3.15	2.03
ENSRNOG00000003797	chr10	104155805	104158839	+	protein_coding	Mrps7	10.54	13.09	10.28	10.85	13.71	9.91
ENSRNOG00000003800	chr10	97509971	97582188	-	protein_coding	Rgs9	0.01	0	0.01	0	0	0
ENSRNOG00000003802	chr10	29020049	29026002	-	protein_coding	Pttg1	0.39	0.2	0.11	0.8	1.08	0.57
ENSRNOG00000003803	chr7	53653116	53714879	-	protein_coding	Zdhhc17	2.32	3.37	1.83	1.9	2.75	1.52
ENSRNOG00000003805	chr10	73809157	73817982	+	protein_coding	Rnft1	12.12	16.81	9.19	11.33	16.58	9.93
ENSRNOG00000003806	chr6	122254841	122256251	+	protein_coding	Gpr65	0	0	0.01	0	0	0
ENSRNOG00000003807	chr10	91785893	91807937	-	protein_coding	Wnt9b	0	0	0	0	0	0
ENSRNOG00000003809	chrX	43625169	43629765	+	protein_coding	Sat1	39.68	50.75	30.98	46.4	74	45.44
ENSRNOG00000003812	chrX	71199491	71222732	+	protein_coding	Nlgn3	0.3	0.23	0.14	0.12	0.14	0.08
ENSRNOG00000003813	chr6	122419046	122545899	-	protein_coding	Kcnk10	0	0	0	0	0	0
ENSRNOG00000003815	chr10	57265704	57268081	-	protein_coding	Slc25a11	8.09	9.67	6.88	8.09	10.87	8.37
ENSRNOG00000003816	chr13	84588351	84603134	+	protein_coding	Tada1	2.79	3.53	2.15	2.08	2.45	1.5
ENSRNOG00000003821	chr10	108750620	109058691	+	protein_coding	Rptor	2.16	2.15	1.54	1.42	1.78	1.33
ENSRNOG00000003822	chr10	29029590	29044583	+	protein_coding	Slu7	8.35	11.15	5.87	5.88	8.23	5.09
ENSRNOG00000003825	chr9	52687868	52717809	+	protein_coding	Wdr75	10.26	13.1	5.94	6.46	9.9	5.43
[truncated: 30,624 more rows]

## Sheet: DEG_NPCsvsMSC
Ensembl	chr	start	end	strand	genetype	genesymbol	baseMean	log2FoldChange	lfcSE	pvalue	padj	rankscore	Transcription factor
ENSRNOG00000021201	chr2	198683159	198686974	+	protein_coding	Txnip	15817.7	6.96769	0.444696	1.5284e-56	2.18561e-54	1	-
ENSRNOG00000014333	chr2	219071193	219097619	-	protein_coding	Vcam1	259.976	5.91534	0.435003	6.28711e-43	5.33815e-41	1	-
ENSRNOG00000008245	chr3	163950777	163986059	-	protein_coding	AABR07054614.1	101.047	5.4835	0.519165	1.45674e-26	5.31269e-25	1	-
ENSRNOG00000052070	chr1	127301128	127337882	-	protein_coding	Aldh1a3	123.948	5.04319	0.55144	4.76015e-21	1.19753e-19	1	-
ENSRNOG00000007827	chr3	148234193	148245416	+	protein_coding	Cox4i2	243.814	5.04301	0.352281	2.98566e-47	3.04201e-45	1	-
ENSRNOG00000016456	chr1	248132090	248147029	+	protein_coding	Il33	2213.68	-5.38677	0.177411	1.78322e-203	3.63375e-200	1	-
ENSRNOG00000017976	chr1	164623599	164671577	-	protein_coding	Slco2b1	99.982	11.0232	2.95696	1.75732e-16	3.13777e-15	1	-
ENSRNOG00000015529	chr4	157348020	157351604	+	protein_coding	Cdca3	65.8215	-6.05345	0.747528	2.308e-16	4.09412e-15	1	-
ENSRNOG00000010079	chr2	88126667	88135410	-	protein_coding	Ca3	42.2336	-9.65497	2.92411	3.52547e-12	4.37717e-11	1	-
ENSRNOG00000005906	chr4	14212925	14241272	+	protein_coding	LOC103690020	31.9265	9.23926	2.80558	2.81489e-11	3.18447e-10	1	-
ENSRNOG00000021410	chr2	262914327	263650441	+	protein_coding	Negr1	34.1533	-9.15866	2.86323	3.88619e-11	4.30092e-10	1	-
ENSRNOG00000021260	chr3	124545364	124545900	+	protein_coding	Prnd	30.2444	-9.07147	2.86392	8.60131e-11	9.1706e-10	1	-
ENSRNOG00000007865	chr8	110376954	110813000	-	protein_coding	Ephb1	19.6911	8.38427	2.7406	3.06968e-09	2.67318e-08	1	-
ENSRNOG00000056151	chr2	21559368	21698937	-	protein_coding	AABR07007642.1	18.9597	8.31368	2.73427	4.14512e-09	3.54904e-08	1	-
ENSRNOG00000011989	chr19	46525919	46693838	+	protein_coding	Vat1l	25.071	6.67372	1.40983	6.84096e-08	4.85807e-07	0.999996	-
ENSRNOG00000033026	chr8	119691388	119744506	+	protein_coding	Dclk3	24.0065	5.80182	1.09406	7.31051e-08	5.1636e-07	0.999996	-
ENSRNOG00000014751	chr4	150202058	150244372	-	protein_coding	Ret	22.4094	5.68082	1.15304	3.99731e-07	2.51502e-06	0.99998	-
ENSRNOG00000029342	chr3	52777214	52849907	-	protein_coding	Scn7a	18.2733	6.13312	1.45656	1.04313e-06	6.15236e-06	0.999951	-
ENSRNOG00000036674	chr10	110229922	110232843	-	protein_coding	Cd7	10.3168	7.13821	2.69321	1.41748e-06	8.18556e-06	0.999935	-
ENSRNOG00000009629	chr2	88097720	88113029	-	protein_coding	Car2	15.7675	5.88456	1.42892	1.54691e-06	8.88885e-06	0.999929	-
ENSRNOG00000002984	chrX	17016778	17023418	+	protein_coding	Bmp15	13.6038	-5.51697	1.45341	6.61335e-06	3.40205e-05	0.999728	-
ENSRNOG00000024882	chr3	141577504	141589849	+	protein_coding	Pax1	12.2815	-5.33581	1.45915	1.20749e-05	5.95416e-05	0.999523	Yes
ENSRNOG00000007335	chr10	69434941	69439575	+	protein_coding	Ccl11	8.92229	6.71679	2.77985	1.97738e-05	9.37616e-05	0.999249	-
ENSRNOG00000006030	chr4	49941304	50140762	+	protein_coding	Ptprz1	8.20982	6.57192	2.76413	2.63166e-05	0.000121671	0.999026	-
ENSRNOG00000053601	chrX	93529348	93530454	+	pseudogene	AABR07040127.1	6.30543	-5.96813	2.74036	8.32827e-05	0.000348658	0.997205	-
ENSRNOG00000054955	chr1	212181374	212211578	+	protein_coding	Adgra1	6.29654	5.99464	2.77117	0.000120467	0.000488278	0.996082	-
ENSRNOG00000016763	chr17	9990078	10004321	-	protein_coding	Fgfr4	15.0931	4.95389	1.27496	2.1511e-05	0.000101227	0.994566	-
ENSRNOG00000024843	chr17	39241133	39246940	+	protein_coding	Prl8a9	5.56894	-5.64616	2.7716	0.000213612	0.000822656	0.993386	-
ENSRNOG00000054524	chr4	96449351	96492871	+	protein_coding	Tnip3	108.243	5.71599	0.514306	4.58265e-29	1.94548e-27	0.993191	-
ENSRNOG00000017676	chr16	19906318	19918689	-	protein_coding	Plvap	17.5503	4.92402	1.20194	9.60799e-06	4.81391e-05	0.991976	-
ENSRNOG00000016075	chr1	243477493	243582629	+	protein_coding	Dmrt1	5.46856	-5.52365	2.77123	0.000272273	0.00102579	0.991743	Yes
ENSRNOG00000053753	chr8	64811941	64833697	-	processed_transcript	AABR07070307.1	869.491	4.90343	0.2338	8.95165e-99	4.16942e-96	0.990272	-
ENSRNOG00000056448	chr4	157752103	157755858	+	lincRNA	AABR07062033.1	5.09888	5.30208	2.75241	0.000427333	0.0015426	0.987543	-
ENSRNOG00000059168	chr3	9109247	9115951	+	lincRNA	LOC102550392	4.71927	5.29855	2.80706	0.000528414	0.00186576	0.984903	-
ENSRNOG00000018005	chr3	114241057	114251647	-	protein_coding	Duoxa1	412.125	-4.81898	0.248624	1.73597e-84	6.28883e-82	0.981646	-
ENSRNOG00000011824	chr4	124110716	124113242	-	protein_coding	Trh	152.239	-5.9883	0.466697	3.37364e-38	2.33038e-36	0.978971	-
ENSRNOG00000002930	chr10	10644572	10690223	+	protein_coding	Ppl	317.659	4.78064	0.323125	1.67877e-50	1.98314e-48	0.977692	-
ENSRNOG00000061768	chr3	72329967	72351111	+	protein_coding	Slc43a3	40.446	4.75766	0.696427	1.37799e-12	1.78286e-11	0.97531	-
ENSRNOG00000026679	chr8	49441106	49456279	+	protein_coding	Scn4b	19.4466	4.88871	1.00049	2.0736e-07	1.37303e-06	0.972167	-
ENSRNOG00000010893	chr5	169464989	169467153	-	protein_coding	Hes3	30.7392	4.71672	0.79025	3.83649e-10	3.77216e-09	0.971046	Yes
ENSRNOG00000059507	chr3	9267122	9326993	-	protein_coding	Lamc3	12.7963	4.71443	1.21215	2.29563e-05	0.000107353	0.969973	-
ENSRNOG00000015131	chr3	161236898	161241159	+	protein_coding	Ube2c	65.6462	-4.87585	0.56276	7.55732e-19	1.63829e-17	0.968609	-
ENSRNOG00000014424	chr3	154682282	154716239	-	protein_coding	RGD1563354	27.0723	6.81466	1.35504	1.21349e-08	9.75462e-08	0.964511	-
ENSRNOG00000002202	chr14	16491573	16493876	+	protein_coding	Sowahb	16.6476	4.60333	1.05969	2.15795e-06	1.2089e-05	0.958993	-
ENSRNOG00000011490	chr8	22856539	22858565	+	protein_coding	Angptl8	284.769	5.14068	0.286737	1.1358e-72	2.76356e-70	0.957457	-
ENSRNOG00000046763	chr6	137184820	137206693	+	protein_coding	Adssl1	196.615	4.48395	0.365758	1.5438e-35	9.35579e-34	0.946248	-
ENSRNOG00000011946	chr4	64239158	64330996	-	protein_coding	Ptn	95.033	7.93066	1.06781	3.25603e-13	4.44927e-12	0.940187	-
ENSRNOG00000047349	chr1	227670159	227680128	+	protein_coding	AABR07006269.1	27.0046	-4.41708	0.78329	2.8602e-09	2.49876e-08	0.93894	-
ENSRNOG00000021217	chr2	198772937	198792253	+	protein_coding	Itga10	580.558	5.45229	0.284733	6.80942e-83	2.31265e-80	0.937341	-
ENSRNOG00000004303	chr7	23544215	23594133	-	protein_coding	Timp3	471.875	5.36366	0.86174	2.41439e-11	2.7371e-10	0.937182	-
ENSRNOG00000015860	chr1	80063049	80073223	-	protein_coding	Gipr	89.3788	4.37606	1.3004	3.02175e-05	0.000138023	0.932499	-
ENSRNOG00000047712	chrX	115098675	115175299	-	protein_coding	Dcx	4.1357	-4.70966	2.96887	0.00164881	0.005171	0.928849	-
ENSRNOG00000039481	chr2	52658259	52658781	-	pseudogene	AABR07008300.1	10.5848	4.33865	1.23935	7.74244e-05	0.000327242	0.927819	-
ENSRNOG00000018426	chr1	80606638	80609921	-	protein_coding	NEWGENE_2134	6.70418	6.19808	2.7479	6.28806e-05	0.000270256	0.92567	-
ENSRNOG00000007765	chr3	67635607	67668772	-	protein_coding	Frzb	5725.62	7.41455	0.262514	1.23469e-176	2.01279e-173	0.920352	-
ENSRNOG00000009565	chr4	30546664	30556814	-	protein_coding	Pdk4	170.684	4.38121	0.340722	6.73157e-39	4.81307e-37	0.918304	-
ENSRNOG00000037339	chr1	98512625	98521706	-	protein_coding	Siglec10	22.1276	-4.4688	0.907773	1.23323e-07	8.45069e-07	0.916697	-
ENSRNOG00000047503	chr8	50529318	50531498	-	protein_coding	Apoc3	7.90751	-4.35017	1.74027	0.00059053	0.00206186	0.915983	-
ENSRNOG00000021560	chr3	170399302	170438993	+	protein_coding	Cass4	81.4426	4.16765	0.484496	7.12847e-19	1.54988e-17	0.9109	-
ENSRNOG00000013017	chr1	146399217	146556171	-	protein_coding	Arnt2	479.829	-4.12021	0.261716	8.54007e-57	1.23204e-54	0.905419	Yes
ENSRNOG00000061182	chrX	152218707	152237361	-	protein_coding	Gabre	224.761	4.11419	0.269018	7.86646e-54	9.86454e-52	0.904719	-
ENSRNOG00000017311	chr1	153861569	154056654	+	protein_coding	Me3	42.1553	-4.50967	0.659621	1.01914e-12	1.33445e-11	0.902475	-
ENSRNOG00000018454	chr1	80612895	80617057	-	protein_coding	Apoe	16617.8	4.59849	0.541362	1.15435e-18	2.44711e-17	0.898736	-
ENSRNOG00000014613	chr2	251634431	251766014	+	protein_coding	Ddah1	5869.39	-4.06	0.174376	4.89815e-121	4.43609e-118	0.89839	-
ENSRNOG00000032178	chr6	27072166	27080856	-	protein_coding	Cenpa	43.5895	-4.05842	0.55608	3.50695e-14	5.20676e-13	0.898204	-
ENSRNOG00000005998	chr6	104718512	104877980	+	protein_coding	Smoc1	1572.92	4.31786	0.250909	1.49603e-67	3.12671e-65	0.894744	-
ENSRNOG00000017307	chr1	153732532	153752541	-	protein_coding	Prss23	17377	-4.00051	0.219557	2.48677e-75	6.43481e-73	0.891361	-
ENSRNOG00000026944	chr2	2812554	2814690	-	protein_coding	Gpr150	27.3053	-3.99335	0.724489	4.15116e-09	3.55168e-08	0.89051	-
ENSRNOG00000045743	chr2	235738416	235760352	+	protein_coding	Etnppl	91.4195	6.63842	0.753196	4.67835e-19	1.03342e-17	0.8902	-
ENSRNOG00000011334	chr6	111049559	111120799	+	protein_coding	Tmem63c	28.7485	-3.97724	0.673249	3.94459e-10	3.86679e-09	0.88859	-
ENSRNOG00000011680	chr1	145781928	145870912	-	protein_coding	Il16	328.742	5.52294	0.409247	1.38566e-42	1.16438e-40	0.887545	-
ENSRNOG00000061650	chr8	116771982	116773868	+	protein_coding	AC128059.5	13.4044	3.99102	1.30192	0.000155657	0.000617251	0.885821	-
ENSRNOG00000043106	chr3	72063504	72069534	+	protein_coding	Btbd18	5.27008	5.34994	2.95446	0.000771158	0.00261741	0.884081	-
ENSRNOG00000011134	chr1	18491384	19143269	+	protein_coding	Lama2	1793.87	3.90561	0.189954	5.73788e-95	2.39844e-92	0.879976	-
ENSRNOG00000056153	chr5	151692108	151700246	+	protein_coding	Tent5b	54.7209	-3.95265	0.535646	1.93119e-14	2.92586e-13	0.879785	-
ENSRNOG00000012531	chr5	155022493	155204456	-	protein_coding	Ephb2	76.6896	-3.87489	0.414772	1.00148e-21	2.64606e-20	0.876243	-
ENSRNOG00000005620	chr10	18996523	19043286	+	protein_coding	Lcp2	242.281	3.87275	0.393286	5.06035e-24	1.57732e-22	0.875981	-
ENSRNOG00000017987	chr17	77252100	77261731	-	protein_coding	Ucma	26.9548	8.90982	2.8062	5.71489e-10	5.47381e-09	0.872392	-
ENSRNOG00000033693	chr2	30376419	30458542	-	protein_coding	AC135826.1	140.842	3.8408	0.353589	1.98838e-28	8.08343e-27	0.872071	-
ENSRNOG00000021090	chr1	221756286	221771143	+	protein_coding	Pygm	65.3161	4.23594	0.490912	6.23068e-19	1.36339e-17	0.869806	-
ENSRNOG00000021256	chr3	124129558	124145566	-	protein_coding	Adra1d	319.335	-3.82238	0.385154	2.76764e-24	8.7438e-23	0.869805	-
ENSRNOG00000027799	chr8	119142434	119157071	-	protein_coding	Tmie	15.3358	3.78228	0.904045	3.11703e-06	1.7063e-05	0.864723	-
ENSRNOG00000004554	chr7	38742051	38782323	+	protein_coding	Dcn	3336.34	6.60879	0.702773	2.91705e-22	8.00568e-21	0.854846	-
ENSRNOG00000011977	chr2	85377318	85808970	+	protein_coding	Sema5a	980.271	5.73273	0.252217	2.6271e-117	2.03938e-114	0.854386	-
ENSRNOG00000028024	chr4	71650575	71651438	+	protein_coding	Tmem139	22.2726	-3.6717	0.735488	6.98158e-08	4.95273e-07	0.850848	-
ENSRNOG00000020246	chr3	152857592	152863960	+	protein_coding	Myl9	20636.9	-5.29563	0.475209	4.10626e-30	1.90171e-28	0.849726	-
ENSRNOG00000039865	chr1	22649081	22661377	-	protein_coding	Vnn3	14.6327	4.06766	0.970777	4.11554e-06	2.20044e-05	0.846548	-
ENSRNOG00000054508	chr4	41364441	41942023	+	protein_coding	Foxp2	31.6789	-3.63396	0.620355	4.60389e-10	4.46476e-09	0.846096	Yes
ENSRNOG00000004812	chr3	116899878	116958050	+	protein_coding	Sema6d	267.727	3.62667	0.325532	6.2263e-30	2.84317e-28	0.845159	-
ENSRNOG00000012119	chr8	15940859	15943986	+	pseudogene	AABR07069282.1	72.215	-4.8468	0.588596	2.48e-17	4.79015e-16	0.844742	-
ENSRNOG00000047186	chr18	35574002	35593541	+	protein_coding	Myot	51.7157	-3.62282	0.568488	2.16689e-11	2.46853e-10	0.844663	-
ENSRNOG00000016810	chr5	152680407	152686806	+	protein_coding	Stmn1	387.228	-3.58641	0.267921	4.67647e-42	3.81179e-40	0.839953	-
ENSRNOG00000007886	chr5	79179417	79182820	+	protein_coding	Orm1	6.47957	4.16115	1.64612	0.000578944	0.00202531	0.839769	-
ENSRNOG00000016717	chr1	107262659	107363788	+	protein_coding	Gas2	362.846	-3.57182	0.250859	5.37386e-47	5.4077e-45	0.838055	-
ENSRNOG00000016013	chr1	188688743	188713280	-	protein_coding	Gprc5b	171.241	3.65526	0.269825	7.80032e-43	6.58864e-41	0.835911	-
ENSRNOG00000010468	chr2	234189105	234296145	-	protein_coding	Elovl6	10.7708	-3.55378	1.26561	0.000393606	0.0014294	0.826058	-
ENSRNOG00000008536	chr3	105507403	105512939	-	protein_coding	Actc1	11.8693	-3.49837	1.05189	8.84458e-05	0.000367442	0.825957	-
ENSRNOG00000029366	chr1	198451324	198454914	-	protein_coding	Prrt2	64.1474	3.45436	0.558532	5.37428e-11	5.86423e-10	0.822529	-
ENSRNOG00000014840	chr1	235166718	235347937	+	protein_coding	Gna14	62.757	4.20723	0.50622	1.30659e-17	2.56626e-16	0.822477	-
ENSRNOG00000023803	chr2	22646712	22744407	-	protein_coding	Cmya5	566.734	3.42652	0.244163	7.78525e-46	7.55447e-44	0.818784	-
ENSRNOG00000006787	chr5	126164674	126191206	+	protein_coding	Dhcr24	2006.03	-3.82343	0.483379	1.63439e-16	2.93112e-15	0.81872	-
ENSRNOG00000010535	chr2	74360622	74693341	+	protein_coding	Cdh18	80.1561	-4.93001	0.504961	3.91167e-23	1.14075e-21	0.817886	-
ENSRNOG00000017477	chr5	173078590	173081839	-	protein_coding	Mmp23	370.295	-3.41899	0.211173	5.95188e-60	9.32957e-58	0.817767	-
ENSRNOG00000025848	chr4	78080310	78133654	+	protein_coding	Sspo	21.9183	3.40281	0.905932	1.2e-05	5.91904e-05	0.815189	-
ENSRNOG00000042332	chr2	260249566	260535721	+	protein_coding	Slc44a5	3.95351	4.49813	2.93539	0.00201286	0.00618425	0.812593	-
ENSRNOG00000058696	chr2	251534535	251534744	+	protein_coding	AABR07013701.1	14.98	-3.37414	0.9047	1.92474e-05	9.15053e-05	0.811073	-
ENSRNOG00000055049	chr8	77640222	77719489	+	protein_coding	Aldh1a2	71.6351	4.9825	0.716567	2.89991e-13	3.97264e-12	0.810171	-
ENSRNOG00000000875	chrX	159112880	159172524	+	protein_coding	Fhl1	15414	-3.3562	0.181898	3.95961e-77	1.11292e-74	0.809209	-
ENSRNOG00000018126	chr5	69857771	69983015	-	protein_coding	Abca1	15613	3.42279	0.156366	7.18121e-107	4.18101e-104	0.809167	-
ENSRNOG00000007030	chr5	43603043	43757549	+	protein_coding	Epha7	10.9407	-3.3743	1.06856	0.000161496	0.000637923	0.807531	-
ENSRNOG00000010463	chr4	57883849	57907826	+	protein_coding	Cpa4	26.0795	-5.84839	1.07106	4.03961e-08	2.98521e-07	0.806432	-
ENSRNOG00000013092	chrX	122938009	122973321	+	protein_coding	Lonrf3	107.021	3.32345	0.402627	8.85923e-18	1.76341e-16	0.804691	-
ENSRNOG00000061530	chrX	76786466	76797069	+	protein_coding	Fgf16	14.656	5.73318	1.4606	3.65259e-06	1.97167e-05	0.80397	-
ENSRNOG00000020731	chr1	101327998	101351879	-	protein_coding	Ppfia3	40.3	-3.62066	0.608376	2.74612e-10	2.75491e-09	0.803718	-
ENSRNOG00000007118	chr4	112773938	112823659	+	protein_coding	Eva1a	90.3879	-3.6623	0.424245	6.59667e-19	1.44154e-17	0.803652	-
ENSRNOG00000003244	chr10	35737664	35739625	-	protein_coding	Ltc4s	33.4001	3.81761	0.644023	2.81653e-10	2.81861e-09	0.803525	-
ENSRNOG00000031643	chr1	170594822	170628915	-	protein_coding	Dchs1	200.452	5.57904	0.49546	1.57277e-30	7.51883e-29	0.802179	-
ENSRNOG00000013794	chr8	106449321	106470842	+	protein_coding	Rbp1	128.624	3.36498	0.376341	2.9685e-20	7.0646e-19	0.800397	-
ENSRNOG00000006320	chr3	9727408	9738752	-	protein_coding	Ptges	44.6537	3.28833	0.481539	8.86774e-13	1.16959e-11	0.799804	-
ENSRNOG00000017539	chr3	161413298	161421520	+	protein_coding	Mmp9	169.544	4.54813	0.362781	5.11353e-37	3.34782e-35	0.799579	-
ENSRNOG00000019017	chr2	210733594	210738378	-	protein_coding	Gstm6	5.53068	-5.60924	2.7853	0.000245591	0.000931508	0.799089	-
ENSRNOG00000014603	chr15	41549331	41595345	-	protein_coding	Sgcg	812.45	-5.28704	0.243871	1.35668e-105	7.37223e-103	0.799041	-
ENSRNOG00000005650	chr6	108994018	109004598	-	protein_coding	Pgf	1221.72	4.03006	0.282368	2.41016e-47	2.48674e-45	0.798955	-
ENSRNOG00000010344	chr4	152737161	152835182	-	protein_coding	B4galnt3	14.6325	4.91532	1.18768	8.0434e-06	4.08739e-05	0.798867	-
ENSRNOG00000008312	chr8	62925357	62944437	+	protein_coding	Stra6	5.80266	5.60428	2.80663	0.000312734	0.00116344	0.797576	-
ENSRNOG00000016551	chr3	120726906	120764192	+	protein_coding	Bcl2l11	756.909	3.26933	0.254773	7.91781e-39	5.63651e-37	0.797141	-
ENSRNOG00000032136	chr6	1922500	1942972	-	protein_coding	Cdc42ep3	1459.21	-3.22848	0.258586	7.55016e-37	4.88423e-35	0.79137	-
ENSRNOG00000014034	chr3	23223479	23259321	+	protein_coding	Olfml2a	1710.74	5.29269	0.51668	8.03039e-26	2.82746e-24	0.791363	-
ENSRNOG00000029582	chrX	118534912	118615798	-	protein_coding	Lrch2	18.8172	-3.22957	0.891311	2.1777e-05	0.000102308	0.790876	-
ENSRNOG00000029911	chr8	70760922	70775891	+	protein_coding	Cilp	15316.3	5.84948	0.266703	7.95233e-108	4.80144e-105	0.789476	-
ENSRNOG00000015423	chr2	123275881	123282214	-	protein_coding	Ccna2	106.407	-3.32628	0.368058	1.70157e-20	4.10339e-19	0.783799	-
ENSRNOG00000018674	chr1	139890560	140262503	-	protein_coding	Ntrk3	98.5083	3.16501	0.478386	2.96713e-12	3.70085e-11	0.782276	-
ENSRNOG00000013057	chr1	142087208	142108746	+	protein_coding	Prc1	596.164	-3.22227	0.237215	3.89445e-43	3.35912e-41	0.781582	-
ENSRNOG00000024365	chr2	112769385	112831476	-	protein_coding	Ect2	159.079	-4.25089	0.38047	4.53753e-30	2.09549e-28	0.780237	-
ENSRNOG00000045998	chr9	10941613	10951252	+	protein_coding	Sema6b	13.72	3.16331	1.02065	0.000139207	0.000557717	0.778529	-
ENSRNOG00000055293	chr7	59326518	59425718	+	protein_coding	Ptprb	140.153	-4.10636	0.319936	1.4053e-38	9.83225e-37	0.778452	-
ENSRNOG00000012835	chr7	143897014	143923868	+	protein_coding	Espl1	62.3445	-3.13793	0.476292	3.78365e-12	4.67281e-11	0.778347	-
ENSRNOG00000027024	chr13	71179910	71185216	+	protein_coding	Rgs16	3257.32	-3.13707	0.271789	7.33203e-32	3.67775e-30	0.778221	-
ENSRNOG00000061985	chrX	123573752	123574747	-	TEC	AABR07041237.1	10.9156	3.1572	0.988439	0.000130691	0.000526187	0.777847	-
ENSRNOG00000052873	chr2	238002990	238068694	-	protein_coding	Npnt	91.335	-3.11574	0.358371	3.40766e-19	7.5994e-18	0.775106	-
ENSRNOG00000014574	chr1	259739955	259819494	+	protein_coding	Entpd1	78.5346	-3.31387	0.424398	4.90528e-16	8.40862e-15	0.773825	-
ENSRNOG00000006569	chr6	147094097	147172813	-	protein_coding	Itgb8	363.945	3.10526	0.225752	4.42355e-44	4.00626e-42	0.773567	-
ENSRNOG00000011723	chr2	225038582	225107283	-	protein_coding	Slc44a3	186.55	3.61156	0.350983	7.38878e-26	2.61852e-24	0.773069	-
ENSRNOG00000009785	chr15	23553128	23564535	+	protein_coding	Cdkn3	183.026	-3.0933	0.318507	2.03121e-23	6.04247e-22	0.771806	-
ENSRNOG00000037563	chr10	56268720	56270640	-	protein_coding	Cd68	260.282	4.77632	0.299432	3.52559e-58	5.27286e-56	0.771202	-
ENSRNOG00000010233	chr4	62220736	62291489	+	protein_coding	Cald1	64993.9	-3.05443	0.176703	4.96987e-68	1.05219e-65	0.766043	-
ENSRNOG00000010478	chr6	127941526	128080889	+	protein_coding	LOC299282	603.477	10.0007	0.85864	3.38465e-30	1.57198e-28	0.762573	-
ENSRNOG00000000897	chr12	6016884	6078411	-	protein_coding	Rxfp2	13.2184	-5.50984	1.43188	5.78827e-06	3.01279e-05	0.760932	-
ENSRNOG00000020981	chr8	119121669	119133546	+	protein_coding	Prss46	135.9	3.08583	0.31285	6.97681e-24	2.16228e-22	0.75988	-
ENSRNOG00000061379	chr2	54709138	54777729	-	protein_coding	C7	63.9591	3.01111	0.404004	9.72325e-15	1.51683e-13	0.759539	-
ENSRNOG00000053272	chr13	51022681	51030802	+	protein_coding	Chi3l1	33.5352	4.45004	0.673477	5.52304e-12	6.69915e-11	0.754552	-
ENSRNOG00000018929	chr1	253221812	253275490	+	protein_coding	Kif20b	195.595	-3.56856	0.336368	1.89775e-27	7.22831e-26	0.752808	-
ENSRNOG00000056503	chr14	45395343	45396315	-	lincRNA	AABR07015015.1	16.8743	8.09087	2.72801	1.65573e-08	1.30901e-07	0.75193	-
ENSRNOG00000008257	chr5	159534202	159539750	+	protein_coding	Mfap2	22.5458	3.70486	0.821397	5.31095e-07	3.28573e-06	0.750912	-
ENSRNOG00000027880	chr8	118893995	118926613	-	protein_coding	Nbeal2	191.235	2.95178	0.271721	1.49874e-28	6.20115e-27	0.750496	-
ENSRNOG00000058539	chr2	30783915	30791221	-	protein_coding	Ccnb1	126.501	-2.94616	0.367143	8.74134e-17	1.61749e-15	0.749631	-
ENSRNOG00000010319	chr15	57221292	57277811	+	protein_coding	Lcp1	14.353	-7.74373	2.75763	7.85569e-08	5.52712e-07	0.74922	-
ENSRNOG00000014705	chr1	274391932	274589816	+	protein_coding	Rbm20	13.4764	2.96787	0.964011	0.000163415	0.00064441	0.749067	-
ENSRNOG00000005008	chr3	147422095	147455670	+	protein_coding	Angpt4	1241.9	-3.11098	0.183738	2.42206e-65	4.75717e-63	0.747693	-
ENSRNOG00000003947	chr10	54761871	54967585	-	protein_coding	Ntn1	61.7665	4.20915	0.500904	3.61952e-18	7.39417e-17	0.74724	-
ENSRNOG00000002456	chr10	77840568	77918191	-	protein_coding	Hlf	3.2233	3.82087	3.41356	0.00499262	0.0137482	0.74679	-
ENSRNOG00000029191	chr2	248219428	248239899	+	protein_coding	LOC685067	30.472	6.19591	1.05982	5.24114e-09	4.40913e-08	0.744686	-
ENSRNOG00000000129	chr5	58359498	58383070	+	protein_coding	Phf24	124.817	-3.56749	0.404527	8.49172e-20	1.96079e-18	0.743806	-
ENSRNOG00000021796	chr10	10555337	10564433	+	protein_coding	RGD1565166	3.75385	4.31471	3.20969	0.00319975	0.00931803	0.743413	-
ENSRNOG00000010997	chr15	88006977	88036354	-	protein_coding	Ednrb	96.9396	3.61517	0.558724	8.15392e-12	9.71675e-11	0.742086	-
ENSRNOG00000050792	chr3	37545238	37564699	+	protein_coding	Tnfaip6	990.498	-2.89292	0.282006	9.58792e-26	3.35413e-24	0.741359	-
ENSRNOG00000019689	chr4	158088505	158219523	+	protein_coding	Vwf	33.6838	3.75722	0.586895	1.74752e-11	2.00479e-10	0.741234	-
ENSRNOG00000059641	chrX	105651155	105652822	+	processed_pseudogene	AC139445.2	26.036	2.87148	0.811762	2.81911e-05	0.000129566	0.737223	-
ENSRNOG00000020485	chr2	212247451	212585818	+	protein_coding	Vav3	111.098	3.2485	0.357631	9.14503e-21	2.27607e-19	0.73425	-
ENSRNOG00000026040	chr1	199331787	199336451	-	protein_coding	Prss53	74.1296	2.81107	0.424881	3.42612e-12	4.25705e-11	0.728367	-
ENSRNOG00000049075	chr2	93981656	93985378	-	protein_coding	Fabp5	790.427	-2.80542	0.236977	2.39601e-33	1.30199e-31	0.727457	-
ENSRNOG00000009700	chr4	30807879	31121090	+	protein_coding	Dync1i1	68.1157	-4.36046	0.505525	7.13049e-19	1.54988e-17	0.726958	-
ENSRNOG00000013312	chr13	57131395	57521836	+	protein_coding	Kcnt2	19.9321	-2.80033	0.716041	7.44802e-06	3.80858e-05	0.726414	-
ENSRNOG00000054204	chr2	179584308	179704629	-	protein_coding	Gria2	217.067	4.06558	0.340718	5.34688e-34	2.99535e-32	0.726061	-
ENSRNOG00000010105	chr2	193866951	193868502	+	protein_coding	S100a11	3630.28	-3.12172	0.25674	4.15626e-35	2.46383e-33	0.726059	-
ENSRNOG00000048402	chr6	138092131	138093643	-	protein_coding	Igh-6	136.986	-8.36484	1.03815	2.78639e-15	4.51528e-14	0.72534	-
ENSRNOG00000048726	chr4	162292305	162302156	+	protein_coding	Clec2d	85.1015	-2.79158	0.367499	3.23331e-15	5.21876e-14	0.725221	-
ENSRNOG00000012422	chr2	113984646	114384894	+	protein_coding	Tnik	149.795	-2.787	0.303612	4.70993e-21	1.18673e-19	0.724478	-
ENSRNOG00000019667	chr1	171797516	171969099	+	protein_coding	Ppfibp2	280.611	2.78562	0.295361	3.86989e-22	1.05145e-20	0.724254	-
ENSRNOG00000013973	chr3	11414186	11417546	-	protein_coding	Lcn2	533.157	7.87199	0.728038	2.85273e-28	1.14545e-26	0.723556	-
ENSRNOG00000015538	chr7	132294562	132343169	-	protein_coding	Abcd2	53.24	-2.77096	0.470234	3.84054e-10	3.77387e-09	0.721872	-
ENSRNOG00000017164	chr1	277730760	277827269	-	protein_coding	Afap1l2	1392.06	-2.76797	0.205005	1.41039e-42	1.17909e-40	0.721383	-
ENSRNOG00000051952	chr4	44321883	44360405	+	protein_coding	Tes	3088.67	-2.75263	0.118348	1.19435e-120	1.02475e-117	0.718873	-
ENSRNOG00000014987	chr9	15166118	15184468	+	protein_coding	Mdfi	40.0756	2.95401	0.487417	1.27458e-10	1.33023e-09	0.718126	-
ENSRNOG00000011332	chr5	144581427	144616335	+	protein_coding	Clspn	51.1331	-2.74656	0.589903	2.51568e-07	1.64503e-06	0.717866	-
ENSRNOG00000000433	chr20	4392626	4396250	+	protein_coding	Prrt1	14.7392	4.42629	1.03052	3.18289e-06	1.73832e-05	0.711313	-
ENSRNOG00000034228	chr4	173732248	174102496	+	protein_coding	Pik3c2g	3.04091	3.54469	3.63696	0.00615206	0.0164654	0.711277	-
ENSRNOG00000015093	chr14	6994190	7025308	+	protein_coding	Sparcl1	192.558	3.97437	0.846514	1.48054e-07	1.00356e-06	0.709874	-
ENSRNOG00000025676	chr8	130581062	130612510	+	protein_coding	Gask1a	290.598	5.9153	0.458175	2.99962e-39	2.17333e-37	0.708127	-
ENSRNOG00000020875	chr2	195719543	195730274	+	protein_coding	Celf3	37.8296	-2.68641	0.482272	2.59702e-09	2.2823e-08	0.707882	-
ENSRNOG00000009826	chr2	171100140	171196395	-	protein_coding	Bche	20.1381	3.2142	0.795854	4.62749e-06	2.45085e-05	0.706724	-
ENSRNOG00000037076	chr4	162181158	162230859	-	protein_coding	LOC689757	124.315	-2.67321	0.313959	1.61263e-18	3.38778e-17	0.705661	-
ENSRNOG00000008966	chr5	5866897	5989667	+	protein_coding	Slco5a1	17.2114	-3.01291	0.938219	9.24101e-05	0.000382644	0.705501	-
ENSRNOG00000036673	chr10	110251363	110259985	-	protein_coding	Sectm1b	11.0831	7.25231	2.71808	1.2929e-06	7.50598e-06	0.703133	-
ENSRNOG00000043416	chr1	80730499	80744831	-	protein_coding	Bcl3	187.355	3.69239	0.278972	5.36389e-41	4.24477e-39	0.7018	-
ENSRNOG00000012098	chr4	85662892	85711696	+	protein_coding	Adcyap1r1	668.901	6.37762	0.307236	3.07352e-96	1.35418e-93	0.701154	-
ENSRNOG00000023721	chr3	147894558	147912484	+	protein_coding	LOC502684	18.7081	-4.27717	0.985943	1.63944e-06	9.37073e-06	0.700186	-
ENSRNOG00000022710	chr3	94784008	94808861	-	protein_coding	Prrg4	317.175	-2.63915	0.246857	1.15821e-27	4.47421e-26	0.69988	-
ENSRNOG00000010183	chr2	178679041	178750668	+	protein_coding	Gask1b	36366	-2.63586	0.177212	4.1928e-51	5.02581e-49	0.699318	-
ENSRNOG00000018217	chr1	72860218	72867930	+	protein_coding	Syt5	74.0344	-2.63174	0.392425	1.92273e-12	2.46031e-11	0.698612	-
ENSRNOG00000042478	chr4	22859622	22996645	+	protein_coding	Adam22	56.8302	-2.61815	0.408423	1.43563e-11	1.66456e-10	0.69628	-
ENSRNOG00000047158	chr2	195416469	195423787	-	protein_coding	Selenbp1	211.085	3.46093	0.386323	2.46968e-20	5.91201e-19	0.695948	-
ENSRNOG00000013395	chr1	79790705	79796111	+	protein_coding	Pglyrp1	28.3909	2.84003	0.618275	4.0074e-07	2.51943e-06	0.693638	-
ENSRNOG00000052486	chr4	159253934	159287193	-	protein_coding	Kcna6	24.6842	-2.5892	0.665242	8.66737e-06	4.38397e-05	0.691028	-
ENSRNOG00000032443	chr4	129604267	129619142	-	protein_coding	Lmod3	48.8531	-3.25904	0.496017	5.16262e-12	6.28068e-11	0.689627	-
ENSRNOG00000039204	chr7	18510354	18515503	+	protein_coding	Pram1	21.122	2.76616	0.722347	1.12009e-05	5.54671e-05	0.689524	-
ENSRNOG00000020148	chr1	100830064	100836677	+	protein_coding	Il4i1	143.647	2.57066	0.328852	5.22512e-16	8.91003e-15	0.688032	-
ENSRNOG00000028261	chr1	31870899	31890778	-	protein_coding	Tppp	50.3682	-3.12065	0.61617	2.88024e-08	2.18593e-07	0.687808	-
ENSRNOG00000061272	chr2	180878153	180883459	+	lincRNA	AABR07011996.1	623.795	2.56936	0.230747	9.09889e-30	4.08623e-28	0.687804	-
ENSRNOG00000013953	chr2	187143568	187160373	-	protein_coding	Ntrk1	7.83022	2.86429	1.50383	0.00269547	0.00800101	0.687209	-
ENSRNOG00000009656	chr5	142986526	143007831	+	protein_coding	Rspo1	131.662	-3.41485	0.337961	4.56451e-25	1.55346e-23	0.686929	-
ENSRNOG00000001288	chr12	17345510	17358617	-	protein_coding	Gpr146	53.0145	2.55073	0.447136	1.11088e-09	1.02314e-08	0.684527	-
ENSRNOG00000039063	chrX	18489597	18490475	+	protein_coding	LOC681355	43.5386	-2.54995	0.522925	1.10993e-07	7.67026e-07	0.684385	-
ENSRNOG00000038035	chrX	70461718	70561189	+	protein_coding	Kif4a	117.958	-3.77932	0.375219	5.64189e-25	1.88858e-23	0.683706	-
ENSRNOG00000054203	chr11	34316295	34354027	+	protein_coding	Sim2	269.842	-2.54326	0.251184	4.63143e-25	1.57295e-23	0.683206	Yes
ENSRNOG00000027836	chr2	118868225	118882562	-	protein_coding	Kcnmb3	3.72823	4.39901	3.11344	0.00274674	0.00812656	0.681567	-
ENSRNOG00000024065	chr1	81447987	81450094	-	protein_coding	Zfp575	8.10318	2.72267	1.21851	0.00182094	0.00566075	0.680432	-
ENSRNOG00000020455	chr1	220727292	220729000	-	protein_coding	Cst6	9.96429	-3.61167	1.13642	0.000176407	0.000691129	0.679245	-
ENSRNOG00000019741	chr16	20589481	20592449	-	protein_coding	Isyna1	216.4	2.51359	0.263669	1.56796e-22	4.37686e-21	0.677921	-
ENSRNOG00000015691	chr2	208170652	208185965	+	protein_coding	Inka2	151.429	3.13087	0.415069	4.01924e-15	6.40077e-14	0.677548	-
ENSRNOG00000011202	chr3	176527516	176548208	-	protein_coding	Chrna4	6.813	2.85527	1.46791	0.00321714	0.00935863	0.676921	-
ENSRNOG00000007433	chr10	94136993	94147621	-	protein_coding	Cyb561	28.0893	2.50711	0.568177	1.06169e-06	6.25049e-06	0.676725	-
ENSRNOG00000062291	chr2	184459622	184460674	-	processed_pseudogene	AABR07012058.2	15.049	-2.53368	0.845116	0.000236215	0.000899504	0.676576	-
ENSRNOG00000027468	chr7	45328105	45382229	+	protein_coding	Slc6a15	214.3	-3.62211	0.29514	9.31387e-36	5.75909e-34	0.673185	-
ENSRNOG00000014653	chr15	41643541	41645685	+	protein_coding	Arl11	17.3313	3.34382	0.797607	2.81022e-06	1.55085e-05	0.669718	-
ENSRNOG00000017944	chr1	219243447	219246262	+	protein_coding	Tbx10	26.5502	2.66434	0.711959	1.4145e-05	6.88746e-05	0.667706	Yes
ENSRNOG00000050706	chr2	235596123	235715057	+	protein_coding	Col25a1	232.648	5.31189	0.337787	1.76657e-56	2.50423e-54	0.665432	-
ENSRNOG00000021255	chr3	124068865	124102240	+	protein_coding	Smox	428.541	3.81178	0.203503	2.22146e-79	6.83288e-77	0.665262	-
ENSRNOG00000053452	chr3	75643054	75644954	+	protein_coding	LOC100361457	130964	-2.48899	0.225807	2.9679e-29	1.28336e-27	0.663289	-
ENSRNOG00000004527	chr7	49385705	49656856	+	protein_coding	Lin7a	66.6456	-2.43146	0.362324	2.24615e-12	2.84512e-11	0.66296	-
ENSRNOG00000051245	chrX	70421599	70422443	-	lincRNA	AC141377.2	11.0028	2.5214	1.00362	0.00091915	0.00306546	0.662342	-
ENSRNOG00000008758	chr3	82097068	82236664	-	protein_coding	Tspan18	1198.94	-2.42681	0.1804	3.11776e-42	2.57998e-40	0.662098	-
ENSRNOG00000008754	chr6	109617355	109681495	+	protein_coding	Flvcr2	1761.22	-3.8341	0.178815	4.26411e-103	2.1723e-100	0.661357	-
ENSRNOG00000009863	chr4	145450861	145454834	-	protein_coding	Prrt3	26.8673	2.41762	0.618018	8.28299e-06	4.19736e-05	0.660168	-
ENSRNOG00000032576	chr2	111057291	111793326	-	protein_coding	Nlgn1	10.385	-3.62983	1.30869	0.000495457	0.00176122	0.658572	-
ENSRNOG00000014030	chr1	128692112	128722048	-	protein_coding	Synm	342.711	2.40708	0.388284	5.53967e-11	6.03258e-10	0.658421	-
ENSRNOG00000059959	chrX	77956353	77957217	-	lincRNA	AABR07039483.1	4.42231	4.8369	3.05813	0.00171978	0.00537187	0.655306	-
ENSRNOG00000009862	chr3	6773813	6798737	+	protein_coding	Olfm1	1717.13	2.3823	0.128118	4.10294e-78	1.23863e-75	0.653757	-
ENSRNOG00000016248	chr3	177177310	177179127	-	protein_coding	Sox18	7.72486	2.61233	1.2307	0.00239673	0.00721277	0.653274	Yes
ENSRNOG00000022030	chr5	152721940	152734572	+	protein_coding	Aunip	9.29133	-3.45046	1.14873	0.000287145	0.00107709	0.65112	-
ENSRNOG00000018094	chr2	26501833	26699333	-	protein_coding	Sv2c	427.285	-3.02753	0.268042	1.32999e-30	6.39574e-29	0.650614	-
ENSRNOG00000015425	chr2	252263386	252296051	+	protein_coding	Ssx2ip	2634.92	-2.36316	0.151846	1.35856e-55	1.89293e-53	0.650122	-
ENSRNOG00000036942	chr5	168009393	168035810	+	protein_coding	Tnfrsf9	28.8405	4.0812	0.663476	1.06916e-10	1.12593e-09	0.650007	-
ENSRNOG00000010325	chr2	263895241	263979698	+	protein_coding	Ptger3	408.778	-3.1329	0.255927	1.51589e-35	9.22091e-34	0.646912	-
ENSRNOG00000016863	chr1	78876205	78878779	+	protein_coding	Pnma8b	52.1225	2.34574	0.406538	8.96554e-10	8.34225e-09	0.646785	-
ENSRNOG00000016945	chr5	157282669	157285328	+	protein_coding	Pla2g2a	327.862	9.78436	0.994301	1.66302e-21	4.32386e-20	0.64654	-
ENSRNOG00000011901	chr19	561727	564930	+	protein_coding	Rrad	872.628	4.55498	0.277509	1.27507e-61	2.18802e-59	0.641207	-
ENSRNOG00000032626	chr8	5676665	5698579	+	protein_coding	Mmp3	35501.2	8.78497	0.189253	0	0	0.641181	-
ENSRNOG00000007607	chr7	142905758	142920216	+	protein_coding	Nr4a1	1696.99	2.31573	0.211113	6.19416e-29	2.61599e-27	0.640977	Yes
ENSRNOG00000056217	chr7	54220691	54220833	+	snoRNA	Gm25117	132.466	2.60581	0.528416	6.66918e-08	4.7435e-07	0.640397	-
ENSRNOG00000042533	chr3	82762862	82777814	-	protein_coding	Accsl	11.7715	2.45572	0.975668	0.000930336	0.0031015	0.639759	-
ENSRNOG00000027894	chr2	187447501	187489630	+	protein_coding	Iqgap3	238.865	-2.30678	0.310575	1.15968e-14	1.79366e-13	0.639229	-
ENSRNOG00000014008	chr5	140642885	140657745	-	protein_coding	Mfsd2a	21.6605	-4.58414	0.910923	8.35885e-08	5.86595e-07	0.639221	-
ENSRNOG00000047894	chr11	82680253	82730832	+	protein_coding	AABR07034648.1	4.30715	2.89404	2.05941	0.00577903	0.0155719	0.638717	-
ENSRNOG00000023148	chr2	216863428	217056523	+	protein_coding	Col11a1	61864.9	-2.30126	0.155834	2.66976e-50	3.13111e-48	0.638149	-
ENSRNOG00000028617	chr1	78622590	78626284	-	protein_coding	LOC108349752	7.28236	3.05531	1.28629	0.00152353	0.00482077	0.637732	-
ENSRNOG00000019751	chr1	171971701	171979933	-	protein_coding	Cyb5r2	11.4585	2.3695	0.909407	0.000789585	0.0026755	0.637158	-
ENSRNOG00000025624	chr8	56179637	56264263	+	protein_coding	Arhgap20	117.735	3.08239	0.349563	8.45098e-20	1.95415e-18	0.635623	-
ENSRNOG00000010840	chr1	144239020	144561247	+	protein_coding	Adamtsl3	6215.14	-2.28749	0.234784	2.15958e-23	6.41264e-22	0.635438	-
ENSRNOG00000033527	chr5	80920568	81150940	+	protein_coding	Pappa1	9189.77	-4.15602	0.224777	1.99791e-77	5.71402e-75	0.634238	-
ENSRNOG00000023337	chr4	18178656	18396035	-	protein_coding	Sema3a	195.209	3.56434	0.281936	1.23416e-37	8.31373e-36	0.63402	-
ENSRNOG00000009339	chr2	240396152	240454747	+	protein_coding	Cenpe	365.348	-2.29057	0.239434	1.21483e-22	3.43227e-21	0.632277	-
ENSRNOG00000012280	chr2	158097843	158103653	+	protein_coding	Ptx3	103.034	2.50043	0.498351	4.99418e-08	3.6346e-07	0.631335	-
ENSRNOG00000007390	chr6	76267228	76270457	-	protein_coding	Nfkbia	696.622	2.26518	0.174975	3.04048e-39	2.19318e-37	0.631012	-
ENSRNOG00000022822	chr1	129255396	129334292	+	protein_coding	Fam169b	52.3415	3.90613	0.526037	1.27471e-14	1.95857e-13	0.630321	-
ENSRNOG00000013172	chr3	80004130	80012750	-	protein_coding	Nr1h3	536.644	3.87346	0.237048	6.10521e-61	1.01558e-58	0.629507	Yes
ENSRNOG00000025160	chr2	224772893	224802997	-	protein_coding	Tlcd4	51.9962	-3.11938	0.443099	1.88061e-13	2.61361e-12	0.628843	-
ENSRNOG00000015278	chr9	119325283	119332967	-	protein_coding	Myl12a	21726.2	-2.24917	0.218554	7.89596e-26	2.78615e-24	0.627806	-
ENSRNOG00000019549	chr1	40816107	40906581	+	protein_coding	Akap12	15174.5	-3.84022	0.136225	1.64295e-175	2.43485e-172	0.626785	-
ENSRNOG00000005515	chr10	67677071	67731670	+	protein_coding	Rhbdl3	518.999	2.24075	0.315017	1.32184e-13	1.85924e-12	0.626109	-
ENSRNOG00000022988	chr5	133048248	133067245	-	protein_coding	Skint10	19.0273	2.33535	0.849871	0.000492294	0.00175188	0.624519	-
ENSRNOG00000000017	chr4	25435873	25446461	+	protein_coding	Steap1	145.941	-2.21696	0.338416	6.88672e-12	8.24888e-11	0.621279	-
ENSRNOG00000008521	chr12	33182562	33183014	-	processed_pseudogene	RGD1559821	199.489	-2.21004	0.275413	1.26317e-16	2.3008e-15	0.619863	-
ENSRNOG00000008115	chr3	105281827	105298108	-	protein_coding	Arhgap11a	280.856	-2.20914	0.29058	3.243e-15	5.22921e-14	0.619678	-
ENSRNOG00000057834	chr2	251534907	251607676	+	lincRNA	LOC102553018	230.418	-3.67583	0.402656	5.88656e-21	1.47408e-19	0.619468	-
ENSRNOG00000009334	chr3	110618298	110638046	+	protein_coding	Knstrn	100.579	-2.66858	0.380755	2.12636e-13	2.94154e-12	0.617672	-
ENSRNOG00000018237	chr1	219291679	219294147	-	protein_coding	Gstp1	9481.14	2.75983	0.173496	5.50292e-58	8.15533e-56	0.61636	-
ENSRNOG00000055721	chrX	110789269	110877978	+	protein_coding	Rnf128	31.7805	-3.27889	0.663595	6.10856e-08	4.37722e-07	0.616119	-
ENSRNOG00000013598	chr5	59783890	59844356	+	protein_coding	Melk	56.4332	-2.18821	0.470754	3.5832e-07	2.27643e-06	0.615355	-
ENSRNOG00000038241	chr18	81644858	81682206	-	protein_coding	LOC100359752	50.2958	2.41665	0.407584	3.28416e-10	3.2566e-09	0.613444	-
ENSRNOG00000033734	chr13	52662996	52680990	+	protein_coding	Tnnt2	42.4791	-2.17565	0.487326	9.2856e-07	5.52661e-06	0.612728	-
ENSRNOG00000043377	chr2	188392858	188413219	-	protein_coding	Fdps	4659.83	-2.47076	0.170266	1.06149e-48	1.17718e-46	0.612027	-
ENSRNOG00000007415	chr3	15560712	15582344	+	protein_coding	Ptgs1	4697.91	2.1708	0.168271	6.20691e-39	4.45749e-37	0.611744	-
ENSRNOG00000006096	chr5	27986663	28177340	-	protein_coding	Slc26a7	13.98	2.52517	1.23907	0.00217161	0.00661093	0.611115	-
ENSRNOG00000010326	chr3	176494768	176526018	+	protein_coding	Col20a1	487.298	2.81139	0.950663	0.000180968	0.000707806	0.611111	-
ENSRNOG00000015503	chr1	124625985	124653820	+	protein_coding	Otud7a	30.9158	2.66572	0.737277	2.302e-05	0.00010762	0.610662	-
ENSRNOG00000001645	chr11	45039461	45124423	-	protein_coding	Filip1l	3266.61	-2.16383	0.149298	1.59714e-48	1.75923e-46	0.610284	-
ENSRNOG00000033147	chr2	184243976	184247228	+	protein_coding	Dear	61.8211	2.49725	0.443525	1.8292e-09	1.63485e-08	0.610087	-
ENSRNOG00000010819	chr2	127625683	127677503	+	protein_coding	Hspa4l	98.6001	-2.27572	0.317597	9.52579e-14	1.35624e-12	0.609649	-
ENSRNOG00000012956	chr3	154597168	154627257	-	protein_coding	Tgm2	685.365	2.40257	0.180892	3.19338e-41	2.55189e-39	0.607159	-
ENSRNOG00000055111	chr1	21145360	21146846	-	pseudogene	AABR07000658.2	133.989	-3.52939	0.327974	5.0187e-28	1.99063e-26	0.60586	-
ENSRNOG00000049020	chrX	107323215	107323814	+	protein_coding	Tceal3	13.2088	-7.54358	2.75625	2.48763e-07	1.62734e-06	0.605437	-
ENSRNOG00000040214	chr4	8256611	8257075	+	protein_coding	AABR07059198.1	73.6361	2.13837	0.412049	2.43032e-08	1.86883e-07	0.604907	-
ENSRNOG00000036608	chr1	247869756	247884442	+	protein_coding	Mlana	257.419	-2.13491	0.32305	4.80115e-12	5.876e-11	0.604172	-
ENSRNOG00000012950	chr6	28393016	28464118	-	protein_coding	Efr3b	379.714	2.13285	0.243074	2.23949e-19	5.05653e-18	0.603733	-
ENSRNOG00000050312	chr6	111310060	111329882	-	protein_coding	Ism2	34.0958	-2.12255	0.547991	1.21288e-05	5.97712e-05	0.601243	-
ENSRNOG00000037085	chr8	128702133	128711221	-	protein_coding	Xirp1	67.0574	2.1219	0.602767	4.50047e-05	0.000198973	0.600435	-
ENSRNOG00000019776	chr1	144069638	144200397	+	protein_coding	Sh3gl3	20.5965	-3.19703	0.712488	7.40727e-07	4.49901e-06	0.600177	-
ENSRNOG00000010658	chr2	264266984	264293046	-	protein_coding	LOC103691744	255.769	-2.11591	0.200727	7.62291e-27	2.81788e-25	0.600106	-
ENSRNOG00000018054	chr2	26240385	26245533	+	protein_coding	F2rl2	177.025	-2.11025	0.259731	5.92283e-17	1.11109e-15	0.598886	-
ENSRNOG00000020792	chr10	89685058	89700283	-	protein_coding	Etv4	312.234	2.49872	0.247233	5.55569e-25	1.8674e-23	0.597837	Yes
ENSRNOG00000000130	chr5	58393233	58401870	+	protein_coding	Dnajb5	867.909	-2.09531	0.214081	1.66688e-23	5.04146e-22	0.595649	-
ENSRNOG00000012879	chr5	148528725	148535565	+	protein_coding	Fabp3	1787.44	-3.44333	0.152817	1.55286e-113	1.10064e-110	0.594809	-
ENSRNOG00000007680	chr5	39564242	39611053	-	protein_coding	Fhl5	70.5426	-4.9586	0.541754	1.38221e-20	3.3581e-19	0.594026	-
ENSRNOG00000021140	chr1	222183276	222189604	-	protein_coding	Kcnk4	46.2091	2.96123	0.501234	3.2077e-10	3.18465e-09	0.594	-
ENSRNOG00000054314	chr3	165020230	165039707	-	protein_coding	Kcng1	84.5729	-3.24024	0.456515	1.21947e-13	1.71971e-12	0.593853	-
ENSRNOG00000019305	chr18	57286322	57347577	+	protein_coding	Sh3tc2	43.3649	-3.10958	0.582861	7.60281e-09	6.26843e-08	0.593447	-
ENSRNOG00000015160	chr5	25349928	25353661	+	protein_coding	Gem	310.567	2.64369	0.320622	1.59038e-17	3.10123e-16	0.593036	-
ENSRNOG00000022428	chr1	222344713	222350173	-	protein_coding	Flrt1	24.9362	2.36407	0.576721	4.28071e-06	2.27829e-05	0.59301	-
ENSRNOG00000057250	chr1	61786900	61818159	+	protein_coding	AABR07001905.1	40.1841	-2.07968	0.481165	1.79532e-06	1.0187e-05	0.592186	-
ENSRNOG00000016827	chr8	116406241	116422366	-	protein_coding	Slc38a3	86.6202	3.41351	0.441456	9.52291e-16	1.5906e-14	0.592076	-
ENSRNOG00000007338	chr4	122835436	122895121	+	protein_coding	Fbln2	20466.9	-2.07761	0.167436	3.02953e-36	1.91424e-34	0.59178	-
ENSRNOG00000054212	chr3	66803247	66885094	-	protein_coding	Pde1a	631.306	2.92964	0.204076	9.54737e-48	1.00414e-45	0.591562	-
ENSRNOG00000012278	chr2	51672722	51750369	+	protein_coding	Fgf10	824.374	2.07416	0.243591	2.13741e-18	4.45576e-17	0.591022	-
ENSRNOG00000002093	chr14	3506339	3682545	+	protein_coding	Tgfbr3	1747.37	2.06924	0.146099	2.19106e-46	2.15172e-44	0.589937	-
ENSRNOG00000008034	chr5	64326733	64412523	+	protein_coding	Tmeff1	792.029	-2.17616	0.156877	1.22756e-44	1.13061e-42	0.589407	-
ENSRNOG00000060693	chr1	88131554	88162583	-	protein_coding	Catsperg	170.288	2.06559	0.35106	5.08052e-10	4.89206e-09	0.58913	-
ENSRNOG00000008165	chr3	148327965	148370187	+	protein_coding	Tpx2	332.636	-2.06537	0.308202	2.52682e-12	3.17841e-11	0.589082	-
ENSRNOG00000054259	chr6	43829945	43841651	+	protein_coding	Klf11	500.221	2.06045	0.187189	4.86317e-29	2.05921e-27	0.587993	Yes
ENSRNOG00000010649	chr2	83393282	84094315	+	protein_coding	Ctnnd2	26.0383	-2.07811	0.678685	0.000235197	0.000897093	0.587619	-
ENSRNOG00000014960	chr9	78294834	78369031	-	protein_coding	Bard1	65.1199	-2.9683	0.434061	7.60429e-13	1.01031e-11	0.58668	-
ENSRNOG00000021551	chr3	170455492	170458676	-	protein_coding	Gcnt7	16.1352	2.11141	0.792323	0.000755711	0.0025698	0.586624	-
ENSRNOG00000008859	chr3	47439076	47515700	+	protein_coding	Tank	1352.51	-2.05283	0.167646	3.44384e-35	2.04896e-33	0.586299	-
ENSRNOG00000058568	chr3	55623634	55648325	+	protein_coding	Dhrs9	598.163	2.04704	0.210479	3.25297e-23	9.55494e-22	0.585008	-
ENSRNOG00000016243	chr2	204512302	204568656	+	protein_coding	Casq2	966.005	-6.0034	0.545697	2.43998e-29	1.06071e-27	0.584907	-
ENSRNOG00000057616	chr5	135962911	135983816	+	protein_coding	Ptch2	46.5355	2.04702	0.503636	5.52908e-06	2.88894e-05	0.584867	-
ENSRNOG00000011011	chr1	142721002	142724511	-	protein_coding	Nmb	8.12641	2.43568	1.17997	0.00292084	0.00858093	0.584646	-
ENSRNOG00000017762	chr1	214255110	214263581	-	protein_coding	Cdhr5	125.605	2.04343	0.359073	1.568e-09	1.41458e-08	0.5842	-
ENSRNOG00000011107	chr2	91450162	91497091	-	protein_coding	Pcsk1	68.4741	2.76745	0.632488	9.65677e-07	5.732e-06	0.584143	-
ENSRNOG00000025209	chr4	147854309	147893992	-	protein_coding	Plxnd1	694.12	2.3491	0.191139	1.20552e-35	7.36042e-34	0.583988	-
ENSRNOG00000015353	chr2	227657983	227717884	+	protein_coding	Prss12	173.244	-4.95777	0.362194	1.09534e-43	9.7045e-42	0.583988	-
ENSRNOG00000049695	chr10	53713938	53848347	+	protein_coding	Myh4	762.856	-2.03867	0.329547	7.72691e-11	8.29257e-10	0.583132	-
ENSRNOG00000014761	chr19	14653198	14663914	+	protein_coding	Rasd2	7.88191	6.56429	2.69997	1.41212e-05	6.87793e-05	0.582473	-
ENSRNOG00000003772	chr7	53630621	53649310	+	protein_coding	Csrp2	2106.61	-4.95754	0.180329	2.10095e-167	2.85414e-164	0.582416	-
ENSRNOG00000016496	chr1	151918571	151949983	+	protein_coding	Ctsc	1192.62	2.06403	0.243664	3.28036e-18	6.7266e-17	0.581849	-
ENSRNOG00000016756	chr1	78833157	78837623	+	protein_coding	Ptgir	837.167	3.39471	0.176951	4.52748e-83	1.57036e-80	0.581832	-
ENSRNOG00000030486	chr18	48434652	48538023	+	protein_coding	Prdm6	3.60575	-4.14298	3.19685	0.00358022	0.0102737	0.579031	-
ENSRNOG00000010081	chr2	178585592	178616719	-	protein_coding	Tmem144	240.379	-2.01853	0.217089	1.90739e-21	4.92778e-20	0.578582	-
ENSRNOG00000012892	chr2	225645568	225783287	+	protein_coding	Abca4	33.6623	3.38063	0.827049	3.02161e-06	1.65853e-05	0.578067	-
ENSRNOG00000018384	chr1	205956342	206282575	-	protein_coding	Adam12	8243.06	-2.14561	0.206076	2.686e-26	9.68743e-25	0.577735	-
ENSRNOG00000052745	chr4	44774741	44852665	+	protein_coding	Met	104.524	-2.01334	0.292693	8.48611e-13	1.12292e-11	0.577401	-
ENSRNOG00000018516	chr18	63016577	63047781	+	protein_coding	Impa2	954.005	2.34564	0.202135	4.27472e-32	2.1777e-30	0.577199	-
ENSRNOG00000058646	chr6	103308045	103313074	-	protein_coding	Zfp36l1	2428.66	2.61541	0.200017	4.4544e-40	3.40918e-38	0.57697	-
ENSRNOG00000036701	chr10	109519134	109520846	-	protein_coding	Actg1	17186.4	-2.16501	0.758569	0.000300096	0.00111949	0.576699	-
ENSRNOG00000021302	chr1	82464024	82468064	-	protein_coding	Tmem91	26.1042	2.38488	0.661653	2.91605e-05	0.00013357	0.576119	-
ENSRNOG00000007743	chr4	172119331	172134607	+	protein_coding	Mgst1	194.923	2.29471	0.29251	5.04669e-16	8.64193e-15	0.575571	-
ENSRNOG00000002361	chr14	12218553	12315229	+	protein_coding	Prkg2	93.8591	3.20618	0.35845	3.68849e-20	8.72711e-19	0.57465	-
ENSRNOG00000026793	chr7	27309966	27363394	+	protein_coding	Nt5dc3	727.225	-2.00069	0.236027	3.20384e-18	6.57796e-17	0.574508	-
ENSRNOG00000008051	chr6	126450139	126582134	-	protein_coding	Itpk1	646.515	1.99774	0.168837	3.73809e-33	1.99798e-31	0.57383	-
ENSRNOG00000024530	chr1	189665976	189685842	+	protein_coding	Lyrm1	276.438	-2.24571	0.249558	2.81941e-20	6.72944e-19	0.573629	-
ENSRNOG00000003587	chrX	31816436	31851715	-	protein_coding	Vegfd	177.946	2.27419	0.281985	9.2093e-17	1.70023e-15	0.572892	-
ENSRNOG00000023214	chr8	108747204	108777717	-	protein_coding	Il20rb	62.0004	2.47807	0.486774	3.51189e-08	2.63465e-07	0.572408	-
ENSRNOG00000017693	chr5	167141875	167174310	+	protein_coding	Slc2a5	8.75303	2.36113	1.0978	0.00250478	0.00749503	0.572211	-
ENSRNOG00000052128	chr4	162850192	162856663	-	protein_coding	Clec2e	2.95373	3.10198	4.48116	0.00787074	0.0204076	0.57211	-
ENSRNOG00000059459	chr5	25339368	25341042	+	lincRNA	AABR07047256.1	13.9986	2.13389	0.963613	0.00211297	0.00646017	0.571441	-
ENSRNOG00000012471	chr2	22343727	22385855	-	protein_coding	Thbs4	6278.59	1.97833	0.252877	7.29598e-16	1.22744e-14	0.569339	-
ENSRNOG00000013971	chr1	233124092	233145941	-	protein_coding	Psat1	1269.24	-2.48628	0.273725	1.08127e-20	2.67073e-19	0.569227	-
ENSRNOG00000004682	chr7	28654707	28715224	-	protein_coding	Parpbp	31.2103	-4.62152	0.778726	3.92209e-10	3.84936e-09	0.567546	-
ENSRNOG00000014997	chr1	48176106	48264477	+	protein_coding	Igf2r	60090.3	2.36856	0.145176	9.03922e-61	1.47357e-58	0.567506	-
ENSRNOG00000050134	chr19	209926	214130	+	protein_coding	LOC108348293	15.9028	3.13274	0.840541	1.6987e-05	8.15678e-05	0.567223	-
ENSRNOG00000007281	chr4	56711049	56738791	+	protein_coding	Flnc	17135.6	-1.96742	0.207591	3.44555e-22	9.37718e-21	0.566789	-
ENSRNOG00000007447	chr3	111825162	111834210	+	protein_coding	Pla2g4b	161.54	2.06091	0.350584	5.06147e-10	4.87948e-09	0.566639	-
ENSRNOG00000000323	chr20	49464919	49556518	-	protein_coding	Prdm1	214.702	1.96518	0.39068	6.47976e-08	4.61683e-07	0.566263	Yes
ENSRNOG00000023814	chr4	155260103	155275161	-	protein_coding	Rimklb	10.2952	-7.04448	2.73274	1.94311e-06	1.09645e-05	0.565822	-
ENSRNOG00000008061	chr7	25039335	25113664	+	protein_coding	Nuak1	4606.62	-1.96226	0.266082	2.55243e-14	3.835e-13	0.565578	-
ENSRNOG00000007900	chr4	56981283	57004792	+	protein_coding	Tspan33	3.08552	-3.47144	3.6219	0.00637685	0.0169834	0.564729	-
ENSRNOG00000043465	chr7	115907097	115910541	-	protein_coding	Arc	340.863	2.64595	0.225854	9.95581e-33	5.21864e-31	0.564627	-
ENSRNOG00000015275	chr18	70173944	70184337	-	protein_coding	Ska1	23.9465	-3.88895	0.834498	2.71451e-07	1.76092e-06	0.56419	-
ENSRNOG00000057078	chr20	29509289	29511382	-	protein_coding	Ddit4	702.839	2.18753	0.270343	6.96145e-17	1.2955e-15	0.560967	-
ENSRNOG00000020342	chr5	173672810	173680290	-	protein_coding	Samd11	67.8349	2.00715	0.357013	2.56852e-09	2.25969e-08	0.558178	-
ENSRNOG00000014143	chr2	251200686	251434932	+	protein_coding	Col24a1	284.938	-1.92809	0.201093	1.27689e-22	3.60135e-21	0.557457	-
ENSRNOG00000029055	chr8	91368111	91405993	+	protein_coding	Ttk	63.6369	-6.01532	0.750264	4.46787e-16	7.69115e-15	0.557229	-
ENSRNOG00000008144	chr10	39109522	39116531	+	protein_coding	Irf1	608.697	1.92264	0.162726	5.16134e-33	2.74968e-31	0.556145	Yes
ENSRNOG00000005227	chr10	11206226	11223370	+	protein_coding	Tfap4	120.882	2.06842	0.339732	1.43834e-10	1.49159e-09	0.554666	Yes
ENSRNOG00000029871	chr6	104891376	105097054	-	protein_coding	Slc8a3	76.6105	1.91559	0.357843	1.26677e-08	1.01679e-07	0.554443	-
ENSRNOG00000009835	chr2	228544418	228546599	+	protein_coding	Tram1l1	245.851	-3.14143	0.229301	8.50677e-44	7.61963e-42	0.553606	-
ENSRNOG00000016302	chr1	263186235	263242468	+	protein_coding	Cnnm1	106.721	2.3778	0.34074	3.38923e-13	4.61967e-12	0.552699	-
ENSRNOG00000045846	chr9	10216205	10283407	+	protein_coding	Rfx2	24.755	1.91066	0.54136	5.51127e-05	0.000239458	0.552185	Yes
ENSRNOG00000010977	chr7	143749221	143754054	+	protein_coding	Igfbp6	224.11	-2.6558	0.349215	2.53391e-15	4.11432e-14	0.55049	-
ENSRNOG00000016687	chr1	72443758	72461547	-	protein_coding	Ssc5d	815.355	1.90446	0.226043	5.21943e-18	1.05698e-16	0.549915	-
ENSRNOG00000026432	chr1	226435979	226493377	+	protein_coding	Syt7	11.1641	2.14677	0.940948	0.00215407	0.00655878	0.549485	-
ENSRNOG00000016166	chr1	259308296	259357056	-	protein_coding	Pdlim1	6443.13	-2.67312	0.173809	2.1575e-54	2.79139e-52	0.549054	-
ENSRNOG00000012258	chr1	178940516	179010257	-	protein_coding	Rras2	1308.51	-1.89207	0.158735	1.44176e-33	7.94039e-32	0.5487	-
ENSRNOG00000014658	chr19	20147037	20406003	+	protein_coding	Zfp423	56.4997	3.48333	0.568682	7.1156e-11	7.66172e-10	0.5473	Yes
ENSRNOG00000011631	chr2	46538700	46544457	-	protein_coding	Fst	198.333	-2.21024	0.288385	2.24116e-15	3.6572e-14	0.546778	-
ENSRNOG00000054890	chrX	156463953	156487245	+	protein_coding	Flna	164333	-3.07479	0.246033	6.17745e-37	4.02819e-35	0.546649	-
ENSRNOG00000046834	chr9	9721105	9747167	+	protein_coding	C3	20.0347	8.39629	2.75577	4.76793e-09	4.03776e-08	0.545955	-
ENSRNOG00000022101	chr2	187322416	187326789	+	protein_coding	Crabp2	553.007	1.87764	0.285924	7.68878e-12	9.18261e-11	0.545134	-
ENSRNOG00000054458	chr7	59461799	59514939	-	protein_coding	Kcnmb4	9.4711	-4.05124	1.25551	0.000203414	0.000787475	0.544666	-
ENSRNOG00000007764	chr4	129658840	129846642	-	protein_coding	Frmd4b	99.7124	-2.49226	0.339564	2.17354e-14	3.28083e-13	0.543994	-
ENSRNOG00000005343	chr6	99164357	99214251	-	protein_coding	Esr2	18.5915	-1.90768	0.680707	0.000588486	0.0020556	0.54332	Yes
ENSRNOG00000051114	chrX	63360695	63419260	-	processed_pseudogene	AABR07038879.1	7.82923	2.27374	1.23639	0.00467012	0.012983	0.54309	-
ENSRNOG00000050061	chr5	60944563	60955943	-	protein_coding	Slc25a51	58.6176	-2.35891	1.66174	0.00521979	0.0142702	0.541448	-
ENSRNOG00000051993	chr16	10250404	10263150	+	protein_coding	Gdf10	22.3642	2.72121	0.686498	6.46588e-06	3.33039e-05	0.541216	-
ENSRNOG00000030101	chr8	116730641	116750709	+	protein_coding	Traip	23.9544	-2.07503	0.808799	0.000905364	0.00302505	0.540644	-
ENSRNOG00000025625	chr15	28018040	28035389	+	protein_coding	Rnase4	2151.13	-1.95538	0.16937	1.09784e-31	5.43984e-30	0.540417	-
ENSRNOG00000052355	chr7	18641020	18641353	-	misc_RNA	7SK	18.1007	1.89327	0.66721	0.000549455	0.00193419	0.540399	-
ENSRNOG00000050004	chr9	37727942	37747514	+	protein_coding	LOC100909761	69.1356	-2.27053	1.75775	0.00610052	0.0163355	0.539574	-
ENSRNOG00000003769	chr13	44166306	44345735	-	protein_coding	Tmem163	17.5598	-5.18733	1.13817	2.09724e-06	1.17853e-05	0.539538	-
ENSRNOG00000015027	chr9	47185443	47219175	+	protein_coding	Il18r1	74.5828	-2.12106	1.19197	0.00421655	0.0118617	0.539492	-
ENSRNOG00000000436	chr20	4378206	4380600	-	protein_coding	Egfl8	58.8155	1.85427	0.394163	3.65889e-07	2.3191e-06	0.539269	-
ENSRNOG00000007426	chr5	28850950	28867227	+	protein_coding	Tmem64	332.855	2.0615	0.271538	4.00797e-15	6.39314e-14	0.539193	-
ENSRNOG00000048043	chr2	26118760	26135340	-	protein_coding	F2r	10385.4	-2.2834	0.181782	4.03069e-37	2.67107e-35	0.539037	-
ENSRNOG00000025406	chr2	26167199	26438790	-	protein_coding	Iqgap2	15.3247	-3.67049	0.947121	1.13905e-05	5.63544e-05	0.538928	-
ENSRNOG00000014080	chr8	66866082	66893196	-	protein_coding	Kif23	254.223	-4.01799	0.277866	1.83501e-48	2.00767e-46	0.53887	-
ENSRNOG00000019435	chr1	266059331	266074181	-	protein_coding	Psd	91.5812	1.84939	0.340088	7.88416e-09	6.49129e-08	0.538044	-
ENSRNOG00000042985	chr2	240527130	240576179	+	protein_coding	Slc9b1	221.418	1.84426	0.24065	2.93928e-15	4.75358e-14	0.536743	-
ENSRNOG00000053430	chr3	175838994	175857983	+	protein_coding	Slco4a1	3.66805	4.39564	3.09587	0.00272537	0.00807067	0.53624	-
ENSRNOG00000021174	chr1	222310920	222451484	+	protein_coding	Macrod1	296.878	1.83088	0.226952	1.09926e-16	2.01349e-15	0.533325	-
ENSRNOG00000017328	chr17	80250521	80311981	+	protein_coding	Pter	442.3	-1.82968	0.227057	1.23436e-16	2.25336e-15	0.533015	-
ENSRNOG00000001891	chr11	86577339	86655602	-	protein_coding	Gnb1l	118.554	1.82888	0.313317	7.85015e-10	7.37597e-09	0.53281	-
ENSRNOG00000021274	chr3	125566643	125607735	-	protein_coding	Fermt1	5.13164	2.6824	1.69338	0.00780727	0.020272	0.531437	-
ENSRNOG00000000748	chr20	844996	845493	+	processed_pseudogene	AABR07044273.1	4051.14	-1.82233	0.150371	1.32871e-34	7.68109e-33	0.531122	-
ENSRNOG00000059984	chr1	57318708	57327379	-	protein_coding	Dll1	17.8617	2.36867	0.700961	7.18629e-05	0.000305399	0.530909	-
ENSRNOG00000013975	chr1	47996521	48026268	+	protein_coding	Acat2l1	345.62	-1.82038	0.184227	7.99091e-24	2.46719e-22	0.530619	-
ENSRNOG00000020669	chr1	220925605	220938814	-	protein_coding	Ovol1	13.4944	1.93038	0.812906	0.00192012	0.005934	0.53051	Yes
ENSRNOG00000009514	chr2	153803349	153880738	+	protein_coding	Mme	1420.45	-1.81694	0.22372	7.04366e-17	1.3093e-15	0.529727	-
ENSRNOG00000046366	chrX	51286737	53519259	+	protein_coding	Dmd	1920.5	-1.93103	0.179009	5.68424e-28	2.23288e-26	0.526953	-
ENSRNOG00000018448	chr1	213970174	213973163	-	protein_coding	Cend1	102.171	-3.51212	0.362104	3.07732e-23	9.05531e-22	0.526777	-
ENSRNOG00000054008	chr8	62220892	62248017	-	protein_coding	Scamp5	119.303	-3.00468	0.348108	4.9966e-19	1.10074e-17	0.524339	-
ENSRNOG00000058103	chr1	46740305	46744647	-	lincRNA	AABR07001477.1	139.432	3.41474	0.288693	3.18222e-33	1.71777e-31	0.522475	-
ENSRNOG00000051854	chr2	233667254	233743866	-	protein_coding	Enpep	5967.01	2.32431	0.161393	5.97043e-48	6.36144e-46	0.520838	-
ENSRNOG00000058739	chr10	4635898	4644570	-	protein_coding	Snn	1094.02	1.78152	0.148236	4.84897e-34	2.73522e-32	0.520417	-
ENSRNOG00000005608	chr4	161540130	161587222	-	protein_coding	Tead4	1341.7	1.77954	0.152259	2.53989e-32	1.31029e-30	0.519891	-
ENSRNOG00000062190	chr6	64587165	64621299	-	unprocessed_pseudogene	LOC100911744	38.1586	-1.78226	0.551628	0.000161659	0.000638104	0.517948	-
ENSRNOG00000049349	chr7	128500011	128728928	+	protein_coding	Tafa5	14.2025	-2.44963	0.806872	0.000221583	0.00085034	0.516668	-
ENSRNOG00000061100	chr4	100218661	100222130	+	protein_coding	Tmem150a	1532.67	-1.766	0.173445	3.95907e-25	1.35875e-23	0.516259	-
ENSRNOG00000042944	chr1	29915443	29920598	+	protein_coding	Cenpw	15.4431	-2.7492	0.829869	7.85584e-05	0.000331519	0.515926	-
ENSRNOG00000020676	chr1	87224677	87232848	+	protein_coding	Ppp1r14a	545.053	-1.76303	0.322204	6.84311e-09	5.68296e-08	0.515457	-
ENSRNOG00000056915	chr7	49763657	50034932	-	protein_coding	Ptprq	37.0746	-2.86258	0.571046	4.68602e-08	3.43333e-07	0.514951	-
ENSRNOG00000052540	chr6	133789711	133789797	+	snoRNA	AABR07065531.9	19.196	-1.79846	0.646838	0.000703698	0.00241509	0.514609	-
ENSRNOG00000015421	chr2	189760747	189765415	-	protein_coding	Slc27a3	404.909	1.75958	0.195204	3.29631e-20	7.83331e-19	0.514523	-
ENSRNOG00000009322	chr4	78981987	79003053	+	protein_coding	Ccdc126	1116.35	-1.7592	0.188277	1.56357e-21	4.07178e-20	0.514421	-
ENSRNOG00000008837	chr3	10327414	10375826	-	protein_coding	Ass1	91.8577	7.87161	1.05093	2.0961e-13	2.9032e-12	0.514118	-
ENSRNOG00000006731	chr3	55438536	55451798	-	protein_coding	Spc25	53.29	-2.52422	0.451374	2.39788e-09	2.11528e-08	0.512995	-
ENSRNOG00000013791	chr1	21613148	21684480	+	protein_coding	Enpp3	911.518	3.74156	0.231588	7.79779e-60	1.19924e-57	0.512847	-
ENSRNOG00000023628	chr10	89484468	89493283	+	protein_coding	Tmem106a	89.4829	2.0549	0.42541	1.66762e-07	1.11967e-06	0.512502	-
ENSRNOG00000051188	chr10	64590147	64593887	-	sense_intronic	AABR07072152.1	67.813	1.75187	0.342546	5.26535e-08	3.82171e-07	0.512426	-
ENSRNOG00000017277	chr1	190997029	191007503	-	protein_coding	Igsf6	70.0501	1.75113	0.334974	2.85766e-08	2.17081e-07	0.512225	-
ENSRNOG00000008747	chr4	174605476	174774693	+	protein_coding	Plekha5	2742.6	1.75105	0.139536	7.12877e-37	4.63001e-35	0.512204	-
ENSRNOG00000028872	chr2	60546091	60683451	-	protein_coding	Rai14	24415.1	-1.74714	0.172226	5.62108e-25	1.88549e-23	0.511135	-
ENSRNOG00000058834	chr5	142405310	142407701	-	lincRNA	LOC103692471	163.861	2.48314	0.376464	4.20964e-12	5.17539e-11	0.510438	-
ENSRNOG00000030155	chr5	141007462	141033511	-	protein_coding	Bmp8a	4.92724	2.56031	1.73557	0.00926897	0.0235803	0.510173	-
ENSRNOG00000012989	chr5	148470061	148492232	-	protein_coding	Serinc2	1203.71	2.14605	0.230091	1.44209e-21	3.76745e-20	0.509993	-
ENSRNOG00000012512	chr2	257453347	257484587	-	protein_coding	Nexn	1962.58	-2.21208	0.177722	1.75741e-36	1.11911e-34	0.509751	-
ENSRNOG00000000196	chr8	58744849	58772408	-	protein_coding	Cyp19a1	31.1801	2.69013	0.588882	4.61762e-07	2.87424e-06	0.508766	-
ENSRNOG00000015076	chr4	116261796	116278615	-	protein_coding	Cyp26b1	73.9043	3.1324	0.50336	4.11417e-11	4.53783e-10	0.508584	-
ENSRNOG00000024036	chr1	88095241	88098785	-	protein_coding	Fam98c	310.255	1.736	0.24363	1.71046e-13	2.38936e-12	0.508074	-
ENSRNOG00000020743	chr1	82595211	82610350	-	protein_coding	Cyp2s1	98.8799	-1.7346	0.450436	1.75375e-05	8.38896e-05	0.507347	-
ENSRNOG00000009503	chr2	264704769	264738257	+	protein_coding	Depdc1	40.0633	-3.0076	0.699936	1.19777e-06	6.98355e-06	0.506928	-
ENSRNOG00000012318	chr13	56546021	56591793	+	protein_coding	Aspm	232.939	-1.73062	0.346374	9.03809e-08	6.29824e-07	0.506582	-
ENSRNOG00000004874	chr3	134683065	134696654	-	protein_coding	Flrt3	39.0819	-2.2285	0.45597	1.22533e-07	8.4036e-07	0.50657	-
ENSRNOG00000060197	chr1	141675044	141679522	+	lincRNA	AABR07004404.1	10.584	2.09133	0.931711	0.00226572	0.0068654	0.506447	-
ENSRNOG00000054391	chr1	195074330	195096694	-	protein_coding	Snurf	210.754	-1.72861	0.329878	2.53403e-08	1.93942e-07	0.506025	-
ENSRNOG00000013641	chr1	163001875	163071508	-	protein_coding	Myo7a	3524.32	-1.76419	0.185498	3.09666e-22	8.48434e-21	0.505233	-
ENSRNOG00000019838	chr1	85312528	85317968	-	protein_coding	Gmfg	129.463	-1.72492	0.302691	2.03951e-09	1.81189e-08	0.505002	-
ENSRNOG00000031598	chr3	118591880	118959850	-	protein_coding	Atp8b4	58.2961	1.8073	0.483124	2.66109e-05	0.000122962	0.504867	-
ENSRNOG00000010265	chr3	160115842	160139947	-	protein_coding	Ada	214.874	-1.72395	0.22878	8.43129e-15	1.31654e-13	0.504731	-
ENSRNOG00000055527	chr18	31112623	31136200	-	protein_coding	Arap3	86.4665	2.58345	0.346391	9.85608e-15	1.53608e-13	0.503854	-
ENSRNOG00000008467	chr3	79613171	79646698	+	protein_coding	Agbl2	48.1953	1.93476	0.403998	2.30897e-07	1.51778e-06	0.503644	-
ENSRNOG00000025980	chr3	110982553	110983098	+	protein_coding	LOC691418	46.9051	1.84855	0.471262	1.22245e-05	6.01882e-05	0.503332	-
ENSRNOG00000016219	chr1	22614783	22625204	-	protein_coding	Vnn1	38.2012	-2.01877	0.509181	9.09856e-06	4.58075e-05	0.502761	-
ENSRNOG00000032018	chr5	150080072	150080926	+	protein_coding	Tmem200b	58.6833	1.71762	0.516384	0.000125559	0.0005069	0.500913	-
ENSRNOG00000010777	chr5	19892698	20189721	-	protein_coding	Tox	141.575	2.34205	0.265936	1.47915e-19	3.36775e-18	0.50085	-
ENSRNOG00000022619	chr1	226030938	226033228	+	protein_coding	Fth1	27839.4	1.70863	0.124535	1.7049e-43	1.48627e-41	0.500431	-
ENSRNOG00000036960	chr4	176805431	176922424	-	protein_coding	Abcc9	282.809	-1.79866	0.219725	4.51243e-17	8.55368e-16	0.499473	-
ENSRNOG00000028415	chr5	137260739	137265015	-	protein_coding	Cdc20	206.588	-2.00528	0.276666	5.4041e-14	7.83787e-13	0.498901	-
ENSRNOG00000031890	chr8	53839098	53901358	-	protein_coding	Ncam1	8404.57	-1.78035	0.177048	1.38221e-24	4.5156e-23	0.49851	-
ENSRNOG00000010111	chr6	135866739	135880721	+	protein_coding	Exoc3l4	32.9437	1.72004	0.570906	0.000358246	0.00131239	0.498307	-
ENSRNOG00000036703	chr1	199555722	199576932	+	protein_coding	Itgax	290.248	-2.01817	0.217605	2.56495e-21	6.57449e-20	0.498005	-
ENSRNOG00000001452	chr12	24473981	24476295	+	protein_coding	Fzd9	25.2741	3.01414	0.624371	1.26785e-07	8.66604e-07	0.497614	-
ENSRNOG00000048049	chr1	215298161	215310013	-	protein_coding	LOC103689951	132.126	-1.69756	0.279473	2.06406e-10	2.10697e-09	0.497289	-
ENSRNOG00000008336	chr7	93798545	93826665	-	protein_coding	Tnfrsf11b	9412.47	-1.69732	0.182082	2.03826e-21	5.25756e-20	0.49722	-
ENSRNOG00000010131	chr3	139894331	140087678	+	protein_coding	Rin2	12592.3	2.04894	0.169785	2.22124e-34	1.27055e-32	0.496834	-
ENSRNOG00000013463	chr4	176782498	176789304	-	protein_coding	Kcnj8	38.0791	-1.69853	0.433188	1.42077e-05	6.9159e-05	0.49645	-
ENSRNOG00000011654	chr2	127686925	127705518	+	protein_coding	Plk4	127.836	-1.70984	0.312701	7.58711e-09	6.25936e-08	0.496379	-
ENSRNOG00000014648	chr16	86631064	86675049	+	protein_coding	Efnb2	647.285	-1.69257	0.206604	4.56924e-17	8.6513e-16	0.495861	-
ENSRNOG00000011502	chr5	139963002	139979864	+	protein_coding	Col9a2	259.38	-2.19021	0.371279	3.99473e-10	3.90655e-09	0.495598	-
ENSRNOG00000049517	chr1	14402913	14412807	-	protein_coding	Tnfaip3	233.037	2.18392	0.25398	1.08699e-18	2.32242e-17	0.495535	-
ENSRNOG00000020277	chr10	89089646	89103614	+	protein_coding	Cntnap1	308.432	2.08788	0.200978	3.88779e-26	1.39294e-24	0.49464	-
ENSRNOG00000055939	chrX	107634150	107635321	+	pseudogene	Zcchc18	57.6238	-2.07432	0.410663	5.50961e-08	3.98128e-07	0.494556	-
ENSRNOG00000000564	chr20	30791422	30804165	+	protein_coding	Tbata	63.0477	-2.97093	0.393054	3.96888e-15	6.3432e-14	0.493821	-
ENSRNOG00000003069	chr14	71715269	71754672	-	protein_coding	Cd38	1239.2	-1.86338	0.168061	1.27963e-29	5.71522e-28	0.493136	-
ENSRNOG00000005960	chr8	43315592	43336304	-	protein_coding	RGD1311744	180.269	2.51599	0.276692	1.08306e-20	2.67112e-19	0.493084	-
ENSRNOG00000048932	chr7	142244295	142260896	-	protein_coding	Smagp	90.014	2.02856	0.327347	8.07309e-11	8.64701e-10	0.492951	-
ENSRNOG00000020813	chr1	221099998	221116096	+	protein_coding	Ltbp3	3161	2.36589	0.232878	3.52999e-25	1.21405e-23	0.492566	-
ENSRNOG00000005284	chr3	111545007	111553604	+	protein_coding	Itpka	4.88144	2.46229	1.81467	0.010677	0.0267696	0.492066	-
ENSRNOG00000007377	chr10	20320878	20518518	+	protein_coding	Slit3	3316.4	-2.07613	0.263207	4.42731e-16	7.63745e-15	0.491966	-
ENSRNOG00000030776	chr1	154579949	154599430	+	protein_coding	Sytl2	1796.42	-1.73188	0.186694	2.97777e-21	7.60872e-20	0.49087	-
ENSRNOG00000058999	chr3	108624337	108641847	-	lincRNA	AABR07053470.1	6.15189	2.13429	1.30836	0.00783231	0.0203219	0.490289	-
ENSRNOG00000014361	chr17	22137324	22143324	-	protein_coding	Edn1	329.601	-1.67226	0.291895	1.6932e-09	1.51996e-08	0.489994	-
ENSRNOG00000000920	chr12	30450316	30464352	+	protein_coding	Phkg1	60.8136	1.85228	0.350291	1.87275e-08	1.46777e-07	0.489136	-
ENSRNOG00000005705	chr6	1657331	1689559	+	protein_coding	Qpct	311.62	-4.45652	0.256723	2.70749e-68	5.88499e-66	0.489023	-
ENSRNOG00000018336	chr1	214328071	214353461	+	protein_coding	Eps8l2	115.871	1.79688	0.312751	1.47562e-09	1.33568e-08	0.488622	-
ENSRNOG00000060130	chr3	72134731	72141035	+	protein_coding	Ypel4	230.801	2.30403	0.265871	5.2591e-19	1.15544e-17	0.487859	-
ENSRNOG00000002272	chr14	36047144	36149740	+	protein_coding	Lnx1	949.985	2.68234	0.189146	1.26916e-46	1.26931e-44	0.487301	-
ENSRNOG00000051253	chr1	133713281	133717580	-	unprocessed_pseudogene	LOC102553828	12.9473	2.11865	1.01127	0.00278869	0.00823723	0.487218	-
ENSRNOG00000037951	chrX	71960851	71972810	+	processed_transcript	AABR07039210.1	878.215	-1.78831	0.167361	1.95058e-27	7.41221e-26	0.486728	-
ENSRNOG00000006741	chr19	25239674	25246525	+	protein_coding	Podnl1	260.394	-2.53873	0.251847	7.16562e-25	2.38883e-23	0.485865	-
ENSRNOG00000060587	chr1	78112559	78149053	+	lincRNA	AABR07002627.1	804.771	2.16325	0.191929	2.23837e-30	1.05462e-28	0.485319	-
ENSRNOG00000056798	chr13	6456251	6456706	-	processed_pseudogene	LOC102551071	16.6256	-1.75333	0.735744	0.00212456	0.00648733	0.485096	-
ENSRNOG00000042939	chr4	161720501	161729192	+	protein_coding	Nrip2	134.355	1.98771	0.280759	1.99147e-13	2.76063e-12	0.484752	-
ENSRNOG00000007341	chr3	153333219	153398789	-	protein_coding	Mroh8	31.5473	1.70684	0.520422	0.000155004	0.00061496	0.484339	-
ENSRNOG00000001399	chr12	42097626	42148146	+	protein_coding	Tbx5	50.4796	-1.74159	0.393022	1.47486e-06	8.49585e-06	0.483232	Yes
ENSRNOG00000017021	chr1	176296193	176607466	-	protein_coding	Galnt18	79.1809	1.81537	0.474191	1.74261e-05	8.34795e-05	0.481986	-
ENSRNOG00000048215	chr17	43617247	43617558	+	protein_coding	LOC100912489	48.7972	-1.75204	0.642564	0.00078217	0.00265423	0.481466	-
ENSRNOG00000027630	chr4	179440953	179477070	-	protein_coding	Casc1	165.991	1.63821	0.226321	8.60698e-14	1.22864e-12	0.479912	-
ENSRNOG00000039473	chr2	53116101	53140637	-	protein_coding	Ccdc152	98.0678	2.63754	0.376321	2.4521e-13	3.37051e-12	0.479565	-
ENSRNOG00000033564	chr7	12634216	12635943	-	protein_coding	Cfd	9.70928	4.21867	1.294	0.000169945	0.000667739	0.477286	-
ENSRNOG00000061775	chr6	133786136	133786230	+	snoRNA	AABR07065531.34	67.3502	-3.76607	0.504741	8.19815e-15	1.28383e-13	0.47688	-
ENSRNOG00000004645	chr3	44025300	44074678	+	protein_coding	Galnt5	68.4153	-1.62865	0.40651	1.0505e-05	5.23192e-05	0.476824	-
ENSRNOG00000000299	chr20	46428124	46519144	+	protein_coding	Foxo3	861.147	1.62537	0.186919	6.65333e-19	1.45198e-17	0.476026	Yes
ENSRNOG00000006280	chr5	126031368	126053726	-	protein_coding	Pcsk9	12.216	-3.23323	0.96384	7.44955e-05	0.000315599	0.475772	-
ENSRNOG00000010650	chr6	102215603	102262417	+	protein_coding	Plekhh1	9.05519	2.12216	1.14131	0.0049618	0.013678	0.475726	-
ENSRNOG00000019575	chr18	31094965	31098536	+	protein_coding	Rell2	35.022	-1.90548	0.594331	0.000159016	0.000629042	0.475271	-
ENSRNOG00000009052	chr4	78746547	78879294	-	protein_coding	Igf2bp3	261.763	-1.62155	0.218253	2.06042e-14	3.11586e-13	0.474859	-
ENSRNOG00000024412	chr3	2405269	2405691	+	processed_pseudogene	AABR07051240.1	8.7761	2.36921	1.28024	0.00400306	0.0113387	0.474631	-
ENSRNOG00000006689	chr5	21830882	21950696	+	protein_coding	Chd7	22.4973	-1.659	0.607334	0.000917961	0.00306212	0.473971	-
ENSRNOG00000018413	chr5	168086998	168123395	-	protein_coding	Per3	1381.52	1.61117	0.180158	7.31464e-20	1.70105e-18	0.471672	-
ENSRNOG00000060699	chr9	26727162	26734763	-	protein_coding	AABR07067024.1	6.59277	-4.04387	1.66459	0.00074534	0.00253983	0.471183	-
ENSRNOG00000032660	chr2	258792839	258997145	-	protein_coding	Adgrl2	3300.92	-1.60876	0.127656	3.96226e-37	2.63644e-35	0.470929	-
ENSRNOG00000053450	chr1	64438472	64446818	-	protein_coding	Myadm	5547.02	-2.1404	0.141464	1.29027e-52	1.59349e-50	0.470906	-
ENSRNOG00000013589	chr4	149261044	149273891	+	protein_coding	Cxcl12	204.157	-2.00219	0.344234	7.67963e-10	7.23243e-09	0.470858	-
ENSRNOG00000013011	chr2	257394818	257425242	-	protein_coding	Dnajb4	2873.57	-1.67531	0.155243	7.05193e-28	2.76347e-26	0.470712	-
ENSRNOG00000012847	chr1	213595240	213596459	+	protein_coding	Scgb1c1	5.26064	2.41931	2.00582	0.0114803	0.0284555	0.469826	-
ENSRNOG00000009291	chr15	18710492	18736473	+	protein_coding	Dnase1l3	4.28916	-4.86732	2.90971	0.00121884	0.00394473	0.469802	-
ENSRNOG00000006302	chr8	85059051	85097468	+	protein_coding	Gclc	2043.48	1.60336	0.19932	1.71195e-16	3.06011e-15	0.469252	-
ENSRNOG00000056228	chr1	115975324	116141892	+	protein_coding	Atp10a	2443.81	-2.91382	0.26637	6.46872e-29	2.72489e-27	0.468742	-
ENSRNOG00000007567	chr3	148108539	148116991	+	protein_coding	Rem1	267.582	1.75925	0.235216	1.20243e-14	1.85624e-13	0.468607	-
ENSRNOG00000010966	chr19	61677542	61725535	+	protein_coding	Itgb1	108505	-2.15051	0.147654	5.79762e-49	6.65583e-47	0.466619	-
ENSRNOG00000057458	chr3	111416536	111422203	-	protein_coding	Oip5	8.65396	-1.91548	1.07169	0.00660846	0.0175144	0.466577	-
ENSRNOG00000017538	chr1	211543751	211575820	+	protein_coding	Lrrc27	40.4225	1.59291	0.424163	3.03842e-05	0.000138746	0.465465	-
ENSRNOG00000006623	chr3	46327383	46361092	-	protein_coding	Cd302	1010.36	1.79875	0.178096	9.28047e-25	3.05637e-23	0.464634	-
ENSRNOG00000052368	chr5	159931511	159946446	-	protein_coding	Clcnka	21.2964	-1.94256	0.649208	0.000333291	0.00123009	0.464546	-
ENSRNOG00000051986	chr19	50045020	50173220	+	protein_coding	Plcg2	122.078	1.72318	0.274361	5.89253e-11	6.41255e-10	0.464115	-
ENSRNOG00000033906	chr1	71270107	71290337	-	protein_coding	Zfp667	188.017	1.5868	0.270209	8.33852e-10	7.78994e-09	0.464057	-
ENSRNOG00000019770	chr1	143793064	143818706	-	protein_coding	Bnc1	7.69996	2.61938	1.37831	0.0038698	0.0110058	0.463764	Yes
ENSRNOG00000051548	chr13	52147555	52190228	+	protein_coding	Lmod1	5474.44	-4.14258	0.223269	5.00447e-78	1.45838e-75	0.463588	-
ENSRNOG00000018553	chr1	219348721	219362094	+	protein_coding	Pitpnm1	1497.31	1.67818	0.15082	1.70103e-29	7.47445e-28	0.463535	-
ENSRNOG00000057347	chr3	164424515	164425910	+	protein_coding	Cebpb	756.035	1.58465	0.249044	3.82733e-11	4.24154e-10	0.463375	Yes
ENSRNOG00000025332	chr8	85951191	86065409	+	protein_coding	Cd109	2677.26	1.75012	0.192977	2.07753e-20	4.98791e-19	0.463245	-
ENSRNOG00000010210	chr2	139453774	139528162	-	protein_coding	Slc7a11	385.941	-1.67817	0.298534	3.25508e-09	2.81657e-08	0.463071	-
ENSRNOG00000017210	chr17	31236015	31403685	+	protein_coding	Slc22a23	47.7817	1.8139	0.404788	1.13524e-06	6.65949e-06	0.462864	-
ENSRNOG00000051780	chr1	48200191	48200322	-	snoRNA	AC129234.1	9.64932	2.11783	1.17709	0.00517312	0.0141754	0.462263	-
ENSRNOG00000030494	chr2	195856117	195856980	-	processed_pseudogene	AABR07072761.1	41.448	1.58662	0.466725	0.000116674	0.0004742	0.462236	-
ENSRNOG00000002598	chr10	71159869	71218902	+	protein_coding	Hnf1b	24.3447	2.10695	0.688981	0.000194233	0.0007539	0.461109	Yes
ENSRNOG00000013588	chr10	40855559	40953651	-	protein_coding	Glra1	34.324	-3.09482	0.625321	5.53084e-08	3.98954e-07	0.460892	-
ENSRNOG00000015406	chr1	242582642	242765807	-	protein_coding	Pgm5	3541.11	-1.91288	0.178812	1.49679e-27	5.72786e-26	0.458554	-
ENSRNOG00000020244	chr5	173640780	173646073	+	protein_coding	Perm1	16.5749	1.95625	0.910714	0.00281474	0.00830965	0.457716	-
ENSRNOG00000009949	chr2	138819960	138833933	-	protein_coding	Pcdh18	1601.83	1.5653	0.191454	6.06363e-17	1.1362e-15	0.457181	-
ENSRNOG00000002711	chr13	87818391	87847263	-	protein_coding	Nuf2	107.525	-3.89126	0.407827	1.04785e-22	2.97596e-21	0.456794	-
ENSRNOG00000022537	chr1	104187100	104202591	-	protein_coding	E2f8	3.50294	-3.84692	3.47227	0.00502179	0.0138192	0.456702	Yes
ENSRNOG00000007189	chr5	126226291	126244538	+	protein_coding	Ttc22	24.3031	-2.82448	0.63616	8.40374e-07	5.04039e-06	0.456659	-
ENSRNOG00000020009	chr1	220261008	220265772	-	protein_coding	Npas4	67.4403	-1.98614	0.408932	1.55341e-07	1.04904e-06	0.455852	Yes
ENSRNOG00000049361	chr10	54126486	54236476	+	protein_coding	Gas7	3174.13	3.52426	0.157908	2.18193e-111	1.36807e-108	0.455849	-
ENSRNOG00000045892	chr6	75759140	75763185	-	protein_coding	Cfl2	2731.74	-1.60213	0.137649	4.87786e-32	2.46189e-30	0.455575	-
ENSRNOG00000016189	chr3	113483269	113525864	-	protein_coding	Frmd5	38.2716	-2.14218	0.476303	8.23943e-07	4.95643e-06	0.455323	-
ENSRNOG00000011284	chr2	236458279	236480502	-	protein_coding	Sgms2	463.168	-1.57019	0.164907	3.38737e-22	9.23426e-21	0.455113	-
ENSRNOG00000010015	chr4	119680112	119682547	+	protein_coding	Gp9	9.17902	1.82485	0.967495	0.00607303	0.0162673	0.454316	-
ENSRNOG00000033772	chr17	32650441	32661865	-	protein_coding	Serpinb9	2447.69	-2.71733	0.212203	1.39682e-38	9.81505e-37	0.451889	-
ENSRNOG00000005781	chr4	49369296	49379703	+	protein_coding	Wnt16	19.3961	-6.17251	1.38096	2.85152e-07	1.83955e-06	0.451321	-
ENSRNOG00000028668	chr3	114355798	114647382	+	protein_coding	Slc28a2	57.0323	2.57786	0.408192	2.85308e-11	3.22097e-10	0.45086	-
ENSRNOG00000053448	chr10	89236258	89311138	+	protein_coding	AC123346.1	23.4064	1.77777	0.949876	0.00554133	0.015026	0.450222	-
ENSRNOG00000021318	chr6	10306405	10387265	+	protein_coding	Epas1	321.178	2.11604	0.194105	1.52414e-28	6.29027e-27	0.4501	Yes
ENSRNOG00000001158	chr20	9743269	9840489	+	protein_coding	Abcg1	1647.01	4.52858	0.172177	8.18805e-154	1.02678e-150	0.447357	-
ENSRNOG00000011750	chr4	62844971	62860446	-	protein_coding	Fam180a	21.3912	-1.66777	0.764065	0.00347949	0.0100128	0.446897	-
ENSRNOG00000016117	chr1	256585410	256734730	-	protein_coding	Myof	22143.2	-1.60224	0.178877	6.31602e-20	1.47302e-18	0.445794	-
ENSRNOG00000008027	chr5	64412895	64423725	+	protein_coding	Cavin4	170.274	-1.95081	0.300876	1.27703e-11	1.49233e-10	0.445616	-
ENSRNOG00000052718	chr4	140503200	140503412	-	protein_coding	AABR07061707.1	11.1245	-1.88024	0.917535	0.00404651	0.0114405	0.445062	-
ENSRNOG00000005046	chr6	55497658	55524436	-	protein_coding	Tspan13	17.5929	-2.84587	0.787509	2.62597e-05	0.000121443	0.444925	-
ENSRNOG00000027550	chr1	65522118	65533212	+	protein_coding	Mzf1	311.994	1.5278	0.184758	2.82057e-17	5.42229e-16	0.444798	Yes
ENSRNOG00000008822	chr3	147042944	147062724	+	protein_coding	Fkbp1a	8200.34	-1.52729	0.161638	6.7452e-22	1.80263e-20	0.444627	-
ENSRNOG00000007069	chr5	9403196	9429859	-	protein_coding	Adhfe1	52.9707	1.70512	0.457552	3.04514e-05	0.000139014	0.444592	-
ENSRNOG00000016714	chr1	277104514	277181414	-	protein_coding	Nrap	137.917	1.72295	0.321436	1.36792e-08	1.0942e-07	0.444173	-
ENSRNOG00000014486	chr1	245859633	246110218	-	protein_coding	Rfx3	72.967	1.76361	0.33662	2.65942e-08	2.02683e-07	0.443463	Yes
ENSRNOG00000026217	chr20	46765881	46871946	-	protein_coding	Armc2	28.4422	1.56078	0.573181	0.00101917	0.00336531	0.443188	-
ENSRNOG00000046874	chr1	46779860	46825830	+	protein_coding	Snx9	3269.64	1.52226	0.150441	1.06142e-24	3.48153e-23	0.442926	-
ENSRNOG00000021129	chr1	90097334	90176105	-	protein_coding	RGD1308428	5603.94	-1.68613	0.156986	1.16309e-27	4.48244e-26	0.44282	-
ENSRNOG00000038616	chr1	72661211	72662434	+	protein_coding	Cox6b2	40.6466	-1.56857	0.467553	0.000136957	0.000549106	0.442682	-
ENSRNOG00000013515	chr5	149922352	149996334	-	protein_coding	Ptpru	247.715	1.72983	0.328394	2.22978e-08	1.72683e-07	0.442231	-
ENSRNOG00000013474	chr5	165724027	165774616	+	protein_coding	Casz1	18.4751	2.17944	0.68833	0.000156037	0.000618308	0.44214	Yes
ENSRNOG00000024634	chr14	64390793	64535170	-	protein_coding	Gba3	14.37	-3.81813	1.01199	1.51955e-05	7.35941e-05	0.441972	-
ENSRNOG00000028198	chr12	40244081	40265757	+	protein_coding	Sh2b3	3087.62	2.31943	0.121483	3.68295e-82	1.2253e-79	0.441818	-
ENSRNOG00000025371	chr2	124400679	124405331	+	protein_coding	Spry1	536.449	1.51895	0.203752	1.9249e-14	2.91905e-13	0.441802	-
ENSRNOG00000018285	chr2	209838869	209852471	+	protein_coding	Kcna2	24.2553	-1.68319	0.861476	0.00434337	0.0121827	0.441043	-
ENSRNOG00000004642	chr13	85918252	86061176	+	protein_coding	Lmx1a	14.293	-3.78673	1.0394	2.57321e-05	0.000119206	0.440624	Yes
ENSRNOG00000004744	chr7	101139376	101140308	-	protein_coding	Lratd2	3.38096	-3.9171	3.29078	0.00444968	0.0124526	0.440434	-
ENSRNOG00000017887	chr5	135663371	135675344	+	protein_coding	Mutyh	94.5852	1.52089	0.330727	8.49203e-07	5.08773e-06	0.440265	-
ENSRNOG00000027924	chr10	47961056	47983724	+	protein_coding	Fam83g	29.4576	2.94134	0.605866	1.19899e-07	8.23682e-07	0.439587	-
ENSRNOG00000054709	chr4	120129194	120133017	-	lincRNA	AABR07061382.2	27.1234	1.54026	0.551751	0.000885847	0.00296836	0.438111	-
ENSRNOG00000008012	chr4	22133521	22425515	-	protein_coding	Abcb4	5879.14	2.29156	0.13961	2.64441e-61	4.44424e-59	0.43806	-
ENSRNOG00000012337	chr4	86359820	86630543	-	protein_coding	Pde1c	520.368	6.3118	0.408179	4.80945e-55	6.42653e-53	0.437146	-
ENSRNOG00000013160	chr1	2782864	2846200	-	protein_coding	Sash1	7003.94	2.57301	0.129599	1.10729e-88	4.29785e-86	0.437081	-
ENSRNOG00000042731	chr4	153330069	153350446	+	protein_coding	Slc25a18	17.9852	1.69834	0.71067	0.00215185	0.00655691	0.436801	-
ENSRNOG00000008098	chr4	56110658	56114254	-	protein_coding	Lrrc4	56.9314	2.06094	0.421047	1.19452e-07	8.21645e-07	0.436768	-
ENSRNOG00000016419	chr2	247818243	247988462	-	protein_coding	Pdlim5	12481.1	-2.24089	0.227551	8.32224e-24	2.56464e-22	0.436281	-
ENSRNOG00000016147	chr1	106998623	107038704	+	protein_coding	Slc17a6	61.2924	-10.306	2.97678	2.68012e-14	4.00838e-13	0.435452	-
ENSRNOG00000059013	chr4	77413672	77446624	-	lincRNA	AABR07060519.1	83.2686	1.50093	0.396026	2.87509e-05	0.000131916	0.435139	-
ENSRNOG00000014367	chr4	70903253	70918514	+	protein_coding	Ephb6	42.4937	-1.50151	0.409229	4.72624e-05	0.000208236	0.435075	-
ENSRNOG00000024429	chr1	123097861	123100464	-	protein_coding	Peg12	192.077	-1.49879	0.232401	2.38607e-11	2.70875e-10	0.434855	-
ENSRNOG00000047574	chr6	112133204	114067564	+	protein_coding	Nrxn3	38.2119	-2.1018	0.699613	0.000176749	0.0006923	0.434669	-
ENSRNOG00000012866	chr10	65425771	65437143	-	protein_coding	Nek8	191.335	1.49722	0.252659	6.48604e-10	6.17253e-09	0.434305	-
ENSRNOG00000010695	chr2	179952227	180128283	+	protein_coding	Pdgfc	2294.9	1.67547	0.140111	1.15191e-33	6.38725e-32	0.434155	-
ENSRNOG00000058609	chr2	220481616	220535751	-	protein_coding	Palmd	848.133	-1.49662	0.236824	5.40974e-11	5.89896e-10	0.434095	-
ENSRNOG00000059375	chr3	9499002	9502005	+	lincRNA	AC142138.2	5.53414	5.55411	2.87783	0.00045141	0.00162019	0.433071	-
ENSRNOG00000006950	chr5	159309000	159336429	-	protein_coding	Padi3	65.2242	1.50144	0.468816	0.000251899	0.000953879	0.432432	-
ENSRNOG00000048478	chr9	84689150	84690338	+	protein_coding	Kcne4	88.7203	2.12871	0.313253	1.40632e-12	1.81807e-11	0.432347	-
ENSRNOG00000018484	chr5	135997725	136002900	-	protein_coding	Plk3	736.931	-1.49098	0.245429	2.61181e-10	2.62987e-09	0.432118	-
ENSRNOG00000009822	chr2	182840727	182846061	-	protein_coding	Tlr2	1266.63	7.67421	0.332619	3.59784e-118	2.9326e-115	0.431981	-
ENSRNOG00000055966	chr4	162493908	162499342	+	protein_coding	AABR07062138.2	212.067	1.48994	0.229164	1.72687e-11	1.98389e-10	0.431752	-
ENSRNOG00000007906	chr3	110367939	110420458	+	protein_coding	Bub1b	83.0486	-3.02557	0.547032	2.38933e-09	2.10887e-08	0.431036	-
ENSRNOG00000020310	chr1	81885521	81946714	-	protein_coding	Grik5	82.1825	2.30448	0.351127	6.35961e-12	7.6569e-11	0.430333	-
ENSRNOG00000020385	chr1	226091774	226108332	+	protein_coding	Fads3	2023.38	-1.90201	0.243054	7.28194e-16	1.22634e-14	0.43012	-
ENSRNOG00000055078	chr5	134508730	134526089	-	protein_coding	Cyp4b1	239.33	4.7982	0.290662	6.34594e-62	1.13683e-59	0.429821	-
ENSRNOG00000020150	chr1	167091522	167093560	-	protein_coding	Il18bp	154.663	1.48337	0.259488	2.36339e-09	2.08711e-08	0.429427	-
ENSRNOG00000018960	chr1	41608418	42077535	-	processed_transcript	AABR07001382.1	21995.5	2.04824	0.129526	6.1712e-57	9.06332e-55	0.428849	-
ENSRNOG00000010224	chr1	157573324	157660008	+	protein_coding	Rab30	324.887	-1.56677	0.187691	1.34695e-17	2.63602e-16	0.428688	-
ENSRNOG00000007822	chr4	146779276	146839397	-	protein_coding	Vgll4	927.315	1.47882	0.176773	1.32321e-17	2.59265e-16	0.427803	-
ENSRNOG00000002120	chr14	37081427	37108341	-	protein_coding	Spata18	268.749	2.41758	0.333207	4.41945e-14	6.46731e-13	0.426964	-
ENSRNOG00000005387	chrX	15098904	15102340	+	protein_coding	Rbm3	5346.4	-1.65215	0.135957	1.07093e-34	6.21289e-33	0.426333	-
ENSRNOG00000023404	chr2	240495371	240519141	+	protein_coding	Slc9b2	274.419	-1.60618	0.234158	1.31552e-12	1.70473e-11	0.425959	-
ENSRNOG00000016584	chr3	2786523	2795109	-	protein_coding	Mamdc4	47.2787	1.47538	0.409577	6.37969e-05	0.000273905	0.425636	-
ENSRNOG00000015807	chr1	261961379	261986759	-	protein_coding	Pyroxd2	481.933	1.47264	0.169813	9.42495e-19	2.02432e-17	0.425588	-
ENSRNOG00000053168	chr2	230476320	230479594	+	lincRNA	LOC102553088	157.865	6.04317	0.460746	8.49566e-40	6.44168e-38	0.424686	-
ENSRNOG00000007993	chr14	80195715	80229214	+	protein_coding	Sh3tc1	38.2971	6.53407	1.0771	1.35992e-09	1.23852e-08	0.424686	-
ENSRNOG00000010833	chr4	115004448	115015965	-	protein_coding	Mthfd2	3475	-1.66106	0.469651	5.85209e-05	0.000253052	0.423846	-
ENSRNOG00000010598	chr14	75852060	75882693	+	protein_coding	Hs3st1	14.822	3.03228	0.880509	6.08283e-05	0.000262403	0.423634	-
ENSRNOG00000051825	chr1	185353166	185356627	-	lincRNA	AABR07005535.1	48.3009	-2.9597	0.458949	1.20466e-11	1.41081e-10	0.423557	-
ENSRNOG00000043390	chr7	92993330	93502591	-	protein_coding	Samd12	8.89062	-2.84761	1.35049	0.00133861	0.00429737	0.42352	-
ENSRNOG00000010357	chr13	55861015	55878094	-	protein_coding	Lhx9	62.6412	2.78732	0.408248	8.02572e-13	1.06457e-11	0.423402	Yes
ENSRNOG00000006224	chr8	84945444	84968811	+	protein_coding	Klhl31	165.108	-1.46616	0.240968	2.5873e-10	2.61165e-09	0.423244	-
ENSRNOG00000038960	chr18	55505993	55508704	+	protein_coding	RGD1309362	307.213	-2.44749	0.235419	2.64973e-26	9.5778e-25	0.423033	-
ENSRNOG00000039582	chr2	45168439	45241179	+	protein_coding	RGD1561161	387.619	-1.6929	0.197283	1.71591e-18	3.59547e-17	0.422067	-
ENSRNOG00000047967	chr5	159755535	159773699	+	protein_coding	Arhgef19	689.794	1.46246	0.244046	4.52378e-10	4.3923e-09	0.421897	-
ENSRNOG00000028992	chr1	140762758	140824441	+	protein_coding	Acan	34889.8	-1.81359	0.249124	5.06418e-14	7.37768e-13	0.421216	-
ENSRNOG00000009708	chr5	169200287	169212170	-	protein_coding	Tas1r1	31.153	1.60626	0.516011	0.000303065	0.00113005	0.420653	-
ENSRNOG00000059618	chr10	63662986	63670639	+	protein_coding	Scarf1	55.0178	2.60282	0.414915	3.50008e-11	3.90275e-10	0.420274	-
ENSRNOG00000042458	chr5	2278357	2401826	+	protein_coding	AABR07046707.1	409.366	-1.45787	0.166141	3.89037e-19	8.65222e-18	0.420216	-
ENSRNOG00000006368	chr6	61374328	61405195	-	protein_coding	Lrrn3	44.3134	2.06382	0.418593	1.0851e-07	7.51455e-07	0.420015	-
ENSRNOG00000000640	chr20	22454463	22459025	-	protein_coding	Egr2	936.304	2.41695	0.210647	1.9621e-31	9.66348e-30	0.419936	Yes
ENSRNOG00000026914	chr16	7345978	7408265	-	protein_coding	Dnah1	370.653	1.45675	0.195959	2.43084e-14	3.66244e-13	0.419805	-
ENSRNOG00000030475	chrX	110404022	110411039	+	protein_coding	Pwwp3b	190.289	-3.77753	0.276296	1.26999e-43	1.11309e-41	0.419722	-
ENSRNOG00000028975	chr2	198380426	198380836	-	protein_coding	Hist2h3c2	12.6623	-1.9004	1.34255	0.00976265	0.0246975	0.4194	-
ENSRNOG00000004783	chr3	71210301	71262615	+	protein_coding	Fam171b	2238.84	1.67439	0.155469	8.94481e-28	3.47186e-26	0.41923	-
ENSRNOG00000010268	chr2	154604832	154639158	+	protein_coding	Vom2r44	97.1102	1.45286	0.31429	8.1844e-07	4.92696e-06	0.418356	-
ENSRNOG00000016838	chr5	157247781	157268903	-	protein_coding	Pla2g5	7.51841	1.86372	1.18491	0.0093765	0.0238316	0.418069	-
ENSRNOG00000016058	chr1	264827739	264831151	+	protein_coding	Kazald1	1238.61	1.65275	0.137825	7.41605e-34	4.14029e-32	0.417144	-
ENSRNOG00000046330	chr10	35537977	35610545	+	protein_coding	AABR07029581.1	480.767	-1.70733	0.177682	1.30578e-22	3.67648e-21	0.416587	-
ENSRNOG00000014549	chr2	27107318	27236672	+	protein_coding	Arhgef26	259.779	-1.85081	0.235129	5.20214e-16	8.88443e-15	0.415442	-
ENSRNOG00000024730	chr10	74548270	74679858	-	protein_coding	Ppm1e	577.042	-2.22745	0.19391	1.78639e-31	8.82475e-30	0.415424	-
ENSRNOG00000011471	chr15	38341089	38387316	+	protein_coding	Fgf9	85.5212	3.59967	0.360197	1.75443e-24	5.67474e-23	0.415063	-
ENSRNOG00000007805	chr3	159421671	159450086	+	protein_coding	Mybl2	44.6463	-1.45357	0.465114	0.000339965	0.00125269	0.414405	Yes
ENSRNOG00000007351	chr5	34040258	34063361	+	protein_coding	Ggh	137.215	-1.54072	0.287026	1.55842e-08	1.23808e-07	0.414384	-
ENSRNOG00000005038	chr13	51795867	51801163	+	protein_coding	Ube2t	21.048	-3.99136	0.833254	2.14894e-07	1.42003e-06	0.414187	-
ENSRNOG00000051536	chr7	25808419	25907849	+	protein_coding	Rfx4	21.4295	2.39343	0.72258	8.68693e-05	0.000361722	0.413441	Yes
ENSRNOG00000032788	chr4	115712850	115901873	+	protein_coding	Dysf	10322.6	-1.43502	0.20104	2.12739e-13	2.94154e-12	0.411697	-
ENSRNOG00000010275	chr3	176230378	176246953	+	protein_coding	Slc17a9	70.4796	1.70624	0.455458	2.7108e-05	0.000125046	0.411691	-
ENSRNOG00000039454	chr18	30900291	30902711	+	protein_coding	Pcdhgb7	87.7431	2.1421	0.343743	5.48936e-11	5.98179e-10	0.410368	-
ENSRNOG00000061238	chr7	140448465	140454268	-	protein_coding	Wnt10b	15.3263	2.25221	0.796449	0.00043929	0.00158051	0.409673	-
ENSRNOG00000021402	chr4	115440158	115446433	+	protein_coding	Ankrd53	159.27	1.86613	0.234115	2.40718e-16	4.25617e-15	0.409397	-
ENSRNOG00000013267	chr3	176731769	176744377	-	protein_coding	Helz2	323.141	1.42652	0.210227	2.76409e-12	3.45554e-11	0.408461	-
ENSRNOG00000016254	chr9	43129415	43139870	-	protein_coding	Sema4c	398.75	1.72744	0.228432	6.28441e-15	9.92718e-14	0.408036	-
ENSRNOG00000013240	chr2	54952821	54963448	-	protein_coding	Ptger4	182.043	1.5086	0.322981	6.11773e-07	3.75353e-06	0.407164	-
ENSRNOG00000016997	chr20	6150814	6160963	-	processed_transcript	AABR07044442.1	4.26128	4.98899	2.87339	0.00101004	0.00333853	0.406998	-
ENSRNOG00000033979	chr5	21043450	21043791	-	processed_pseudogene	Gm5471	184.047	1.53492	0.337713	1.0641e-06	6.26243e-06	0.406493	-
ENSRNOG00000027016	chr3	51137076	51297852	-	protein_coding	Cobll1	30.4023	-1.58502	0.513912	0.000343243	0.0012631	0.405627	-
ENSRNOG00000042741	chr1	4445027	4560789	-	protein_coding	Adgb	7.77831	2.52409	1.19508	0.00247697	0.00742272	0.405203	-
ENSRNOG00000020904	chr1	221272353	221281180	-	protein_coding	Cdc42ep2	170.75	-1.83634	0.240575	3.66404e-15	5.89064e-14	0.40441	-
ENSRNOG00000047005	chr15	4554603	4597000	+	protein_coding	Kcnk5	114.139	-2.11233	0.282677	1.05167e-14	1.63435e-13	0.403938	-
ENSRNOG00000002693	chr10	81657153	81666523	-	protein_coding	Nme1	1895.01	-1.68873	0.164134	1.42076e-25	4.95959e-24	0.403417	-
ENSRNOG00000014248	chr9	75021790	75528644	-	protein_coding	Erbb4	112.322	-1.6829	0.338527	1.13738e-07	7.84993e-07	0.403407	-
ENSRNOG00000018184	chr8	72814740	72842228	-	protein_coding	Tpm1	43314.5	-4.20729	0.228423	6.13602e-77	1.69541e-74	0.403214	-
ENSRNOG00000005628	chr4	82125406	82127066	-	protein_coding	Hoxa1	12.5062	-2.90072	0.919358	0.000140043	0.000560793	0.403078	-
ENSRNOG00000018681	chr2	187344056	187352969	+	protein_coding	Nes	811.277	1.41163	0.206963	2.18778e-12	2.782e-11	0.402698	-
ENSRNOG00000021101	chr2	196334626	196344008	+	protein_coding	Sema6c	72.196	1.44865	0.35302	8.63545e-06	4.37054e-05	0.402438	-
ENSRNOG00000012782	chr1	239398043	239474931	+	protein_coding	Cemip2	4474.49	2.36012	0.143887	2.27334e-61	3.86041e-59	0.401788	-
ENSRNOG00000026277	chr3	121499195	121551433	+	protein_coding	Zc3h6	556.212	1.4092	0.211738	6.82729e-12	8.18371e-11	0.401744	-
ENSRNOG00000014021	chr3	160838632	160853650	-	protein_coding	Matn4	91.8395	-1.61126	0.537312	0.000417638	0.00151095	0.401735	-
ENSRNOG00000002227	chr14	35072108	35149610	-	protein_coding	Kit	20.0253	1.57176	0.695998	0.00345687	0.00995828	0.401481	-
ENSRNOG00000050369	chr4	6044792	6046477	-	protein_coding	Cct8l1	15.3075	1.56057	0.741013	0.00491566	0.0135707	0.40144	-
ENSRNOG00000019892	chr9	98190829	98257735	+	protein_coding	Lrrfip1	5850.58	-1.71827	0.134981	6.98195e-38	4.76234e-36	0.401348	Yes
ENSRNOG00000000664	chr12	50343086	50383496	-	protein_coding	Tpst2	4523.46	-2.19343	0.234294	9.21683e-22	2.44314e-20	0.401334	-
ENSRNOG00000025014	chr11	83855753	83856316	+	protein_coding	AABR07072260.1	7.41795	1.93167	1.4382	0.0113058	0.0281128	0.401208	-
ENSRNOG00000016731	chr5	59016622	59025631	-	protein_coding	Tpm2	49750.4	-2.83283	0.160696	1.05242e-70	2.41642e-68	0.401066	-
ENSRNOG00000024243	chr1	81365138	81370109	+	protein_coding	Cadm4	2332.2	-1.40649	0.177833	5.98338e-16	1.015e-14	0.400679	-
ENSRNOG00000007955	chr4	147156948	147163467	-	protein_coding	Timp4	41.7268	1.4259	0.493687	0.00074948	0.00255234	0.399757	-
ENSRNOG00000014254	chr1	218569510	218629678	+	protein_coding	Cpt1a	2827.65	1.95541	0.234168	9.30199e-18	1.84703e-16	0.399083	-
ENSRNOG00000010392	chr16	63837216	64057434	+	protein_coding	Nrg1	1286.65	-4.67479	0.288374	3.92235e-60	6.20797e-58	0.39894	Yes
ENSRNOG00000012709	chr9	38456468	38467118	+	protein_coding	Bag2	1256.58	-1.59105	0.144917	9.81656e-29	4.09283e-27	0.398378	-
ENSRNOG00000012008	chr2	189955836	189996029	+	protein_coding	S100a3	54.5693	2.30841	0.45432	3.99006e-08	2.95456e-07	0.397466	-
ENSRNOG00000019189	chr1	47972399	47992653	+	protein_coding	Acat2	558.125	-2.82437	0.179393	7.99936e-57	1.16434e-54	0.397295	-
ENSRNOG00000042905	chr20	3189473	3197457	+	protein_coding	RT1-T24-4	251.428	1.39649	0.208611	5.34672e-12	6.49979e-11	0.396706	-
ENSRNOG00000052707	chr19	25526751	25749550	+	protein_coding	Cacna1a	210.605	1.79802	0.223726	1.5198e-16	2.73463e-15	0.395706	-
ENSRNOG00000013048	chr2	104045811	104134101	-	protein_coding	Pde7a	683.243	-1.39268	0.168022	2.81131e-17	5.41087e-16	0.395176	-
ENSRNOG00000006197	chr4	56625561	56653111	+	protein_coding	Calu	56301.8	-1.39214	0.120832	2.7789e-31	1.36041e-29	0.394958	-
ENSRNOG00000008620	chr8	68569530	68678349	-	protein_coding	Smad3	2428.79	1.39209	0.140532	9.62125e-24	2.95935e-22	0.394938	Yes
ENSRNOG00000015794	chr3	155269347	155288533	+	protein_coding	Fam83d	41.2601	-1.82743	0.473129	1.57703e-05	7.61514e-05	0.394651	-
ENSRNOG00000013194	chr1	53360157	53499445	+	protein_coding	Rps6ka2	621.415	-2.70287	0.244076	1.53197e-29	6.76805e-28	0.394621	-
ENSRNOG00000029510	chr8	117836701	117856689	+	protein_coding	Plxnb1	184.175	2.95697	0.263406	3.32819e-30	1.55018e-28	0.394479	-
ENSRNOG00000028632	chr4	168142271	168183096	+	protein_coding	Bcl2l14	18.5102	1.48599	0.639835	0.00338939	0.00977944	0.394473	-
ENSRNOG00000060156	chr1	224922522	224922599	+	snoRNA	SNORD28	3.89433	2.30624	2.69882	0.0115882	0.0286968	0.394265	-
ENSRNOG00000010617	chr7	124501988	124620703	-	protein_coding	Scube1	28.3788	-1.9444	0.547292	4.76411e-05	0.000209678	0.392936	-
ENSRNOG00000001271	chr2	54810110	54824033	-	protein_coding	Card6	125.408	2.08347	0.303274	8.82246e-13	1.16551e-11	0.392581	-
ENSRNOG00000029185	chr2	13616822	13696426	-	protein_coding	Rasa1	9312.79	1.39385	0.141393	1.67397e-23	5.05354e-22	0.392379	-
ENSRNOG00000018615	chr2	30766590	30780121	-	protein_coding	Cenph	27.5939	-2.06821	0.748542	0.000530559	0.00187252	0.391946	-
ENSRNOG00000045649	chr2	8732932	8743069	+	protein_coding	Arrdc3	1009.49	1.3839	0.198934	8.63873e-13	1.14216e-11	0.391618	-
ENSRNOG00000004610	chr7	38819771	38826862	+	protein_coding	Lum	4319.01	3.51133	0.504934	2.80021e-13	3.83928e-12	0.389412	-
ENSRNOG00000004133	chrX	70972765	70978952	-	protein_coding	Slc7a3	92.811	-2.09883	0.372367	2.11501e-09	1.87589e-08	0.388902	-
ENSRNOG00000012302	chr2	181045703	181102918	-	protein_coding	Gucy1a1	722.269	-1.63424	0.274	4.30868e-10	4.19094e-09	0.388792	-
ENSRNOG00000014357	chr5	145374690	145377221	-	protein_coding	Gja4	132.724	-1.67012	0.278541	3.64217e-10	3.59628e-09	0.38879	-
ENSRNOG00000019950	chr1	220190067	220204032	-	protein_coding	Peli3	548.184	1.37606	0.234689	1.06657e-09	9.85113e-09	0.3884	-
ENSRNOG00000018864	chr1	99829351	99834216	+	protein_coding	Klk4	3.72466	-2.07907	2.64278	0.0134724	0.0326098	0.388087	-
ENSRNOG00000017149	chr4	71703873	71713063	-	protein_coding	Fam131b	398.363	-1.37384	0.231237	6.92257e-10	6.54972e-09	0.387479	-
ENSRNOG00000017783	chr16	73372007	73410777	-	protein_coding	Sfrp1	7.48432	1.87525	1.17608	0.00907164	0.0231289	0.387386	-
ENSRNOG00000033064	chr2	17616401	18128512	+	protein_coding	Edil3	54.9132	2.57482	0.425085	1.43744e-10	1.49159e-09	0.387244	-
ENSRNOG00000015488	chr1	177495782	177707061	+	protein_coding	Tead1	581.841	-1.50841	0.198823	6.98008e-15	1.09729e-13	0.386941	Yes
ENSRNOG00000020480	chr1	226234074	226249138	+	protein_coding	Fads1	2081.72	-1.37019	0.13179	6.39203e-26	2.27517e-24	0.385964	-
ENSRNOG00000017441	chr2	189423559	189451029	+	protein_coding	Tpm3	7928.38	-1.40999	0.154305	1.23564e-20	3.02909e-19	0.385858	-
ENSRNOG00000049385	chr2	197803584	197814808	-	protein_coding	Adamtsl4	2227.86	-1.3691	0.217812	7.83918e-11	8.40199e-10	0.385508	-
ENSRNOG00000019306	chr1	219688451	219719272	-	protein_coding	Syt12	352.557	1.47201	0.246759	5.42945e-10	5.20878e-09	0.385398	-
ENSRNOG00000020833	chr8	118333706	118347582	+	protein_coding	Cspg5	31.0303	1.79142	0.54684	0.000144146	0.000575809	0.384534	-
ENSRNOG00000018077	chr16	73615949	73649767	+	protein_coding	Gpat4	1746.3	-1.36662	0.147212	4.13839e-21	1.05084e-19	0.384472	-
ENSRNOG00000033740	chr5	98469047	98515125	+	protein_coding	Lurap1l	575.794	1.36567	0.177562	3.74211e-15	5.99252e-14	0.384071	-
ENSRNOG00000023549	chr1	3713750	3763392	-	protein_coding	Samd5	117.212	-1.6257	0.265227	1.61788e-10	1.66717e-09	0.383688	-
ENSRNOG00000003883	chrX	43881246	43882204	+	protein_coding	LOC317456	340.11	-2.16136	0.292241	1.73337e-14	2.64087e-13	0.38337	-
ENSRNOG00000053820	chr8	126305191	126390801	-	protein_coding	Zcwpw2	34.6522	1.38411	0.479448	0.000795314	0.00269267	0.383124	-
ENSRNOG00000004666	chr3	91291875	91370167	-	protein_coding	Prr5l	127.309	2.18875	0.29007	5.81323e-15	9.2186e-14	0.383013	-
ENSRNOG00000057903	chr11	60043639	60051725	+	lincRNA	AC108574.1	2519.64	-2.02656	0.202445	1.85638e-24	5.98076e-23	0.382513	-
ENSRNOG00000024111	chr17	27452638	27490851	+	protein_coding	Cage1	89.423	2.41794	0.377363	1.62742e-11	1.87493e-10	0.382412	-
ENSRNOG00000005574	chr8	32018560	32037531	+	protein_coding	Adamts8	166.783	3.7572	0.454876	1.06468e-17	2.10127e-16	0.38232	-
ENSRNOG00000019322	chr3	3905453	3951025	-	protein_coding	Notch1	434.652	1.35784	0.265616	7.76693e-08	5.46703e-07	0.380758	-
ENSRNOG00000061160	chr16	71787966	71802763	+	protein_coding	Htra4	168.026	6.11104	0.558352	1.05211e-28	4.3754e-27	0.380558	-
ENSRNOG00000050564	chr4	82300778	82304541	+	protein_coding	AABR07060585.1	193.772	1.49115	0.269224	6.36374e-09	5.30648e-08	0.380048	-
ENSRNOG00000050834	chr3	11554457	11586303	+	protein_coding	Fam102a	284.281	1.35589	0.221112	2.23421e-10	2.27354e-09	0.379931	-
ENSRNOG00000001065	chr12	12877559	12945192	-	protein_coding	Cyth3	7328.98	1.35442	0.137033	1.83177e-23	5.48924e-22	0.379299	-
ENSRNOG00000023931	chr1	88113445	88116548	+	protein_coding	Ggn	39.7123	1.50336	0.503055	0.00049497	0.00176064	0.378734	-
ENSRNOG00000007345	chrX	116751230	116792864	-	protein_coding	Amot	1759.35	-1.81354	0.158977	6.12291e-31	2.97957e-29	0.377788	-
ENSRNOG00000013231	chr5	150754021	150775672	+	protein_coding	Ptafr	309.616	-1.92825	0.192507	1.93385e-24	6.20085e-23	0.377384	-
ENSRNOG00000011951	chr2	41911131	41916901	+	protein_coding	Plk2	1164.02	-1.34991	0.220702	2.35588e-10	2.38841e-09	0.377363	-
ENSRNOG00000010960	chr2	80131563	80256954	+	protein_coding	Ankh	20840.2	1.3474	0.226107	8.4048e-10	7.84288e-09	0.376278	-
ENSRNOG00000018951	chrX	112769645	112983685	+	protein_coding	Col4a5	1279.69	-1.37228	0.152573	5.83259e-20	1.36222e-18	0.375783	-
ENSRNOG00000012055	chr1	142143799	142164263	-	protein_coding	Man2a2	2851.86	1.34572	0.141222	4.21207e-22	1.14251e-20	0.375548	-
ENSRNOG00000007706	chr5	124574079	124642569	-	protein_coding	Prkaa2	85.4908	-2.75743	0.527118	1.45826e-08	1.16134e-07	0.375515	-
ENSRNOG00000021237	chr3	123245481	123376455	-	protein_coding	RGD1565616	1840.81	-1.57039	0.144712	3.90329e-28	1.55578e-26	0.375192	-
ENSRNOG00000009795	chr5	100439082	100647727	-	protein_coding	Nfib	542.878	1.74935	0.171064	2.64025e-25	9.11892e-24	0.374748	Yes
ENSRNOG00000014909	chr5	156613741	156626529	+	protein_coding	Sh2d5	9.75969	1.75636	1.13411	0.0109295	0.0272895	0.374603	-
ENSRNOG00000007062	chr6	126170720	126279682	+	protein_coding	Rin3	184.275	-1.8077	0.290003	7.19892e-11	7.74632e-10	0.373798	-
ENSRNOG00000020245	chr1	215605404	215607696	+	protein_coding	Syt8	3.86818	-1.94573	2.74856	0.0131624	0.0319449	0.37371	-
ENSRNOG00000007793	chr5	48501472	48504511	-	protein_coding	Pnrc1	1185.5	1.70079	0.168248	9.71091e-25	3.19168e-23	0.373269	-
ENSRNOG00000009734	chr4	61771970	61828657	+	protein_coding	Akr1b8	2638.59	1.39113	0.17177	1.38507e-16	2.50883e-15	0.373219	-
ENSRNOG00000011310	chr1	52360296	52544450	-	protein_coding	Pde10a	232.453	-1.34017	0.288131	8.09783e-07	4.88748e-06	0.373108	-
ENSRNOG00000016362	chr1	80135391	80136880	+	protein_coding	Gpr4	11.1123	1.9096	0.995821	0.00494368	0.0136342	0.373018	-
ENSRNOG00000061153	chr3	175473078	175479395	-	protein_coding	Hrh3	3.95504	1.98111	2.64747	0.0135247	0.0327073	0.372753	-
ENSRNOG00000004763	chr3	122114108	122152477	+	protein_coding	Sirpa	953.879	1.33857	0.164446	1.0619e-16	1.94946e-15	0.372422	-
ENSRNOG00000053081	chr2	198390166	198390576	+	protein_coding	LOC102548682	12.6623	-1.9004	1.34255	0.00976265	0.0246975	0.372236	-
ENSRNOG00000016267	chr1	204245645	204322544	-	protein_coding	Chst15	392.08	1.5553	0.259975	4.4113e-10	4.28819e-09	0.372181	-
ENSRNOG00000016751	chr1	263420061	263431290	-	protein_coding	Slc25a28	581.623	1.41144	0.226188	1.03271e-10	1.09036e-09	0.372127	-
ENSRNOG00000018372	chr9	16747662	16844057	+	protein_coding	Cul9	723.499	1.49987	0.182455	4.33766e-17	8.25118e-16	0.371904	-
ENSRNOG00000019193	chr1	199251844	199270627	-	protein_coding	Stx1b	23.7398	1.61267	0.606482	0.00117205	0.00380842	0.371359	-
ENSRNOG00000024870	chr7	30699476	31681182	+	protein_coding	Anks1b	59.9366	-2.83632	0.464398	9.79371e-11	1.03741e-09	0.370566	-
ENSRNOG00000042788	chr1	236884534	236900904	-	protein_coding	AABR07006480.1	188.165	-1.52543	0.255374	4.63079e-10	4.48818e-09	0.369654	-
ENSRNOG00000055148	chr18	21110818	21115575	+	lincRNA	AABR07031588.1	44.2331	1.97148	0.436264	7.94869e-07	4.8028e-06	0.36961	-
ENSRNOG00000019202	chr1	80820050	80835701	-	protein_coding	Pvr	1147.58	-2.0624	0.298037	5.6898e-13	7.63416e-12	0.369257	-
ENSRNOG00000024230	chr8	58602127	58647933	-	protein_coding	Tnfaip8l3	248.686	4.19608	0.289408	9.49101e-49	1.06705e-46	0.3692	-
ENSRNOG00000012752	chr19	906411	914880	-	protein_coding	Cklf	92.3974	-1.44658	0.336289	3.66205e-06	1.97613e-05	0.368244	-
ENSRNOG00000013389	chr2	35077504	35104963	-	protein_coding	Rgs7bp	93.5599	-1.38963	0.312393	1.95628e-06	1.10351e-05	0.36733	-
ENSRNOG00000048910	chr7	10418602	10430992	-	protein_coding	Zfp709l1	207.766	1.661	0.296268	3.64592e-09	3.13811e-08	0.366891	-
ENSRNOG00000021962	chr10	90550147	90552057	+	protein_coding	Fzd2	2347.86	-1.32586	0.287431	9.65882e-07	5.732e-06	0.36675	-
ENSRNOG00000025059	chr7	70833663	70842405	-	protein_coding	Nxph4	35.8016	3.71035	0.666758	2.42742e-09	2.13902e-08	0.366633	-
ENSRNOG00000055569	chr1	164436586	164436730	-	snoRNA	SNORD15	1150.55	1.52519	0.262065	1.19834e-09	1.10059e-08	0.365529	-
ENSRNOG00000018997	chr3	151126591	151150344	+	protein_coding	Myh7b	135.859	1.32297	0.282207	6.92701e-07	4.22146e-06	0.365447	-
ENSRNOG00000050485	chr17	4846789	4847940	+	protein_coding	Gas1	203.794	4.36464	0.798695	2.41558e-09	2.12973e-08	0.365428	-
ENSRNOG00000033863	chr3	2800650	2803574	-	protein_coding	Ajm1	22.1088	1.81516	0.598685	0.000318395	0.00118369	0.365128	-
ENSRNOG00000060974	chr6	128996616	129001614	-	lincRNA	AABR07065448.1	265.961	1.33416	0.257405	5.52849e-08	3.98954e-07	0.365103	-
ENSRNOG00000056756	chr6	103375799	103470555	-	protein_coding	Actn1	14322.5	-2.8138	0.183682	4.02129e-54	5.16182e-52	0.36455	-
ENSRNOG00000018111	chr3	161425988	161462879	+	protein_coding	Slc12a5	22.9605	3.09507	0.708046	1.19106e-06	6.95188e-06	0.364099	-
ENSRNOG00000001030	chr15	58554374	58658153	+	protein_coding	Tsc22d1	32485.2	-1.31711	0.122949	2.1515e-27	8.13775e-26	0.362796	Yes
ENSRNOG00000062018	chr20	5713764	5714436	+	TEC	AC141521.3	12.2966	1.64453	0.807856	0.00520574	0.0142413	0.36234	-
ENSRNOG00000022429	chr18	54108493	54123049	+	protein_coding	Minar2	47.6144	1.90846	0.459469	4.51386e-06	2.39456e-05	0.362008	-
ENSRNOG00000010905	chr4	32387741	32392007	-	protein_coding	Dlx5	31.2388	-1.45646	0.477507	0.00044234	0.00159113	0.361872	Yes
ENSRNOG00000053679	chr4	97829341	97833460	+	lincRNA	AABR07060862.1	76.2374	1.33501	0.455637	0.000744608	0.00253786	0.361621	-
ENSRNOG00000052003	chr4	147492983	147505838	-	protein_coding	Mkrn2os	24.2143	1.68916	0.603559	0.000713492	0.00244407	0.361606	-
ENSRNOG00000027253	chr18	30895831	30898245	+	protein_coding	Pcdhga10	192.31	2.19099	0.219191	2.11573e-24	6.75004e-23	0.361552	-
ENSRNOG00000006611	chr3	55369214	55433843	+	protein_coding	Nostrin	208.029	-1.32768	0.280341	5.47782e-07	3.38383e-06	0.360795	-
ENSRNOG00000024799	chr3	142778770	142783774	-	processed_transcript	Cd93	97.9583	1.69391	0.305684	4.89742e-09	4.1368e-08	0.360057	-
ENSRNOG00000032900	chr3	82970884	82971513	+	processed_pseudogene	AC140988.1	59.9529	-1.42762	0.538877	0.00146908	0.00466343	0.359787	-
ENSRNOG00000005747	chr19	25149897	25164086	-	protein_coding	Il27ra	14.934	-1.46525	0.71013	0.0062693	0.0167188	0.35937	-
ENSRNOG00000002180	chr14	45598743	45797887	-	protein_coding	Tbc1d1	4659.16	-1.32612	0.132113	2.54598e-24	8.07482e-23	0.359116	-
ENSRNOG00000008529	chr3	148406513	148407778	-	protein_coding	Foxs1	1468.39	-1.30895	0.183084	2.31522e-13	3.18773e-12	0.359029	Yes
ENSRNOG00000047061	chr1	69841998	69846125	+	protein_coding	Zfp773-ps1	3.47005	1.90286	2.63963	0.0136695	0.0330037	0.358079	-
ENSRNOG00000011321	chr9	12740885	12942358	+	protein_coding	Rftn1	3469.51	-1.70118	0.179902	5.65698e-22	1.52178e-20	0.357957	-
ENSRNOG00000010919	chr4	147746186	147756294	-	protein_coding	Mbd4	133.867	1.4207	0.379544	3.85718e-05	0.000172462	0.35752	-
ENSRNOG00000043182	chrX	123524950	123662350	-	protein_coding	Septin6	892.723	1.70536	0.178948	2.45052e-22	6.77092e-21	0.356947	-
ENSRNOG00000013862	chr3	119776925	119779099	+	protein_coding	Dusp2	14.8228	2.24733	0.902402	0.00108312	0.00355202	0.356011	-
ENSRNOG00000050417	chr1	257724842	257729237	+	protein_coding	AABR07006774.1	113.14	-1.30267	0.351038	5.05173e-05	0.000221439	0.355461	-
ENSRNOG00000011316	chr15	46613810	46643772	+	protein_coding	Fam167a	122.408	1.30138	0.326993	1.76444e-05	8.43268e-05	0.355247	-
ENSRNOG00000004921	chr3	111422267	111452971	+	protein_coding	Nusap1	135.329	-2.64431	0.272357	2.86742e-23	8.45292e-22	0.355206	-
ENSRNOG00000053290	chr3	121562924	121567179	-	lincRNA	AABR07053710.1	6.83046	1.89541	1.29383	0.0105872	0.0265812	0.354415	-
ENSRNOG00000055383	chr9	61738471	61739134	+	protein_coding	AABR07067762.1	22.6524	1.72636	0.603209	0.000583508	0.00203909	0.353899	-
ENSRNOG00000026704	chrX	105239620	105289808	+	protein_coding	Drp2	94.7718	-1.42549	0.316695	1.41603e-06	8.18004e-06	0.353337	-
ENSRNOG00000042668	chr7	62850515	62972084	-	protein_coding	Msrb3	6652.22	-1.61027	0.164203	1.7676e-23	5.31649e-22	0.352903	-
ENSRNOG00000049034	chr3	11811962	11825640	+	protein_coding	Ptrh1	245.377	-1.39347	0.3417	9.95086e-06	4.96994e-05	0.3527	-
ENSRNOG00000002753	chr10	90731148	90749217	+	protein_coding	Adam11	9.72143	2.1815	1.01841	0.00246707	0.00740121	0.352515	-
ENSRNOG00000001427	chr12	23544287	23564569	+	protein_coding	Orai2	1150.4	2.04146	0.167603	5.42192e-35	3.16804e-33	0.35236	-
ENSRNOG00000026564	chr17	16333415	16380573	+	protein_coding	Ptpdc1	779.794	2.183	0.149518	3.64968e-49	4.21966e-47	0.352262	-
ENSRNOG00000003025	chrX	73998034	73999419	-	processed_pseudogene	AABR07039336.2	76.5938	-2.0174	0.344737	6.23735e-10	5.9428e-09	0.351716	-
ENSRNOG00000043102	chr10	109446444	109479891	+	protein_coding	Bahcc1	223.744	1.84128	0.305881	2.59029e-10	2.61305e-09	0.351654	-
ENSRNOG00000020975	chr1	221417336	221420115	-	protein_coding	Mrpl49	283.802	-1.29296	0.240696	2.09121e-08	1.62803e-07	0.351479	-
ENSRNOG00000048421	chr2	184882969	184883505	+	protein_coding	Crabp2	83.1077	1.46715	0.628526	0.00316634	0.00923393	0.350151	-
ENSRNOG00000004890	chr7	105353913	105592804	-	protein_coding	Adcy8	507.408	1.64692	0.209596	7.40122e-16	1.24386e-14	0.349776	-
ENSRNOG00000057556	chr4	133717139	133951264	-	protein_coding	Pdzrn3	7201.25	-1.28863	0.144467	1.29501e-19	2.95675e-18	0.349394	-
ENSRNOG00000016141	chr7	144565392	144567580	+	protein_coding	Hoxc11	40.4246	1.30223	0.440996	0.000731173	0.00249816	0.348663	-
ENSRNOG00000037871	chr4	116993914	117111653	-	protein_coding	Sfxn5	91.0917	-1.55045	0.326008	3.81994e-07	2.4146e-06	0.348552	-
ENSRNOG00000024503	chr6	38474804	38777806	+	protein_coding	Nbas	6471.09	-1.28637	0.121699	1.43141e-26	5.23205e-25	0.348295	-
ENSRNOG00000016935	chr1	211195452	211196868	-	protein_coding	Mapk1ip1	528.741	1.3663	0.208893	1.53755e-11	1.77893e-10	0.347382	-
ENSRNOG00000012827	chr2	164549455	164582643	+	protein_coding	Mlf1	6.31334	-2.01216	1.3807	0.0104838	0.026338	0.347194	-
ENSRNOG00000004821	chr7	95397113	95669809	-	protein_coding	Sntb1	1413.91	-2.00783	0.13869	2.70672e-48	2.92218e-46	0.346421	-
ENSRNOG00000055675	chr4	99797533	99797669	-	snoRNA	Gm22486	230.223	1.28218	0.274505	7.90395e-07	4.77931e-06	0.346232	-
ENSRNOG00000015717	chr1	207887209	207987136	+	protein_coding	Ptpre	112.92	1.70564	0.352367	2.20456e-07	1.45324e-06	0.34599	-
ENSRNOG00000002800	chrX	70563570	70572295	+	protein_coding	Gdpd2	18.3958	3.75734	0.962974	1.01545e-05	5.06233e-05	0.345874	-
ENSRNOG00000033824	chr3	43255567	43359074	+	protein_coding	Gpd2	349.854	-1.37656	0.238724	1.97008e-09	1.75307e-08	0.34567	-
ENSRNOG00000022164	chr1	142679345	142695475	+	protein_coding	Zscan2	108.216	1.28088	0.31046	9.76689e-06	4.88854e-05	0.345472	-
ENSRNOG00000004392	chr10	109188112	109224370	-	protein_coding	Aatk	134.41	6.78784	0.595675	4.86319e-30	2.23954e-28	0.345342	-
ENSRNOG00000004730	chr3	107559997	107760589	-	protein_coding	Meis2	112.797	-1.32848	0.30192	2.63718e-06	1.4613e-05	0.345312	Yes
ENSRNOG00000021285	chr7	126775516	126913585	-	protein_coding	Celsr1	16.3511	2.304	0.733654	0.000166097	0.00065388	0.345089	-
ENSRNOG00000019219	chr4	157726941	157733643	+	protein_coding	Vamp1	230.197	1.91838	0.263888	5.46341e-14	7.91685e-13	0.344536	-
ENSRNOG00000051450	chr1	13165572	13175876	-	protein_coding	Abracl	1095.75	-1.40606	0.188053	1.80841e-14	2.75264e-13	0.344511	-
ENSRNOG00000032240	chr2	248178389	248197160	+	protein_coding	Gbp5	113.294	4.6462	0.43524	1.73573e-27	6.62667e-26	0.34442	-
ENSRNOG00000015222	chr2	202798198	202816562	-	protein_coding	Tent5c	81.3435	1.28131	0.370368	0.000135842	0.00054531	0.344304	-
ENSRNOG00000005690	chr4	144192989	144252551	+	protein_coding	Lmcd1	5524.87	-2.43097	0.243856	2.1654e-24	6.89459e-23	0.344219	-
ENSRNOG00000003283	chr13	83854664	83917021	-	protein_coding	Rcsd1	31.6431	-1.77077	0.533776	0.000125835	0.000507763	0.343949	-
ENSRNOG00000049336	chr3	176882027	176884350	+	protein_coding	Lime1	343.718	1.31948	0.199216	9.29769e-12	1.10314e-10	0.343528	-
ENSRNOG00000005679	chr3	48467781	48536235	-	protein_coding	Fap	1132.99	1.27435	0.223145	3.15591e-09	2.74534e-08	0.34237	-
ENSRNOG00000019351	chr1	214039481	214074663	-	protein_coding	Chid1	98.8352	1.43697	0.285706	1.11813e-07	7.72035e-07	0.341511	-
ENSRNOG00000054392	chr7	10585877	10588202	-	protein_coding	AABR07055826.1	350.878	1.95874	0.209219	1.1284e-21	2.97175e-20	0.341408	-
ENSRNOG00000027430	chr9	76621230	76768806	-	protein_coding	Ikzf2	175.152	-1.85716	0.253358	3.5858e-14	5.31899e-13	0.341402	Yes
ENSRNOG00000032554	chr1	264094080	264105344	+	protein_coding	Scd4	6.00279	2.02075	3.21591	0.0138194	0.0333014	0.341336	-
ENSRNOG00000009630	chr3	82924687	83048435	-	protein_coding	Hsd17b12	3193.66	-1.272	0.152046	1.548e-17	3.02221e-16	0.341196	-
ENSRNOG00000014571	chr3	160935709	160938467	+	protein_coding	Dbndd2	739.837	-1.62771	0.14805	7.64569e-29	3.21237e-27	0.340452	-
ENSRNOG00000055019	chr9	46283274	46283388	-	snoRNA	Snord89	54.1971	1.39412	0.499903	0.00104249	0.00343536	0.340394	-
ENSRNOG00000019472	chr8	130538651	130542227	+	protein_coding	Ackr2	4.2415	2.47809	2.54963	0.00915814	0.0233348	0.339086	-
ENSRNOG00000014350	chr2	251529354	251532312	-	protein_coding	Ccn1	17421.8	-1.88968	0.60002	0.000182165	0.000711977	0.338916	-
ENSRNOG00000015253	chr19	37226186	37231912	+	protein_coding	Hsf4	270.796	1.38223	0.258191	1.99326e-08	1.55549e-07	0.337537	Yes
ENSRNOG00000006441	chr6	99380301	99400822	-	protein_coding	Zbtb25	417.336	1.32351	0.249111	2.75601e-08	2.09848e-07	0.337509	-
ENSRNOG00000030447	chr5	173148884	173149276	+	protein_coding	AC105662.1	15.5687	1.58708	0.965096	0.0110155	0.0274783	0.33737	-
ENSRNOG00000014768	chr1	246380889	246785360	-	protein_coding	Glis3	382.165	1.26389	0.187023	4.03507e-12	4.97577e-11	0.33709	-
ENSRNOG00000024878	chr9	98279022	98304859	+	protein_coding	Rbm44	15.3903	2.12131	0.835717	0.00105609	0.00347386	0.336974	-
ENSRNOG00000061450	chr1	143443300	143535583	-	protein_coding	Homer2	305.491	-1.53466	0.217811	3.80477e-13	5.16879e-12	0.336874	-
ENSRNOG00000027030	chr1	175445088	175447259	+	protein_coding	Adm	114.043	1.40542	0.322108	2.84714e-06	1.56857e-05	0.336848	-
ENSRNOG00000002382	chr10	47765432	47768483	+	protein_coding	Mfap4	2112.69	-2.1779	0.233199	1.1411e-21	3.00036e-20	0.336472	-
ENSRNOG00000056257	chr1	64374603	64405149	-	protein_coding	Cacng7	27.6109	-2.8932	0.603142	1.65238e-07	1.1099e-06	0.335703	-
ENSRNOG00000027942	chr1	72927151	72941869	-	protein_coding	Eps8l1	21.351	1.34905	0.594703	0.0045554	0.0127096	0.33526	-
ENSRNOG00000056382	chr14	86802534	86802666	-	snoRNA	Snora9	52.6494	1.2737	0.429033	0.000719389	0.00246169	0.335208	-
ENSRNOG00000033891	chr20	33174892	33182294	+	protein_coding	AABR07045058.1	313.395	-1.25886	0.219871	2.85348e-09	2.49423e-08	0.334507	-
ENSRNOG00000008567	chr5	16746197	16747222	-	protein_coding	Mos	27.4135	1.79312	0.618656	0.000472804	0.00169101	0.331814	-
ENSRNOG00000061440	chr16	8337864	8338058	-	snoRNA	SNORA74	600.441	1.25336	0.239962	4.93837e-08	3.59881e-07	0.331642	-
ENSRNOG00000052293	chr1	164440292	164440439	-	snoRNA	SNORD15	348.268	1.29885	0.258141	1.27361e-07	8.70176e-07	0.331551	-
ENSRNOG00000053534	chr10	14087740	14087867	-	snoRNA	Snora78	139.593	1.39662	0.341354	9.43978e-06	4.73645e-05	0.331406	-
ENSRNOG00000006281	chr4	82138683	82141385	-	protein_coding	LOC108348320	12.6779	1.51482	0.831342	0.00903907	0.0230675	0.331152	-
ENSRNOG00000053766	chr14	86922223	86939719	+	protein_coding	Ramp3	167.424	-1.28635	0.336797	3.39022e-05	0.000153095	0.330585	-
ENSRNOG00000057008	chr2	156302569	156353036	-	lincRNA	AABR07010985.1	9.17739	2.42991	0.947518	0.000787227	0.00266862	0.3304	-
ENSRNOG00000009482	chr1	280633938	280640946	+	protein_coding	Emx2	132.323	-1.32635	0.2647	1.39243e-07	9.46594e-07	0.329335	Yes
ENSRNOG00000000459	chr20	3973420	3978845	-	protein_coding	Psmb9	116.184	3.36686	0.346802	2.68934e-23	7.95675e-22	0.329254	-
ENSRNOG00000010532	chr5	73552983	73556987	+	protein_coding	Abitram	113.45	-1.24667	0.258493	3.97747e-07	2.50447e-06	0.328103	-
ENSRNOG00000014902	chr1	7039162	7064870	-	protein_coding	Stx11	197.46	-1.79604	0.242224	1.89211e-14	2.87199e-13	0.327949	-
ENSRNOG00000010994	chr1	59720612	59732409	-	protein_coding	Has1	47.2671	1.25603	0.410118	0.000556759	0.00195863	0.327757	-
ENSRNOG00000038068	chr15	77733402	77736892	-	protein_coding	Pcdh9	193.184	-1.75091	0.254689	1.04171e-12	1.36183e-11	0.327268	-
ENSRNOG00000009343	chr10	105100336	105116916	-	protein_coding	Evpl	393.429	4.87856	0.291972	1.00679e-63	1.86507e-61	0.327234	-
ENSRNOG00000022356	chr2	96482944	96520137	-	protein_coding	Zc2hc1a	1985.79	-1.24395	0.134327	5.98049e-21	1.49531e-19	0.326659	-
ENSRNOG00000028545	chr6	137336107	137353249	-	protein_coding	AC141959.1	22111.4	1.78548	0.220277	9.02386e-17	1.66788e-15	0.32662	-
ENSRNOG00000039698	chr10	13370098	13374808	-	protein_coding	Prss22	4.75879	2.21141	2.02076	0.0141917	0.0341077	0.326483	-
ENSRNOG00000010701	chr2	40000313	40069975	+	protein_coding	Depdc1b	14.7357	-5.70256	1.41639	2.58114e-06	1.43316e-05	0.325996	-
ENSRNOG00000053071	chr5	120163880	120164007	+	snoRNA	SNORA70	9.35801	2.10979	1.083	0.00400915	0.0113507	0.325557	-
ENSRNOG00000058944	chr3	154849408	154849539	-	snoRNA	SNORA71	164.151	1.26872	0.347072	6.65136e-05	0.000284819	0.325462	-
ENSRNOG00000032659	chr9	62291405	62349309	+	protein_coding	Plcl1	384.844	1.41609	0.274533	5.76639e-08	4.15211e-07	0.32473	-
ENSRNOG00000011729	chrX	105772722	105793306	-	protein_coding	Nxf2	8.18997	-2.33396	1.15167	0.00333342	0.00965555	0.324554	-
ENSRNOG00000020201	chr1	220470089	220474496	+	protein_coding	Yif1a	1140	-1.23951	0.205502	4.66222e-10	4.51121e-09	0.32427	-
ENSRNOG00000027542	chr1	206324765	206417143	-	protein_coding	LOC100302465	61.9409	-2.35082	0.41107	1.21381e-09	1.11416e-08	0.324012	-
ENSRNOG00000006956	chr5	104362971	104753863	+	protein_coding	AABR07049085.1	4514.87	-2.97359	0.146365	7.9842e-93	3.25396e-90	0.322941	-
ENSRNOG00000008930	chr5	79553742	79570073	-	protein_coding	Tnfsf15	42.9627	1.4465	0.416816	0.000107433	0.0004396	0.321645	-
ENSRNOG00000010629	chr4	85123960	85174951	-	protein_coding	Nod1	518.707	1.28127	0.226084	3.9937e-09	3.42299e-08	0.32142	-
ENSRNOG00000019659	chr10	59839852	59892960	-	protein_coding	Aspa	97.5718	1.63483	0.379617	2.83313e-06	1.56146e-05	0.320703	-
ENSRNOG00000020696	chr2	188784222	188793895	+	protein_coding	Pmvk	540.693	-1.35507	0.164053	3.64741e-17	6.97889e-16	0.320684	-
ENSRNOG00000051298	chrX	70422452	70423045	-	lincRNA	AC141377.3	15.0232	1.71731	0.772797	0.00317616	0.00925761	0.320512	-
ENSRNOG00000011280	chr5	106103407	106207126	-	protein_coding	Mllt3	515.859	1.2321	0.235504	4.91758e-08	3.58946e-07	0.320218	-
ENSRNOG00000018378	chr17	81798756	82017682	+	protein_coding	Cacnb2	39.3656	-2.02805	0.469886	1.9899e-06	1.12169e-05	0.320176	-
ENSRNOG00000002841	chr13	98231326	98447762	+	protein_coding	Cdc42bpa	6581.56	-1.23132	0.141914	1.12465e-18	2.39347e-17	0.319787	-
ENSRNOG00000018884	chr19	57429980	57484742	-	protein_coding	Ttc13	2465.32	-1.23399	0.166926	4.19604e-14	6.17921e-13	0.319637	-
ENSRNOG00000009102	chr15	19807808	19876408	-	protein_coding	Fermt2	23423.6	-1.68932	0.146957	2.45805e-31	1.20696e-29	0.319469	-
ENSRNOG00000003597	chr9	82415605	82419288	-	protein_coding	Tuba4a	570.338	-1.39282	0.241981	2.03695e-09	1.8106e-08	0.319302	-
ENSRNOG00000016703	chr6	12415805	12468596	+	protein_coding	Gtf2a1l	7.51023	1.72709	1.31207	0.0142282	0.0341753	0.319122	-
ENSRNOG00000010235	chr3	160047296	160115177	+	protein_coding	Pkig	1880.6	1.4346	0.175057	6.20025e-17	1.15781e-15	0.318825	-
ENSRNOG00000014293	chr19	19436333	19509087	-	protein_coding	Nkd1	26.0306	-2.4292	0.597545	5.05014e-06	2.65744e-05	0.317952	-
ENSRNOG00000014166	chr1	56242346	56374120	+	protein_coding	Smoc2	17320.3	-1.32113	0.202262	2.28129e-11	2.59523e-10	0.3174	-
ENSRNOG00000005930	chr8	52925175	52937972	-	protein_coding	Nnmt	597.727	-1.90233	0.225829	5.3681e-18	1.08574e-16	0.317337	-
ENSRNOG00000021663	chr5	9355507	9381214	-	protein_coding	Vxn	97.141	-1.42063	0.29067	2.33443e-07	1.53265e-06	0.317268	-
ENSRNOG00000028801	chr4	10423139	10517848	-	protein_coding	Gsap	183.286	1.22637	0.250491	2.89486e-07	1.86309e-06	0.317026	-
ENSRNOG00000054695	chr3	71747956	71845232	-	protein_coding	Calcrl	2441.58	3.75046	0.228469	1.01853e-61	1.7664e-59	0.316846	-
ENSRNOG00000055769	chr3	146314963	146317010	-	protein_coding	AABR07054286.1	32.0022	1.77126	0.637718	0.000690042	0.00237078	0.316777	-
ENSRNOG00000059362	chr19	39063998	39077722	+	protein_coding	Has3	143.146	1.62511	0.281563	1.5198e-09	1.37186e-08	0.316262	-
ENSRNOG00000013368	chr9	1782536	1984654	-	protein_coding	Plcl2	133.434	-1.2245	0.291975	7.73443e-06	3.93898e-05	0.315882	-
ENSRNOG00000003208	chrX	72018373	72034099	-	protein_coding	Ercc6l	52.5134	-1.76497	0.494694	5.11614e-05	0.000223901	0.315291	-
ENSRNOG00000014107	chr10	66845654	66848388	-	protein_coding	Omg	17.4592	1.51324	0.630366	0.00270062	0.00801193	0.3147	-
ENSRNOG00000061514	chr17	86655353	86657473	-	protein_coding	AABR07028795.1	138.557	-1.22151	0.245395	1.85455e-07	1.2345e-06	0.314287	-
ENSRNOG00000018322	chr1	154377247	154458425	+	protein_coding	Picalm	30029.8	-1.30899	0.171535	6.26975e-15	9.91362e-14	0.314252	-
ENSRNOG00000005209	chr3	108795235	108857556	+	protein_coding	Spred1	2457.79	1.22072	0.139727	7.58336e-19	1.64175e-17	0.313841	-
ENSRNOG00000015541	chr4	157352372	157358262	-	protein_coding	Gnb3	130.575	1.56163	0.269905	1.44965e-09	1.31509e-08	0.313832	-
ENSRNOG00000021240	chr3	123434409	123567918	+	protein_coding	Atrn	9193	-1.31265	0.116034	3.31832e-30	1.55001e-28	0.313825	-
ENSRNOG00000013618	chr16	83206004	83228194	+	protein_coding	Ankrd10	402.627	1.62627	0.259057	6.41788e-11	6.9564e-10	0.313281	-
ENSRNOG00000016102	chr1	209523157	209641123	-	protein_coding	Ebf3	51.9773	1.2705	0.391174	0.000294895	0.00110337	0.312986	Yes
ENSRNOG00000004959	chr14	104340434	104375649	-	protein_coding	Actr2	7322.69	-1.39211	0.135141	1.7124e-25	5.93947e-24	0.31261	-
ENSRNOG00000008301	chr13	90807199	90814119	-	protein_coding	Tagln2	14413.2	-1.21799	0.142765	3.64934e-18	7.44575e-17	0.312282	-
ENSRNOG00000027115	chr6	109110534	109119457	+	protein_coding	Zc2hc1c	48.5231	1.52084	0.454437	0.000150249	0.000598571	0.312015	-
ENSRNOG00000007032	chr7	138704126	138707221	-	protein_coding	Amigo2	105.004	-1.69388	0.279718	2.42292e-10	2.45027e-09	0.311994	-
ENSRNOG00000015658	chr1	259376933	259484569	-	protein_coding	Sorbs1	1226.74	-1.77341	0.15203	3.14566e-32	1.61769e-30	0.311855	-
ENSRNOG00000006426	chr7	50084060	50638798	-	protein_coding	Syt1	14.2327	-1.54177	0.776245	0.00651126	0.0173072	0.311442	-
ENSRNOG00000013922	chr15	52451161	52456409	+	protein_coding	Dok2	53.2119	2.30773	0.467126	7.8889e-08	5.54809e-07	0.311233	-
ENSRNOG00000012073	chr8	115150514	115154550	+	protein_coding	Abhd14b	859.355	1.2159	0.142637	4.37812e-18	8.89927e-17	0.311083	-
ENSRNOG00000020906	chr1	221273538	221321570	-	protein_coding	Pola2	121.599	-1.21546	0.267723	1.63861e-06	9.36955e-06	0.310806	-
ENSRNOG00000008129	chr3	46488186	46621873	-	protein_coding	Pla2r1	212.743	1.29722	0.266441	3.0031e-07	1.9297e-06	0.310288	-
ENSRNOG00000032539	chr5	59147337	59149699	-	protein_coding	Spag8	49.5641	1.22366	0.400963	0.000610807	0.00212447	0.310076	-
ENSRNOG00000022764	chr10	66870067	66873948	-	protein_coding	Evi2a	382.172	-2.00342	0.301625	4.04305e-12	4.97809e-11	0.309919	-
ENSRNOG00000017901	chr1	219233750	219237098	+	protein_coding	Acy3	288.009	1.64965	0.199146	2.31156e-17	4.47542e-16	0.309904	-
ENSRNOG00000026053	chr3	105203309	105214989	-	protein_coding	Grem1	16791.4	-2.79075	0.542251	2.02866e-08	1.58159e-07	0.30929	-
ENSRNOG00000018815	chr1	192115966	192125989	+	protein_coding	Plk1	94.7488	-1.90439	0.521929	3.13339e-05	0.000142763	0.308817	-
ENSRNOG00000059679	chr4	113968995	113984632	+	protein_coding	LOC103692165	215.419	1.26907	0.246311	7.02564e-08	4.97642e-07	0.308724	-
ENSRNOG00000001830	chr4	181103774	181214994	+	protein_coding	Arntl2	384.945	1.50446	0.213467	4.00561e-13	5.43257e-12	0.308145	Yes
ENSRNOG00000048961	chr4	180232382	180234804	-	protein_coding	Bhlhe41	440.593	1.27464	0.235413	1.68851e-08	1.33233e-07	0.307765	Yes
ENSRNOG00000029763	chr11	12275964	12277727	+	unprocessed_pseudogene	AABR07033236.1	4.0253	-4.62383	2.99354	0.00188885	0.00584401	0.307541	-
ENSRNOG00000020811	chr2	189205701	189254628	-	protein_coding	Il6r	403.925	1.38929	0.198735	6.77721e-13	9.04109e-12	0.307335	-
ENSRNOG00000014475	chr5	78222504	78249358	+	protein_coding	Slc31a1	1320.48	-1.21481	0.132328	1.30682e-20	3.18442e-19	0.307293	-
ENSRNOG00000037428	chr12	52606560	52658275	-	protein_coding	Zfp605	101.854	1.25832	0.322173	2.55759e-05	0.000118583	0.307201	-
ENSRNOG00000027228	chr1	164181764	164205222	-	protein_coding	Mogat2	99.3252	-1.20916	0.286271	6.93313e-06	3.56317e-05	0.307077	-
ENSRNOG00000021314	chr15	46339249	46367302	-	protein_coding	Fdft1	1366.92	-1.49394	0.152094	1.95274e-23	5.83031e-22	0.305987	-
ENSRNOG00000062056	chr20	5501099	5501285	-	processed_pseudogene	AC128962.3	186.083	-1.56496	0.214903	6.523e-14	9.37724e-13	0.305847	-
ENSRNOG00000006324	chr8	6811543	6917535	+	protein_coding	Trpc6	45.6954	-2.27807	0.488032	3.20061e-07	2.04373e-06	0.30484	-
ENSRNOG00000056385	chr3	154845987	154846116	-	snoRNA	SNORA71	54.9154	1.22357	0.402297	0.000617054	0.00214345	0.304731	-
ENSRNOG00000021433	chr5	58995249	59001800	-	protein_coding	Arhgef39	1060.78	-1.3635	0.169642	2.26779e-16	4.02719e-15	0.304526	-
ENSRNOG00000001287	chr12	17309834	17311112	-	protein_coding	Gper1	44.8292	2.57406	0.442425	6.03175e-10	5.757e-09	0.303311	Yes
ENSRNOG00000014779	chr1	274625224	274648204	+	protein_coding	Pdcd4	2456.7	1.23265	0.230418	2.51328e-08	1.92807e-07	0.301899	-
ENSRNOG00000018845	chr3	3809407	3824284	-	protein_coding	Snapc4	329.212	1.20022	0.22922	4.97043e-08	3.62055e-07	0.301839	-
ENSRNOG00000008409	chr7	18440742	18491448	+	protein_coding	Myo1f	229.824	1.2421	0.239944	6.40668e-08	4.56875e-07	0.300778	-
ENSRNOG00000019822	chr7	11646269	11648322	-	protein_coding	Gadd45b	1405.12	-1.89018	0.225079	6.58451e-18	1.31962e-16	0.300441	-
ENSRNOG00000020889	chr1	101480145	101500850	-	protein_coding	Nucb1	11995.9	1.32297	0.152385	8.79159e-19	1.89577e-17	0.300042	-
ENSRNOG00000020784	chr1	221057713	221060747	+	protein_coding	Kcnk7	42.7102	2.41167	0.497328	1.25238e-07	8.57826e-07	0.299475	-
ENSRNOG00000004210	chr6	35314444	35321667	+	protein_coding	Osr1	469.135	-2.11376	0.23186	9.50331e-21	2.35725e-19	0.298757	Yes
ENSRNOG00000005271	chr6	145546595	145625236	+	protein_coding	Rapgef5	12.2848	2.71487	0.997784	0.000475934	0.00170109	0.298486	-
ENSRNOG00000053636	chr14	115409007	115409284	+	misc_RNA	7SK	39.3003	1.21693	0.446807	0.00166244	0.00520774	0.298262	-
ENSRNOG00000020457	chr1	201055644	201329622	+	protein_coding	Tacc2	628.349	1.37332	0.180949	8.00088e-15	1.25414e-13	0.297604	-
ENSRNOG00000005054	chr6	108911705	108920767	-	protein_coding	Prox2	11.177	2.05328	0.895017	0.00208813	0.00639021	0.297535	-
ENSRNOG00000016688	chr6	12362813	12379783	+	protein_coding	Ston1	2726.32	-1.38764	0.168373	4.13574e-17	7.87627e-16	0.29733	-
ENSRNOG00000027747	chr3	146719911	146764015	-	protein_coding	Ninl	357.201	1.34428	0.182946	5.17587e-14	7.52694e-13	0.297109	-
ENSRNOG00000001873	chr11	87435185	87445219	+	protein_coding	P2rx6	5.67498	1.79215	1.50127	0.0160798	0.0379133	0.296507	-
ENSRNOG00000017399	chr4	157563990	157568023	+	protein_coding	Acrbp	53.2999	1.45659	0.496419	0.000621776	0.00215755	0.296052	-
ENSRNOG00000015655	chr2	203423143	203494391	-	protein_coding	Ptgfrn	17310.9	-1.18971	0.194944	3.14765e-10	3.13075e-09	0.2954	-
ENSRNOG00000017118	chr1	165295847	165330322	+	protein_coding	P4ha3	3156.82	-1.80132	0.197665	1.21048e-20	2.97187e-19	0.295215	-
ENSRNOG00000021579	chr4	79846521	79926703	+	protein_coding	Mpp6	405.466	-1.28237	0.19192	6.4712e-12	7.7855e-11	0.294863	-
ENSRNOG00000026965	chr4	62380914	62391912	+	protein_coding	Tmem140	202.708	2.90236	0.286909	4.92574e-25	1.66943e-23	0.294679	-
ENSRNOG00000030790	chr3	72002152	72053049	-	protein_coding	Ctnnd1	8709	-1.18847	0.144944	7.71104e-17	1.42847e-15	0.29463	-
ENSRNOG00000033202	chr4	117256770	117268178	-	protein_coding	Fbxo41	18.7274	-1.34139	0.683914	0.00884314	0.0226277	0.293639	-
ENSRNOG00000004498	chr6	59976003	60054279	-	protein_coding	Scin	252.564	1.65268	0.920022	0.00743319	0.0194161	0.292906	-
ENSRNOG00000036910	chr4	184095643	184096806	-	protein_coding	LOC100362344	6.64364	1.808	1.64128	0.0149766	0.0357134	0.292652	-
ENSRNOG00000012679	chr9	14544677	14551519	-	protein_coding	Oard1	194.109	1.37446	0.275467	1.43849e-07	9.76277e-07	0.292511	-
ENSRNOG00000033143	chr10	107363511	107376645	-	protein_coding	Cep295nl	168.728	1.45644	0.228746	4.31966e-11	4.74842e-10	0.291995	-
ENSRNOG00000002097	chr14	36550340	36554580	-	protein_coding	Rasl11b	4789.66	-1.35979	0.467545	0.00065855	0.00227018	0.291943	-
ENSRNOG00000020622	chr16	21288876	21295869	+	protein_coding	Cilp2	191.043	1.46198	0.850275	0.0109151	0.0272661	0.291871	-
ENSRNOG00000007744	chr6	25074955	25100977	+	protein_coding	Ehd3	829.883	-1.18326	0.157876	2.10341e-14	3.17793e-13	0.291341	-
ENSRNOG00000016689	chr1	141120166	141172483	+	protein_coding	Fanci	178.07	-1.18319	0.254951	1.05092e-06	6.19382e-06	0.29128	-
ENSRNOG00000027277	chr18	30875011	30877434	+	protein_coding	Pcdhga8	100.758	1.51681	0.336787	1.2955e-06	7.51574e-06	0.291098	-
ENSRNOG00000016255	chr4	120785495	120817377	-	protein_coding	Podxl2	323.006	1.45351	0.21308	2.04444e-12	2.60582e-11	0.290693	-
ENSRNOG00000029784	chr1	162768156	162883355	+	protein_coding	Pak1	2562.08	-1.25402	0.136584	1.23861e-20	3.0318e-19	0.290536	-
ENSRNOG00000002182	chr14	16369544	16452998	-	protein_coding	Septin11	6641.89	-1.45444	0.144487	2.11586e-24	6.75004e-23	0.290263	-
ENSRNOG00000046635	chr1	221448661	221462233	+	protein_coding	Cdca5	18.1704	-1.50411	0.671237	0.0039576	0.0112242	0.290048	-
ENSRNOG00000031934	chr13	100300054	100414226	-	protein_coding	Enah	3295.95	-1.8358	0.152589	3.8115e-34	2.16499e-32	0.289226	-
ENSRNOG00000018087	chr17	80882666	80891212	+	protein_coding	Vim	140760	-1.9426	0.157608	9.32646e-36	5.75909e-34	0.288875	-
ENSRNOG00000042369	chr13	56889669	56958561	-	protein_coding	RGD1564614	3.53601	4.21123	3.26313	0.0036034	0.0103275	0.288338	-
ENSRNOG00000011647	chr2	190007216	190008511	+	protein_coding	S100a6	35098.2	-1.81034	0.179064	7.83246e-25	2.58996e-23	0.288271	-
ENSRNOG00000015957	chr17	28504623	28680362	+	protein_coding	F13a1	328.401	3.39791	0.354	6.68355e-23	1.925e-21	0.288131	-
ENSRNOG00000014251	chr1	163073124	163129641	-	protein_coding	Capn5	888.772	1.45941	0.221371	9.65618e-12	1.144e-10	0.288084	-
ENSRNOG00000007808	chr4	89149317	89151184	-	protein_coding	Nap1l5	34.73	2.3693	0.505679	3.06991e-07	1.96643e-06	0.287917	-
ENSRNOG00000014923	chr1	213744796	213745748	-	protein_coding	Ifitm5	6.42807	2.64645	1.39403	0.00406107	0.0114718	0.28786	-
ENSRNOG00000056728	chrX	156274800	156293926	+	protein_coding	G6pd	9465.05	-1.38294	0.126944	5.46868e-28	2.15339e-26	0.287656	-
ENSRNOG00000015137	chr1	247046650	247088012	-	protein_coding	Spata6l	46.3211	1.38084	0.431821	0.000295513	0.00110492	0.287571	-
ENSRNOG00000012436	chr2	243550627	243687857	+	protein_coding	Adh6	8.48101	2.01076	1.03666	0.00462791	0.0128766	0.287255	-
ENSRNOG00000019009	chr16	20352480	20356612	+	protein_coding	Arrdc2	104.833	2.61661	0.380373	5.92646e-13	7.93211e-12	0.287248	-
ENSRNOG00000033658	chr12	38200463	38274036	-	protein_coding	Kntc1	190.703	-2.2473	0.262838	1.4419e-18	3.04086e-17	0.286796	-
ENSRNOG00000011718	chr4	157107469	157123446	+	protein_coding	C1rl	295.153	1.7492	0.184452	4.3469e-22	1.17713e-20	0.286425	-
ENSRNOG00000028566	chr6	137323713	137331231	+	protein_coding	Pld4	15.3466	3.27084	0.849582	1.05901e-05	5.26822e-05	0.284868	-
ENSRNOG00000020769	chr10	16694792	16752205	-	protein_coding	Crebrf	2607	1.30227	0.187705	1.09565e-12	1.43119e-11	0.284115	Yes
ENSRNOG00000007545	chr7	18627808	18634079	-	protein_coding	Angptl4	4685.37	7.25906	0.617202	3.528e-33	1.89189e-31	0.283829	-
ENSRNOG00000002953	chrX	70426951	70428364	-	protein_coding	P2ry4	52.9984	1.3557	0.481031	0.00101178	0.00334361	0.283803	-
ENSRNOG00000047125	chr19	53055745	53056770	+	protein_coding	Foxl1	12.3773	1.78333	0.923599	0.00529544	0.0144455	0.283385	-
ENSRNOG00000036604	chr1	252894663	252900726	+	protein_coding	Ifit2	1081.9	-1.17085	0.194088	5.05756e-10	4.8786e-09	0.283283	-
ENSRNOG00000021244	chr3	123670275	123687691	+	protein_coding	Hspa12b	313.936	1.1706	0.223009	4.79954e-08	3.51334e-07	0.283116	-
ENSRNOG00000030616	chr1	221236773	221244563	+	protein_coding	Slc25a45	98.2174	1.25287	0.306518	1.21446e-05	5.98311e-05	0.283073	-
ENSRNOG00000011201	chr8	122848501	122904913	-	protein_coding	Cmtm8	8.33012	-2.70976	1.18369	0.00170293	0.00532332	0.282249	-
ENSRNOG00000046021	chrX	15425078	15428518	-	protein_coding	LOC108348172	103.323	2.05121	0.557781	2.51379e-05	0.000116818	0.281661	-
ENSRNOG00000051377	chr1	37853553	37863756	-	protein_coding	AABR07001099.2	194.524	1.16815	0.25637	1.6346e-06	9.35319e-06	0.281461	-
ENSRNOG00000014232	chr2	151314818	151320319	+	protein_coding	P2ry1	6.28031	5.79409	2.90565	0.000339854	0.00125261	0.280963	-
ENSRNOG00000013920	chr18	31812109	32207801	-	protein_coding	Arhgap26	32.1515	-1.56	0.515016	0.000420537	0.00152076	0.280868	-
ENSRNOG00000024428	chr18	27424328	27432814	+	protein_coding	Kif20a	477.343	-2.31363	0.213297	2.22293e-28	8.99211e-27	0.280022	-
ENSRNOG00000015727	chr1	261835992	261853495	-	protein_coding	Loxl4	904.302	-2.57634	0.281178	4.9935e-21	1.25237e-19	0.279848	-
ENSRNOG00000043426	chr2	248649441	248690089	+	protein_coding	Kyat3	101.63	-1.35698	0.319389	5.07319e-06	2.66784e-05	0.27979	-
ENSRNOG00000010529	chr1	56653938	56683731	-	protein_coding	Thbs2	51504.4	-1.2999	0.230723	4.89757e-09	4.1368e-08	0.279588	-
ENSRNOG00000015088	chr1	236680098	236729412	-	protein_coding	Prune2	927.095	1.16507	0.231222	1.49373e-07	1.01166e-06	0.27941	-
ENSRNOG00000009253	chr8	28352772	28387383	+	protein_coding	Igsf9b	416.97	1.91432	0.256139	1.12221e-14	1.739e-13	0.279321	-
ENSRNOG00000018262	chr1	175586097	175630467	+	protein_coding	Ampd3	29.4607	1.22206	0.521087	0.0046226	0.0128643	0.279312	-
ENSRNOG00000017253	chr5	58995249	58997953	+	protein_coding	Ccdc107	1480.24	-1.94495	0.139131	3.31564e-45	3.14253e-43	0.279185	-
ENSRNOG00000017414	chr1	214248837	214252456	-	protein_coding	Irf7	232.072	2.14449	0.277053	1.33575e-15	2.20176e-14	0.27878	Yes
ENSRNOG00000016179	chr3	120414291	120726336	+	protein_coding	Acoxl	12.5332	1.53036	1.00287	0.0142181	0.0341562	0.278739	-
ENSRNOG00000062244	chr20	6856005	6858683	-	sense_intronic	AABR07044470.1	12.2162	1.48488	0.935496	0.0137185	0.0331121	0.278529	-
ENSRNOG00000039496	chrX	15679254	15682652	+	protein_coding	Plp2	3295.51	-1.20896	0.137173	2.62263e-19	5.889e-18	0.278422	-
ENSRNOG00000051731	chr4	848551	870720	+	lincRNA	AABR07059004.1	51.8257	1.28188	0.411976	0.000454222	0.00162884	0.278298	-
ENSRNOG00000013064	chr5	127404450	127476641	+	protein_coding	Lrp8	594.488	-1.22311	0.234602	5.22005e-08	3.79053e-07	0.278241	-
ENSRNOG00000053691	chr3	175553045	175601127	-	protein_coding	Lama5	4316.12	2.03532	0.485746	3.48876e-06	1.89327e-05	0.27814	-
ENSRNOG00000012290	chr3	110975923	110979957	+	protein_coding	Gchfr	14.0003	1.53099	0.72593	0.00518275	0.0141903	0.277964	-
ENSRNOG00000018616	chr1	73719005	73719529	+	protein_coding	Cdc42ep5	207.748	-1.23541	0.345682	9.40527e-05	0.000388827	0.27789	-
ENSRNOG00000012347	chr4	120133713	120142488	+	protein_coding	Gata2	192.152	1.16266	0.241588	4.68339e-07	2.91185e-06	0.277767	Yes
ENSRNOG00000011914	chr6	27975417	28177214	+	protein_coding	Dtnb	797.547	-1.18143	0.194895	4.24235e-10	4.13629e-09	0.277659	-
ENSRNOG00000002137	chr14	33624390	33647180	+	protein_coding	Aasdh	389.692	1.32421	0.212834	1.27952e-10	1.33454e-09	0.277572	-
ENSRNOG00000013166	chr5	155649217	155672579	+	protein_coding	Wnt4	90.8612	1.16416	0.338692	0.000162775	0.000642196	0.277356	-
ENSRNOG00000002434	chr10	77537340	77543192	+	protein_coding	Tmem100	1487.75	1.46286	0.175937	2.17448e-17	4.21502e-16	0.276899	-
ENSRNOG00000001388	chr12	41620393	41627741	-	protein_coding	Sds	15.5193	1.6112	0.783123	0.00527277	0.0143933	0.276549	-
ENSRNOG00000031536	chr3	145032200	145199356	+	protein_coding	Syndig1	193.55	-1.39281	0.351498	1.64682e-05	7.93337e-05	0.275111	-
ENSRNOG00000004437	chr10	98706960	98823287	+	protein_coding	Map2k6	36.9184	2.36371	0.509992	3.81747e-07	2.4146e-06	0.274898	-
ENSRNOG00000025781	chr1	264268338	264294630	-	protein_coding	Sec31b	31.9555	1.18791	0.460167	0.00263793	0.00784737	0.274853	-
ENSRNOG00000000836	chr20	4861335	4863198	-	protein_coding	Ltb	3.64554	4.62844	3.00535	0.00196436	0.00605463	0.27459	-
ENSRNOG00000036859	chr1	164380577	164418593	+	protein_coding	Gdpd5	229.507	-2.46243	0.276267	5.6866e-20	1.33194e-18	0.274529	-
ENSRNOG00000018371	chr18	63130542	63140181	+	protein_coding	Tubb6	4190.65	-1.43952	0.254271	3.27622e-09	2.83337e-08	0.273516	-
ENSRNOG00000021298	chr13	49195325	49243316	+	protein_coding	Dstyk	2455.26	1.34024	0.131299	4.94833e-25	1.67167e-23	0.2735	-
ENSRNOG00000057227	chrX	1031035	1076850	-	protein_coding	LOC100363372	159.354	1.18803	0.287504	1.07537e-05	5.34308e-05	0.272925	-
ENSRNOG00000020332	chr1	215666628	215683628	+	protein_coding	Tnnt3	427.6	1.96809	0.192936	2.9004e-25	9.99626e-24	0.272787	-
ENSRNOG00000052233	chrX	157347219	157353457	+	lincRNA	AABR07042454.1	145.881	2.29512	0.291864	4.41127e-16	7.61785e-15	0.271692	-
ENSRNOG00000029449	chr5	119097715	119241733	+	protein_coding	Ror1	893.271	2.03096	0.211399	1.02905e-22	2.9328e-21	0.271247	-
ENSRNOG00000016488	chr3	161304469	161322289	-	protein_coding	Pltp	2989.94	1.26995	0.208821	3.36391e-10	3.33162e-09	0.271033	-
ENSRNOG00000013729	chr4	65834035	65962539	-	protein_coding	RGD1306271	111.772	1.20234	0.268062	2.16208e-06	1.2108e-05	0.270924	-
ENSRNOG00000030058	chr6	10642700	10644676	+	protein_coding	LOC100359600	414.224	-1.15213	0.249759	1.25266e-06	7.28537e-06	0.270418	-
ENSRNOG00000042094	chr7	144064931	144098101	+	protein_coding	Prr13	934.794	-1.15104	0.221763	6.69211e-08	4.75773e-07	0.269654	-
ENSRNOG00000025811	chrX	1311121	1316682	+	protein_coding	Cfp	86.3597	1.17519	0.346163	0.000200985	0.000778255	0.268999	-
ENSRNOG00000056246	chr9	54212767	54284872	+	protein_coding	Gls	13275	-1.36034	0.109337	3.69478e-36	2.32557e-34	0.268966	-
ENSRNOG00000033915	chr7	117759083	117761931	+	protein_coding	Gpt	95.2051	1.33269	0.334949	1.6907e-05	8.12075e-05	0.26799	-
ENSRNOG00000021110	chr2	196392938	196402106	-	protein_coding	Mllt11	531.263	-1.28687	0.21583	6.76851e-10	6.41513e-09	0.267964	-
ENSRNOG00000004060	chr6	124217241	124225292	+	protein_coding	Calm1	16371.9	-1.39614	0.138858	1.59127e-24	5.1675e-23	0.267747	-
ENSRNOG00000052795	chr20	5646097	5711702	+	protein_coding	Itpr3	2449.73	1.91643	0.215854	1.00575e-19	2.30927e-18	0.267501	-
ENSRNOG00000059437	chr7	35697006	35699659	-	lincRNA	AABR07056678.1	35.8078	1.50159	0.475473	0.000295615	0.00110505	0.267191	-
ENSRNOG00000018690	chr1	42492761	42587721	-	protein_coding	Rgs17	259.086	-1.22693	0.238138	7.26233e-08	5.13625e-07	0.26718	-
ENSRNOG00000046958	chr3	4374602	4394428	-	protein_coding	Abo	126.884	-1.14748	0.264706	4.63611e-06	2.45463e-05	0.267047	-
ENSRNOG00000008994	chr4	145330457	145340984	+	protein_coding	Arpc4	6221.18	-1.19686	0.162304	3.95159e-14	5.83083e-13	0.266624	-
ENSRNOG00000026941	chr4	83967696	83972540	-	protein_coding	Tril	552.746	1.91848	0.240309	2.02712e-16	3.60372e-15	0.266468	-
ENSRNOG00000052057	chr1	250300653	250300952	-	pseudogene	AABR07006727.1	98.3453	-1.14678	0.282283	1.508e-05	7.3078e-05	0.266436	-
ENSRNOG00000011589	chr2	230901126	231132039	+	protein_coding	Camk2d	7929.96	-1.27088	0.124801	8.90698e-25	2.9393e-23	0.266062	-
ENSRNOG00000057851	chr13	75059927	75066823	+	protein_coding	LOC680254	328.225	-1.56782	0.193547	1.11475e-16	2.03958e-15	0.265934	-
ENSRNOG00000008936	chr5	151436464	151448328	+	protein_coding	Map3k6	377.58	1.14548	0.209213	1.43948e-08	1.14919e-07	0.265644	-
ENSRNOG00000018029	chr1	219250265	219253788	+	protein_coding	Doc2g	30.9151	1.24915	0.489822	0.0025702	0.00766686	0.265254	-
ENSRNOG00000005039	chr3	71852744	71893618	-	protein_coding	Tfpi	516.08	1.14474	0.247262	1.18643e-06	6.92737e-06	0.265087	-
ENSRNOG00000016825	chr1	80267725	80271001	-	protein_coding	Cd3eap	687.88	-1.18181	0.187812	9.78331e-11	1.03698e-09	0.264756	-
ENSRNOG00000045403	chr2	2478678	2478770	-	miRNA	AC097153.1	24.5262	1.50051	0.910564	0.0118037	0.029155	0.264614	-
ENSRNOG00000002331	chr10	47490153	47499876	+	protein_coding	Aldh3a1	19.3927	3.19688	0.751609	2.04708e-06	1.15154e-05	0.264551	-
ENSRNOG00000004863	chr3	97721668	97896422	+	protein_coding	Mpped2	13.4783	-2.63345	1.03284	0.000724138	0.0024769	0.264515	-
ENSRNOG00000033402	chr9	27475273	27511176	-	protein_coding	Gsta6	59.8692	1.58608	0.448228	7.00942e-05	0.000298583	0.264288	-
ENSRNOG00000047230	chr1	66898946	66904539	+	protein_coding	Zfp551	26.8341	-1.21455	0.547375	0.00620338	0.0165729	0.264143	-
ENSRNOG00000005094	chr14	72011461	72122158	-	protein_coding	C1qtnf7	912.707	1.30248	0.247674	3.82054e-08	2.84135e-07	0.264108	-
ENSRNOG00000005905	chr5	121952977	122136814	+	protein_coding	Pde4b	1229.46	1.14324	0.281203	1.52248e-05	7.37138e-05	0.263845	-
ENSRNOG00000013712	chr4	115448708	115453659	-	protein_coding	Tex261	1683.3	-1.14298	0.166241	1.98736e-12	2.53506e-11	0.263803	-
ENSRNOG00000022309	chr5	101020448	101166651	-	protein_coding	Frem1	2815.44	1.47636	0.137894	2.18114e-27	8.23076e-26	0.263543	-
ENSRNOG00000026585	chr14	37130743	37153898	+	protein_coding	Lrrc66	43.1894	1.4061	0.432318	0.000244351	0.000927451	0.263529	-
ENSRNOG00000058157	chr3	91527657	91839009	-	protein_coding	Ldlrad3	268.965	-1.3491	0.223466	3.97906e-10	3.89562e-09	0.262892	-
ENSRNOG00000010588	chr7	143707237	143720595	+	protein_coding	Tns2	3517.09	1.62373	0.152843	4.51659e-27	1.68489e-25	0.262822	-
ENSRNOG00000003296	chr14	20935369	20953095	-	protein_coding	Dck	225.075	1.51733	0.251932	3.61936e-10	3.58027e-09	0.262777	-
ENSRNOG00000047300	chr6	129399468	129429676	+	protein_coding	Bdkrb2	1153.58	1.92656	0.246046	7.16717e-16	1.20826e-14	0.262037	-
ENSRNOG00000004889	chr13	90380632	90405591	-	protein_coding	Vangl2	23.4414	-1.64329	0.578162	0.000679016	0.0023353	0.261665	-
ENSRNOG00000004072	chr10	63803309	63819614	+	protein_coding	Myo1c	24302.7	-1.44372	0.16261	1.51976e-19	3.45057e-18	0.261388	-
ENSRNOG00000009205	chr2	250218641	250241673	-	protein_coding	Lmo4	1650.33	-1.13919	0.154361	5.23634e-14	7.60809e-13	0.260987	-
ENSRNOG00000049221	chr9	10653216	10734073	-	protein_coding	Kdm4b	2490.25	1.1538	0.199646	2.46534e-09	2.17126e-08	0.260948	-
ENSRNOG00000052445	chr4	66922013	66955732	-	protein_coding	Kdm7a	1408.72	1.2874	0.207254	1.45562e-10	1.50759e-09	0.260435	-
ENSRNOG00000045779	chrX	71958765	71960567	-	processed_pseudogene	AABR07039210.2	529.559	1.20995	0.199992	4.44117e-10	4.31466e-09	0.259709	-
ENSRNOG00000016182	chr4	117962319	118046344	+	protein_coding	Tgfa	904.792	-2.42186	0.206164	7.77549e-33	4.08891e-31	0.258922	-
ENSRNOG00000000479	chr20	5509059	5526175	+	protein_coding	Kifc1	80.8521	-1.72171	0.475667	4.30506e-05	0.000190917	0.258773	-
ENSRNOG00000015743	chr1	72280117	72286576	+	protein_coding	Rfpl4a	4.17939	1.89995	1.9145	0.0183298	0.0424608	0.258348	-
ENSRNOG00000011151	chr1	161401527	161880923	+	protein_coding	Tenm4	397.906	1.31504	0.242224	1.49421e-08	1.18939e-07	0.257718	-
ENSRNOG00000006931	chr8	26652121	26758325	+	protein_coding	Eepd1	230.034	1.96209	0.305658	1.86628e-11	2.13652e-10	0.257706	-
ENSRNOG00000031607	chr20	4931965	4935372	-	protein_coding	RT1-CE3	141.504	1.69434	0.283108	3.64778e-10	3.59964e-09	0.256487	-
ENSRNOG00000009613	chr8	91070073	91160258	+	protein_coding	Sh3bgrl2	33.3717	-1.33986	0.484814	0.00123574	0.00399544	0.256344	-
ENSRNOG00000015024	chr2	251983339	252007560	+	protein_coding	Mcoln3	454.36	-1.13292	0.204724	1.04536e-08	8.48258e-08	0.256223	-
ENSRNOG00000061018	chr3	60249518	60253140	-	lincRNA	AABR07052529.1	58.3249	1.26801	0.418895	0.000617602	0.0021449	0.255827	-
ENSRNOG00000021750	chr3	148215540	148216718	+	protein_coding	Id1	431.032	1.55245	0.249077	9.03041e-11	9.60688e-10	0.255519	-
ENSRNOG00000021357	chr10	70472370	70473486	+	processed_pseudogene	AC118772.2	9.73687	2.04988	1.09385	0.00499402	0.0137498	0.254477	-
ENSRNOG00000056069	chr1	256035866	256088299	+	protein_coding	Kif11	255.689	-1.35456	0.338881	1.46291e-05	7.10195e-05	0.254283	-
ENSRNOG00000002461	chr17	90553394	90627101	-	protein_coding	Nid1	37709	-1.60273	0.120902	1.11246e-40	8.7189e-39	0.254109	-
ENSRNOG00000007722	chr10	64360390	64366586	+	protein_coding	Tlcd3a	372.398	-1.49464	0.199942	1.67248e-14	2.55049e-13	0.253954	-
ENSRNOG00000003546	chr10	12995904	12997930	-	protein_coding	Tnfrsf12a	4019.41	-1.81139	0.809435	0.00236808	0.0071384	0.2536	-
ENSRNOG00000022753	chr16	20395845	20414767	+	protein_coding	Mast3	443.152	1.70119	0.261714	1.38441e-11	1.60631e-10	0.253514	-
ENSRNOG00000008479	chr6	4258991	4520604	-	protein_coding	Slc8a1	2088.25	-1.49318	0.138508	9.38881e-28	3.63554e-26	0.253427	-
ENSRNOG00000019215	chr1	214009784	214013765	+	protein_coding	LOC100911730	8128.09	-1.12903	0.143236	1.10262e-15	1.8323e-14	0.253192	-
ENSRNOG00000061630	chr2	114386019	114386354	+	protein_coding	AABR07009834.1	8.98669	-1.6302	1.27516	0.0157364	0.0372251	0.253078	-
ENSRNOG00000007404	chr5	138245639	138251353	+	protein_coding	Svbp	501.729	-1.24475	0.177922	7.50121e-13	9.97429e-12	0.252838	-
ENSRNOG00000003596	chrX	71342775	71347619	+	protein_coding	Itgb1bp2	53.2042	-2.67981	0.413958	9.80995e-12	1.16054e-10	0.252614	-
ENSRNOG00000032472	chrX	36930186	37003642	-	protein_coding	Adgrg2	313.357	-2.77575	0.200191	1.04302e-44	9.661e-43	0.252606	-
ENSRNOG00000052150	chr9	27210509	27213172	-	lincRNA	LOC102549948	71.3049	-2.51842	0.390522	1.26807e-11	1.48293e-10	0.25206	-
ENSRNOG00000051534	chr1	215659713	215660492	-	protein_coding	Prr33	130.225	1.34712	0.265245	9.38662e-08	6.53097e-07	0.252047	-
ENSRNOG00000003526	chrX	104765294	104814145	-	protein_coding	Sytl4	421.486	-1.17222	0.207903	5.4364e-09	4.55652e-08	0.251665	-
ENSRNOG00000022321	chr1	140827295	140835151	-	protein_coding	Hapln3	200.691	1.34499	0.244871	1.00546e-08	8.16693e-08	0.251086	-
ENSRNOG00000015932	chr1	247502280	247514540	-	protein_coding	Plgrkt	720.65	-1.12628	0.147039	6.40581e-15	1.01092e-13	0.25102	-
ENSRNOG00000013304	chr1	21525421	21537863	+	protein_coding	Arg1	619.838	-2.31312	0.152647	8.93279e-53	1.11162e-50	0.250812	-
ENSRNOG00000007241	chr3	79570625	79610454	+	protein_coding	Fnbp4	2012.57	1.23962	0.202503	2.71953e-10	2.7316e-09	0.250426	-
ENSRNOG00000061031	chr17	62262129	62265113	+	protein_coding	Fzd8	1394.35	1.28513	0.679293	0.0112602	0.0280166	0.25029	-
ENSRNOG00000004572	chr7	15242227	15250411	+	protein_coding	Zfp472	247.243	1.2585	0.220274	3.21167e-09	2.78938e-08	0.250282	-
ENSRNOG00000011411	chr1	8593075	8751198	-	protein_coding	Adgrg6	3841.44	-2.55807	0.183779	4.88675e-45	4.57838e-43	0.250081	-
ENSRNOG00000029148	chr8	4440876	4669014	+	protein_coding	Pdgfd	529.29	-1.51997	0.180302	7.22596e-18	1.44264e-16	0.249668	-
ENSRNOG00000056770	chr1	87931357	87931487	-	snoRNA	AABR07002875.1	10.2728	1.44577	0.85055	0.0128524	0.0312951	0.249364	-
ENSRNOG00000010488	chr16	1749191	1954614	+	protein_coding	Zmiz1	780.57	1.5652	0.186115	8.29974e-18	1.65406e-16	0.249265	-
ENSRNOG00000011541	chr10	105618326	105628091	-	protein_coding	Cygb	155.94	3.35774	0.343387	1.15659e-23	3.53084e-22	0.249143	-
ENSRNOG00000050647	chr20	4877324	4879779	-	protein_coding	Hspa1b	3561.17	-2.58127	0.483176	7.17828e-09	5.93466e-08	0.249121	-
ENSRNOG00000003300	chr13	50913180	50916982	-	protein_coding	Btg2	4037.8	1.18614	0.160906	5.50544e-14	7.97066e-13	0.247959	Yes
ENSRNOG00000020803	chr10	89797038	89816491	-	protein_coding	Meox1	25.405	8.79806	2.81096	1.62162e-09	1.46053e-08	0.247087	Yes
ENSRNOG00000010347	chr4	165529294	165541314	-	protein_coding	Styk1	11.2089	-1.42029	0.840085	0.0131052	0.0318378	0.247052	-
ENSRNOG00000001739	chr11	72135668	72157522	-	protein_coding	Meltf	30.9778	3.6024	0.802426	5.15275e-07	3.19149e-06	0.246468	-
ENSRNOG00000016603	chr1	80195532	80208448	+	protein_coding	Rtn2	85.9694	-1.14091	0.295769	3.55818e-05	0.000159971	0.246457	-
ENSRNOG00000021241	chr3	123578997	123581518	-	protein_coding	Gfra4	33.1054	1.17296	0.511893	0.00560127	0.0151656	0.246361	-
ENSRNOG00000042152	chr2	257293167	257376756	-	protein_coding	Gipc2	263.098	-1.24333	0.199339	1.30582e-10	1.35935e-09	0.246126	-
ENSRNOG00000036798	chr10	89904560	89918427	-	protein_coding	Dusp3	1904.25	-1.13371	0.176368	4.30622e-11	4.73685e-10	0.245546	-
ENSRNOG00000004342	chr6	54963990	55001464	-	protein_coding	Ahr	5010.69	-1.94474	0.174346	9.52794e-30	4.26715e-28	0.24543	Yes
ENSRNOG00000014029	chrX	121578940	121731543	-	protein_coding	Klhl13	4045.93	-1.15197	0.216972	3.44639e-08	2.58908e-07	0.24527	-
ENSRNOG00000010517	chr4	7661558	7770232	+	protein_coding	Fam126a	385.29	-1.18647	0.21034	5.26696e-09	4.4236e-08	0.244734	-
ENSRNOG00000014828	chr1	261365590	261371508	-	protein_coding	Avpi1	1651.19	-1.85855	0.189959	2.01465e-23	6.00417e-22	0.244673	-
ENSRNOG00000012660	chr2	143656793	143688087	+	protein_coding	Postn	476329	-1.65848	0.130438	8.88842e-38	6.01241e-36	0.244488	-
ENSRNOG00000048914	chr3	14003340	14022672	-	protein_coding	Traf1	282.105	1.48843	0.202917	4.76136e-14	6.94273e-13	0.244273	-
ENSRNOG00000055525	chr1	89023200	89042176	-	protein_coding	Kmt2b	594.134	1.11812	0.22387	2.00617e-07	1.33053e-06	0.243923	-
ENSRNOG00000020400	chr16	21001206	21017163	-	protein_coding	Mef2b	11.1541	1.54983	1.045	0.0139418	0.0335566	0.243837	Yes
ENSRNOG00000005126	chr6	42290680	42302254	-	protein_coding	Slc66a3	7922.99	-1.1547	0.155686	4.21463e-14	6.20099e-13	0.242706	-
ENSRNOG00000055850	chr14	61650937	61668509	+	lincRNA	LOC100910750	277.3	1.36667	0.282689	3.22491e-07	2.05682e-06	0.242631	-
ENSRNOG00000030328	chr6	21051327	21065986	+	protein_coding	Fam98a	2075.26	-1.11594	0.135339	5.71705e-17	1.07745e-15	0.242588	-
ENSRNOG00000018935	chr1	47587021	47588122	-	pseudogene	RGD1560015	73.3742	-1.12634	0.399028	0.00138665	0.0044315	0.241916	-
ENSRNOG00000011696	chr2	56426367	56489415	+	protein_coding	Lifr	317.526	2.89692	0.24521	3.3031e-33	1.77713e-31	0.241912	-
ENSRNOG00000014259	chr5	140692779	140698609	+	protein_coding	Mycl	15.3419	-1.74775	0.755255	0.00247062	0.00740886	0.241716	Yes
ENSRNOG00000016452	chr5	59063531	59068188	+	protein_coding	Creb3	4400.27	-1.28179	0.146935	7.43027e-19	1.61289e-17	0.241484	Yes
ENSRNOG00000018445	chr19	57321640	57333433	-	protein_coding	Agt	29.1783	2.28647	0.635498	3.23541e-05	0.000146836	0.24146	-
ENSRNOG00000050534	chr1	236580034	236585035	+	protein_coding	Gcnt1	144.712	1.2939	0.335764	2.93384e-05	0.000134272	0.240982	-
ENSRNOG00000029670	chr2	38230757	38231227	+	protein_coding	RGD1564606	163.928	-1.13246	0.430176	0.00237734	0.007165	0.240516	-
ENSRNOG00000032609	chrM	5081	5152	-	Mt_tRNA	AY172581.18	532.003	1.86584	0.666189	0.000584343	0.00204157	0.239864	-
ENSRNOG00000048751	chr6	133711154	133716847	-	protein_coding	AABR07065531.3	307.472	-3.01928	0.247198	2.647e-35	1.58064e-33	0.239155	-
ENSRNOG00000016980	chr1	198544262	198559568	-	protein_coding	Qprt	184.876	1.16733	0.224568	6.47755e-08	4.61683e-07	0.23908	-
ENSRNOG00000016292	chr1	190584883	190598122	-	protein_coding	Pdzd9	28.3674	1.17914	0.498172	0.00468123	0.013005	0.238662	-
ENSRNOG00000013526	chr4	148769096	148803988	-	protein_coding	Rassf4	349.127	-3.39522	0.302423	2.23019e-30	1.05381e-28	0.238429	-
ENSRNOG00000025448	chr10	94350817	94352880	-	protein_coding	Limd2	569.828	-1.50224	0.184999	1.01034e-16	1.86109e-15	0.238368	-
ENSRNOG00000020006	chr10	15211960	15228235	-	protein_coding	Wdr90	205.581	1.4643	0.252637	1.4928e-09	1.34973e-08	0.238099	-
ENSRNOG00000010513	chr4	28947965	28953067	-	protein_coding	Tfpi2	778.249	1.1118	0.328229	0.000228192	0.000873236	0.237241	-
ENSRNOG00000012410	chr2	189900667	189903219	-	protein_coding	S100a1	39.3638	1.13631	0.452302	0.00340077	0.00981028	0.237162	-
ENSRNOG00000025604	chr7	97984862	98026052	+	protein_coding	Atad2	1161.27	1.10928	0.171952	4.01366e-11	4.42998e-10	0.236919	-
ENSRNOG00000004284	chr7	37812831	37815088	+	protein_coding	Btg1	5529.12	1.27864	0.178038	1.95005e-13	2.70782e-12	0.236816	-
ENSRNOG00000008138	chr8	45084320	45137893	-	protein_coding	Jhy	151.15	-2.38918	0.249502	1.15145e-22	3.25885e-21	0.236544	-
ENSRNOG00000020456	chr1	185104656	185143272	-	protein_coding	Nucb2	5511.2	-1.11881	0.182317	2.83443e-10	2.83478e-09	0.236209	-
ENSRNOG00000059408	chr1	101023106	101046208	-	protein_coding	Prr12	187.39	1.16274	0.315261	6.78924e-05	0.000290037	0.234604	-
ENSRNOG00000055471	chr14	83053041	83062424	-	protein_coding	Ywhah	2980.06	-1.31127	0.133138	1.86754e-23	5.58617e-22	0.234568	-
ENSRNOG00000018782	chr17	42302540	42310783	+	protein_coding	Gmnn	47.2597	-1.11554	0.388987	0.00125613	0.00405415	0.2342	-
ENSRNOG00000054140	chr7	2906137	2909179	-	protein_coding	Myl6	27779.9	-2.2625	0.194673	3.84434e-32	1.96459e-30	0.234121	-
ENSRNOG00000002036	chr11	31185473	31213787	-	protein_coding	Paxbp1	1202.23	1.19831	0.243508	2.61105e-07	1.7033e-06	0.234107	-
ENSRNOG00000005196	chr3	103753238	103852686	+	protein_coding	Slc12a6	1708.77	-1.14197	0.169819	5.82919e-12	7.03907e-11	0.233995	-
ENSRNOG00000019721	chr1	198210525	198213816	+	protein_coding	Ypel3	1300.76	1.34946	0.175654	3.9996e-15	6.38605e-14	0.233462	-
ENSRNOG00000012084	chr1	273708212	273758442	-	protein_coding	Xpnpep1	4646	-1.23741	0.139434	2.05895e-19	4.65534e-18	0.233438	-
ENSRNOG00000008412	chr4	168832910	168851652	+	protein_coding	Gprc5a	185.967	-1.29939	0.225083	2.09501e-09	1.86017e-08	0.233429	-
ENSRNOG00000016749	chr10	88356615	88372899	+	protein_coding	Klhl10	132.211	2.80945	0.288799	2.33206e-23	6.91222e-22	0.233292	-
ENSRNOG00000005924	chr3	138024508	138051298	+	protein_coding	Dstn	22275.7	-1.82735	0.130361	2.6038e-45	2.4969e-43	0.232744	-
ENSRNOG00000010071	chr2	178389799	178393113	+	protein_coding	RGD1560010	314.015	-1.29178	0.189046	2.2283e-12	2.82691e-11	0.232621	-
ENSRNOG00000016870	chr3	161343883	161356815	+	protein_coding	Pcif1	569.255	1.1154	0.153078	1.12413e-13	1.58801e-12	0.2324	-
ENSRNOG00000011357	chr10	56219858	56223245	-	protein_coding	Shbg	45.9657	1.38089	0.425548	0.000253032	0.000957949	0.232005	-
ENSRNOG00000054206	chr12	22288652	22295269	+	lincRNA	AABR07035778.1	4.3492	2.99611	2.00509	0.00512503	0.0140583	0.231962	-
ENSRNOG00000058645	chr5	79789671	79874671	-	protein_coding	Tnc	152019	-1.1404	0.145346	1.47384e-15	2.42692e-14	0.231765	-
ENSRNOG00000015085	chr1	79989019	79999364	+	protein_coding	Dmpk	6502.73	-1.16039	0.203112	3.5064e-09	3.02441e-08	0.231289	-
ENSRNOG00000007905	chr7	3355116	3384675	+	protein_coding	Itga7	2239.93	1.30824	0.214034	2.65138e-10	2.66807e-09	0.230768	-
ENSRNOG00000053960	chr13	6055418	6055873	-	processed_pseudogene	LOC100910474	16.6256	-1.75333	0.735744	0.00212456	0.00648733	0.230557	-
ENSRNOG00000001807	chr4	180291389	180324408	+	protein_coding	Sspn	1389.89	1.62652	0.173761	1.54141e-21	4.0205e-20	0.23029	-
ENSRNOG00000022227	chr1	77111595	77111879	+	processed_pseudogene	AABR07002564.1	34.6705	-1.13759	0.432949	0.00247098	0.00740886	0.229886	-
ENSRNOG00000009636	chr4	84678975	84740909	-	protein_coding	Scrn1	1005.2	-1.45172	0.183834	7.5685e-16	1.27067e-14	0.229326	-
ENSRNOG00000005291	chr7	137975549	138039984	-	protein_coding	Slc38a1	944.577	-1.17187	0.146797	4.61655e-16	7.93871e-15	0.229119	-
ENSRNOG00000031716	chr17	15533972	15566332	-	protein_coding	LOC100910978	92.5154	2.64821	0.407089	8.11129e-12	9.68011e-11	0.228688	-
ENSRNOG00000046261	chr8	23142734	23148396	-	protein_coding	Acp5	715.235	1.65449	0.185862	1.0271e-19	2.35496e-18	0.228626	-
ENSRNOG00000004476	chr7	63094911	63165159	+	protein_coding	Wif1	96.4782	1.60621	0.312189	4.97742e-08	3.62403e-07	0.228322	-
ENSRNOG00000019296	chr2	210880777	210889881	+	protein_coding	Gnat2	15.763	2.64452	0.755024	4.29659e-05	0.000190645	0.228134	-
ENSRNOG00000011452	chr10	65586504	65590126	+	protein_coding	Aldoc	732.892	1.15529	0.263147	3.58134e-06	1.93642e-05	0.227843	-
ENSRNOG00000016469	chr8	49710477	49716955	+	protein_coding	Fxyd2	9.878	6.91083	2.70767	4.51561e-06	2.39471e-05	0.227797	-
ENSRNOG00000037997	chr11	87221613	87236445	-	protein_coding	Tssk2	7.25178	1.55365	1.15459	0.0176361	0.0410837	0.227486	-
ENSRNOG00000059519	chr3	101427055	101474890	-	protein_coding	Bbox1	2.88513	1.18536	3.04137	0.00904971	0.0230874	0.226842	-
ENSRNOG00000018194	chr5	153675624	153708170	-	protein_coding	Srrm1	1517.08	1.38248	0.242301	2.81193e-09	2.46187e-08	0.22599	-
ENSRNOG00000006170	chr5	47546014	47807166	+	protein_coding	Bach2	3.77208	-2.18817	2.41903	0.0116531	0.02884	0.224289	-
ENSRNOG00000004275	chrX	29430831	29488739	+	protein_coding	Egfl6	14.184	-2.26267	0.823023	0.00056816	0.001994	0.224003	-
ENSRNOG00000015465	chr1	31835000	31864628	+	protein_coding	Cep72	29.3681	-2.15574	0.512414	3.02935e-06	1.66222e-05	0.223961	-
ENSRNOG00000056767	chr14	85814824	85889165	+	protein_coding	AC136588.3	88.7921	1.86234	0.318958	7.99614e-10	7.49586e-09	0.222244	-
ENSRNOG00000027026	chr4	82836260	83137527	-	protein_coding	Jazf1	125.073	-1.14901	0.252823	1.74346e-06	9.91344e-06	0.221713	-
ENSRNOG00000000170	chr3	114805922	114828154	-	protein_coding	Slc30a4	6437.36	-1.12237	0.14433	2.3138e-15	3.76819e-14	0.221653	-
ENSRNOG00000024039	chr2	22195600	22310312	+	protein_coding	Serinc5	2242.69	1.49231	0.150033	5.66248e-24	1.75828e-22	0.221634	-
ENSRNOG00000008425	chr13	52267254	52514875	-	protein_coding	Nav1	1551.54	1.22947	0.207657	9.58234e-10	8.87565e-09	0.221522	-
ENSRNOG00000061509	chr19	12755543	12755683	-	snoRNA	Gm22532	140.166	1.68913	0.270673	7.57195e-11	8.13162e-10	0.22111	-
ENSRNOG00000031591	chr18	56965262	56965699	+	pseudogene	AABR07032255.2	333.033	-1.7209	0.21016	4.49755e-17	8.5354e-16	0.221109	-
ENSRNOG00000008931	chr6	77624385	77848434	-	protein_coding	Slc25a21	15.2118	2.05899	0.755342	0.00068883	0.00236755	0.221006	-
ENSRNOG00000008922	chr5	62128941	62153786	-	protein_coding	Trim14	17.5781	1.7044	0.732451	0.00245516	0.00737089	0.220896	-
ENSRNOG00000008947	chr14	80403001	80426245	+	protein_coding	Cpz	88.7864	-1.15688	0.424402	0.00175487	0.00547207	0.220852	-
ENSRNOG00000047988	chr1	198120099	198121158	+	protein_coding	Bola2	1662.4	-1.09653	0.191365	3.53643e-09	3.04547e-08	0.220715	-
ENSRNOG00000021839	chr8	6255850	6305033	-	protein_coding	Cep126	67.2513	1.09636	0.350679	0.000577375	0.00202112	0.220646	-
ENSRNOG00000021731	chr10	34997008	35005287	-	protein_coding	LOC103689949	149.815	1.30651	0.284489	1.12875e-06	6.63095e-06	0.220464	-
ENSRNOG00000013934	chr1	174137120	174289647	-	protein_coding	Dennd2b	3657.61	-1.09112	0.117565	6.00566e-21	1.49701e-19	0.220307	-
ENSRNOG00000036934	chr3	146630299	146690375	-	protein_coding	Abhd12	1963.27	-1.11783	0.150013	3.17977e-14	4.72962e-13	0.220005	-
ENSRNOG00000011105	chr2	45668969	46050564	+	protein_coding	Arl15	157.318	1.18058	0.2534	9.92112e-07	5.8791e-06	0.219897	-
ENSRNOG00000038819	chr16	49485256	49509767	+	protein_coding	RGD1564308	24.4642	1.15351	0.532716	0.00790811	0.0204859	0.219812	-
ENSRNOG00000022044	chr1	219383452	219388009	-	protein_coding	Cabp4	18.4048	1.21057	0.621913	0.0115075	0.0285143	0.219687	-
ENSRNOG00000007989	chr3	81498022	81512807	+	protein_coding	Chst1	44.916	1.19566	0.410554	0.000979191	0.00325128	0.218353	-
ENSRNOG00000049614	chr17	72036588	72046381	-	protein_coding	AABR07028488.1	64.169	1.44972	0.389466	4.06217e-05	0.000180785	0.218068	-
ENSRNOG00000003464	chr10	103899150	103919605	-	protein_coding	Hid1	852.824	1.3684	0.164151	1.88806e-17	3.66855e-16	0.217752	-
ENSRNOG00000023023	chr1	222250995	222255994	+	protein_coding	Trpt1	283.483	1.12422	0.193028	1.95656e-09	1.74199e-08	0.216887	-
ENSRNOG00000043366	chr6	51662939	51663370	+	pseudogene	AABR07063829.1	86.8884	-1.50998	0.326387	7.49968e-07	4.55344e-06	0.215889	-
ENSRNOG00000007291	chr5	2853459	2882668	-	protein_coding	Terf1	398.014	1.15844	0.267873	4.81002e-06	2.5401e-05	0.215771	-
ENSRNOG00000038784	chr18	58354648	58499836	-	protein_coding	Piezo2	2304.98	-2.23258	0.189854	7.21205e-33	3.80488e-31	0.215651	-
ENSRNOG00000000417	chr1	167051209	167091453	+	protein_coding	Numa1	5641.12	1.47386	0.146702	2.17855e-24	6.92293e-23	0.215549	-
ENSRNOG00000015304	chr1	78417719	78420427	+	protein_coding	Tmem160	489.216	-1.08526	0.263389	1.27898e-05	6.2782e-05	0.21441	-
ENSRNOG00000016724	chr9	117538009	117666410	+	protein_coding	Epb41l3	411.733	-1.21237	0.177649	2.63216e-12	3.3047e-11	0.214275	-
ENSRNOG00000014153	chr2	142262236	142461980	+	protein_coding	Lhfpl6	3468.19	-1.28443	0.160541	3.30831e-16	5.7805e-15	0.214273	-
ENSRNOG00000025141	chr3	141068023	141173858	+	protein_coding	Kiz	217.396	1.56234	0.249956	8.08515e-11	8.65424e-10	0.214016	-
ENSRNOG00000013969	chr1	16478127	16601769	+	protein_coding	Ahi1	1396.3	1.08473	0.171957	1.03058e-10	1.08953e-09	0.213987	-
ENSRNOG00000043201	chr13	98451637	98480419	-	protein_coding	Coq8a	313.2	1.91938	0.242854	3.82672e-16	6.64357e-15	0.212947	-
ENSRNOG00000024801	chrX	15453186	15461713	-	protein_coding	Slc35a2	1397.61	-1.08305	0.155113	9.72386e-13	1.27734e-11	0.212277	-
ENSRNOG00000008053	chr15	40000322	40428800	-	protein_coding	Atp8a2	631.083	-1.14649	0.212581	2.24048e-08	1.7343e-07	0.212117	-
ENSRNOG00000050240	chr5	142332607	142376370	+	protein_coding	Mtf1	170.037	-1.5273	0.26505	1.65563e-09	1.48787e-08	0.211857	-
ENSRNOG00000050015	chr1	91071493	91074294	-	protein_coding	Cox7a1	22.344	1.19621	0.537344	0.00638795	0.0170074	0.21157	-
ENSRNOG00000060849	chr1	222519615	222524779	+	protein_coding	LOC102552640	114.303	1.23842	0.363688	0.000178383	0.000698366	0.211065	-
ENSRNOG00000021079	chr1	89484199	89488223	-	protein_coding	Fxyd1	323.675	1.43498	0.220564	1.73406e-11	1.99075e-10	0.210925	-
ENSRNOG00000004585	chr7	47181981	47586137	-	protein_coding	Tmtc2	331.514	1.13205	0.283232	2.0623e-05	9.74481e-05	0.210629	-
ENSRNOG00000053927	chr2	165695494	165695820	-	scaRNA	Gm22009	11330	1.11558	0.154493	1.85207e-13	2.57834e-12	0.210354	-
ENSRNOG00000031669	chr11	79205730	79703736	-	protein_coding	Lpp	2492.26	-1.79117	0.129867	4.63381e-44	4.1735e-42	0.209994	-
ENSRNOG00000012815	chr9	45528928	45559140	-	protein_coding	Chst10	195.792	-1.45444	0.23958	2.77512e-10	2.78228e-09	0.209971	-
ENSRNOG00000006783	chr3	37658563	37854561	-	protein_coding	Neb	157.564	-1.23514	0.273563	1.79892e-06	1.01968e-05	0.209877	-
ENSRNOG00000009369	chr3	2407857	2411544	-	protein_coding	Tor4a	536.995	1.20157	0.18785	4.98508e-11	5.45781e-10	0.209203	-
ENSRNOG00000033231	chr5	134442084	134444984	+	protein_coding	AABR07049728.1	10.9172	1.93295	0.918656	0.00338383	0.00976686	0.209137	-
ENSRNOG00000019319	chr1	166125474	166395915	+	protein_coding	Fchsd2	1643.74	1.11407	0.155399	2.67628e-13	3.67246e-12	0.208759	-
ENSRNOG00000042322	chr18	30831365	30833782	+	protein_coding	Pcdhga4	350.174	-1.49191	0.186264	2.50441e-16	4.42329e-15	0.208565	-
ENSRNOG00000043262	chr5	63917743	63918553	+	pseudogene	AC142180.1	28.9584	1.26122	0.592513	0.00713241	0.0187204	0.2085	-
ENSRNOG00000013179	chr5	148382706	148392697	-	protein_coding	Tinagl1	253.152	-1.10696	0.233405	7.07836e-07	4.31047e-06	0.208493	-
ENSRNOG00000017223	chr1	48521772	48563776	-	protein_coding	Plg	12.9075	-1.55944	0.831716	0.00773611	0.0201139	0.208349	-
ENSRNOG00000056226	chr9	23354770	23368328	+	protein_coding	AABR07066944.1	12.2728	-1.6958	1.09422	0.010787	0.0269998	0.208195	-
ENSRNOG00000008334	chr5	159540421	159583049	-	protein_coding	Crocc	308.692	1.35575	0.287633	5.84779e-07	3.59738e-06	0.208167	-
ENSRNOG00000018282	chr1	238982392	239057732	-	protein_coding	Gda	5153.48	1.08445	0.207689	6.34242e-08	4.53682e-07	0.207305	-
ENSRNOG00000000515	chr20	6018374	6027473	+	protein_coding	Mapk13	49.3587	1.69755	0.407184	5.07708e-06	2.66903e-05	0.207251	-
ENSRNOG00000012756	chrX	123350346	123384846	+	protein_coding	Slc25a43	70.9916	-2.01659	0.347379	8.36303e-10	7.80837e-09	0.206638	-
ENSRNOG00000036598	chr1	257517242	257883971	+	protein_coding	Tbc1d12	796.747	-1.07742	0.14727	9.37285e-14	1.33563e-12	0.206408	-
ENSRNOG00000014590	chr1	173872736	174047572	-	protein_coding	Stk33	5.56059	1.97139	2.46077	0.0149144	0.0355825	0.205927	-
ENSRNOG00000015347	chr2	203301838	203310532	+	protein_coding	Trim45	78.488	1.45293	0.339028	3.80827e-06	2.05028e-05	0.205858	-
ENSRNOG00000009712	chr5	154310453	154314955	+	protein_coding	Gale	829.7	-1.14378	0.183458	1.48632e-10	1.53842e-09	0.205857	-
ENSRNOG00000048356	chr16	70068378	70070470	+	protein_coding	RGD1308750	440.229	-1.15011	0.173348	1.0659e-11	1.25733e-10	0.205516	-
ENSRNOG00000013023	chr1	77836196	77844189	-	protein_coding	Nop53	1516.73	1.07614	0.190392	5.78037e-09	4.83487e-08	0.20503	-
ENSRNOG00000022694	chr5	169244778	169288309	+	protein_coding	Plekhg5	788.354	1.51351	0.218251	8.4863e-13	1.12292e-11	0.204678	-
ENSRNOG00000013294	chr2	187218851	187225002	+	protein_coding	Sh2d2a	10.0121	3.21209	1.13771	0.000380113	0.00138533	0.204199	-
ENSRNOG00000060665	chr14	79919717	79988110	-	protein_coding	Afap1	3672.73	-1.46486	0.152123	1.59457e-22	4.44353e-21	0.203898	-
ENSRNOG00000011417	chr1	183892841	184078071	+	protein_coding	Pde3b	472.916	1.11556	0.226341	2.81445e-07	1.81852e-06	0.203853	-
ENSRNOG00000008118	chr5	147476221	147498902	+	protein_coding	Sync	750.105	-1.17889	0.156578	1.61902e-14	2.47128e-13	0.203043	-
ENSRNOG00000005600	chr3	43111240	43119159	-	protein_coding	Nr4a2	340.584	1.07394	0.267353	2.08234e-05	9.83095e-05	0.202485	Yes
ENSRNOG00000021242	chr3	123595560	123607352	-	protein_coding	Adam33	3356.76	1.08348	0.211359	1.06258e-07	7.37117e-07	0.202031	-
ENSRNOG00000061908	chr1	190338092	190338384	+	misc_RNA	7SK	23.8301	1.31678	0.551126	0.00355736	0.0102135	0.201725	-
ENSRNOG00000018958	chr19	11324698	11326139	-	protein_coding	Mt3	14.1379	1.49153	0.922095	0.0127078	0.0310169	0.201651	-
ENSRNOG00000032195	chr3	59819157	59839929	+	protein_coding	LOC103695172	14.0442	1.24455	0.695634	0.0147431	0.0352097	0.200874	-
ENSRNOG00000020129	chr19	38669230	38719677	+	protein_coding	Cdh3	699.919	-3.37766	0.248732	4.78583e-43	4.10624e-41	0.200671	-
ENSRNOG00000010019	chr3	2438089	2441706	+	protein_coding	Fam166a	254.187	-1.07225	0.26241	1.53936e-05	7.44721e-05	0.200657	-
ENSRNOG00000012109	chr2	80383643	80408672	-	protein_coding	Otulinl	31.8498	-1.09606	0.451801	0.00455492	0.0127096	0.200098	-
ENSRNOG00000054497	chr3	175301879	175327689	-	protein_coding	Taf4	133.731	1.07144	0.274366	3.33234e-05	0.000150816	0.199632	-
ENSRNOG00000016410	chr17	9834242	9837303	-	protein_coding	Prelid1	2178.53	-1.15355	0.183861	1.15722e-10	1.21396e-09	0.199583	-
ENSRNOG00000007234	chr4	27175243	27194018	+	protein_coding	Cyp51	4958.1	-3.02722	0.21726	3.24097e-45	3.08973e-43	0.199422	-
ENSRNOG00000016846	chr5	166602053	166628028	-	protein_coding	Pik3cd	421.672	-1.63202	0.245602	5.57302e-12	6.75475e-11	0.199274	-
ENSRNOG00000011307	chr16	2112274	2227309	-	protein_coding	Slmap	4148.98	-1.18742	0.144872	7.54397e-17	1.39911e-15	0.199252	-
ENSRNOG00000009594	chr3	164274710	164279378	+	protein_coding	Snai1	1323.87	1.1605	0.218502	3.5084e-08	2.63324e-07	0.199228	Yes
ENSRNOG00000017079	chr1	165237847	165286980	+	protein_coding	Pgm2l1	679.459	-1.09409	0.179855	4.18467e-10	4.08494e-09	0.199125	-
ENSRNOG00000006118	chr7	77156006	77162148	-	protein_coding	Klf10	950.371	1.31774	0.145814	4.37118e-20	1.02976e-18	0.198973	Yes
ENSRNOG00000061147	chr1	241822626	241875864	-	protein_coding	Fam189a2	14.7941	-1.34828	0.829803	0.0158029	0.0373522	0.198185	-
ENSRNOG00000003068	chr10	35680658	35704776	+	protein_coding	Mrnip	94.3678	1.21894	0.280717	4.10475e-06	2.19539e-05	0.197982	-
ENSRNOG00000046915	chr1	78659435	78663970	+	protein_coding	Ceacam9	9.46128	1.45015	0.941579	0.015856	0.0374507	0.197471	-
ENSRNOG00000010889	chr2	184231260	184309664	-	protein_coding	Fbxw7	1039.26	1.06928	0.186326	3.53267e-09	3.04546e-08	0.197427	-
ENSRNOG00000020113	chr1	266530477	266649398	+	protein_coding	Cnnm2	1182.25	-1.06884	0.203037	5.04476e-08	3.66978e-07	0.196925	-
ENSRNOG00000007213	chr5	147375350	147403571	+	protein_coding	Yars1	1944.66	-1.10822	0.171551	3.62857e-11	4.0405e-10	0.196868	-
ENSRNOG00000005347	chr3	92288818	92290919	-	protein_coding	Fjx1	261.866	-2.01271	0.339261	3.83613e-10	3.77216e-09	0.196795	-
ENSRNOG00000002653	chr13	107690087	107886476	-	protein_coding	Kcnk2	699.343	-1.58681	0.73048	0.00374303	0.0106844	0.196655	-
ENSRNOG00000046667	chr1	80214494	80221710	-	protein_coding	Fosb	1033.12	1.80835	0.241046	9.87002e-15	1.53678e-13	0.195879	Yes
ENSRNOG00000020942	chr1	101517714	101540802	+	protein_coding	Plekha4	1083.53	1.06747	0.165634	4.29393e-11	4.72651e-10	0.195355	-
ENSRNOG00000005058	chr3	103726238	103733354	+	protein_coding	Lpcat4	218.827	-1.16071	0.259026	2.31438e-06	1.29032e-05	0.194985	-
ENSRNOG00000026605	chr6	127336305	127337791	-	protein_coding	Ifi27l2b	164.188	-1.06689	0.286459	6.70827e-05	0.00028703	0.194236	-
ENSRNOG00000031163	chr11	47243342	47271487	+	protein_coding	Nfkbiz	2646.69	2.69276	0.205199	2.43937e-40	1.88467e-38	0.194015	Yes
ENSRNOG00000015936	chr2	252359976	252368473	+	protein_coding	LOC108349548	3092.59	-1.06625	0.143428	4.39154e-14	6.43224e-13	0.193933	-
ENSRNOG00000027264	chr1	226297016	226353611	-	protein_coding	Dagla	298.994	1.49217	0.227894	1.23069e-11	1.44025e-10	0.193918	-
ENSRNOG00000023433	chr18	2416552	2446338	+	protein_coding	Gata6	95.512	-1.75446	0.303612	1.22148e-09	1.11994e-08	0.193751	Yes
ENSRNOG00000018646	chr18	29329764	29340403	-	protein_coding	Hbegf	1051	-1.09395	0.206663	4.18286e-08	3.08548e-07	0.193189	-
ENSRNOG00000013673	chr2	21790044	21931720	-	protein_coding	Msh3	347.745	1.15239	0.186359	2.07234e-10	2.1141e-09	0.19281	-
ENSRNOG00000030418	chrX	48779110	48805644	+	protein_coding	Tmem47	5083.94	-1.6767	0.128401	1.23732e-39	9.12703e-38	0.192391	-
ENSRNOG00000047817	chr15	59678165	59884511	+	protein_coding	Enox1	309.115	1.5586	0.211818	3.92986e-14	5.80822e-13	0.191486	-
ENSRNOG00000030145	chr1	55219773	55221609	+	protein_coding	RGD1561667	3.5454	1.19134	3.55882	0.0067544	0.0178581	0.191362	-
ENSRNOG00000059502	chr5	113926518	113926653	-	snoRNA	SNORA70	28.3687	1.64018	0.524588	0.000279762	0.00105085	0.191306	-
ENSRNOG00000033335	chrX	105147153	105198797	+	protein_coding	Cenpi	82.7292	-1.49489	0.319828	6.01423e-07	3.69281e-06	0.190929	-
ENSRNOG00000024266	chr1	89109750	89124132	-	protein_coding	Haus5	323.965	1.06317	0.187694	5.47942e-09	4.59021e-08	0.190279	-
ENSRNOG00000016611	chr1	214178407	214181686	-	protein_coding	Hras	1135.94	-1.11313	0.159047	8.93986e-13	1.17815e-11	0.190024	-
ENSRNOG00000002312	chr14	38477330	38575785	-	protein_coding	Atp10d	349.571	-1.11585	0.200643	9.19758e-09	7.51198e-08	0.189579	-
ENSRNOG00000054420	chr7	139342063	139394166	-	protein_coding	Vdr	1317.85	-1.40147	0.241362	1.44606e-09	1.31343e-08	0.189492	Yes
ENSRNOG00000032664	chr20	3162039	3162939	+	unprocessed_pseudogene	AABR07044362.2	38.6397	3.05543	0.488435	4.28082e-11	4.71526e-10	0.189316	-
ENSRNOG00000011815	chr1	24185435	24302298	-	protein_coding	Sgk1	1860.14	1.13559	0.223798	1.29663e-07	8.8553e-07	0.188964	-
ENSRNOG00000009117	chr6	127282466	127301083	+	protein_coding	Otub2	739.812	-1.16093	0.170524	3.19355e-12	3.97415e-11	0.188897	-
ENSRNOG00000014276	chr1	257157264	257466064	+	protein_coding	Plce1	534.052	-1.42	0.209515	2.82269e-12	3.52339e-11	0.188867	-
ENSRNOG00000015277	chr3	113415774	113417478	+	protein_coding	Serf2	10515.6	-1.06138	0.131403	2.39772e-16	4.24404e-15	0.188098	-
ENSRNOG00000054463	chr8	74982351	74982706	+	pseudogene	AABR07070559.1	3.21787	1.39567	8.36056	0.00755237	0.0196959	0.187673	-
ENSRNOG00000048870	chr3	11607225	11619593	+	protein_coding	St6galnac4	5767.75	1.16932	0.187642	2.2642e-10	2.29975e-09	0.187565	-
ENSRNOG00000042960	chr15	61551861	61564695	-	protein_coding	Rgcc	1520.22	-2.04599	0.184028	1.34613e-29	5.9958e-28	0.187366	-
ENSRNOG00000019688	chr18	30972907	31071371	-	protein_coding	Diaph1	1280.47	-1.16844	0.17381	5.60308e-12	6.78614e-11	0.187084	-
ENSRNOG00000008785	chr15	83703791	83722921	+	protein_coding	Klf5	225.847	1.383	0.258346	2.09776e-08	1.63235e-07	0.186887	Yes
ENSRNOG00000005248	chr14	104581190	104612597	-	protein_coding	Slc1a4	5110.07	-1.26726	0.21511	9.58067e-10	8.87565e-09	0.186807	-
ENSRNOG00000045965	chr10	37089940	37099004	-	protein_coding	N4bp3	19.8132	1.53682	0.939674	0.011746	0.0290346	0.186163	-
ENSRNOG00000008116	chr5	124690214	124765498	+	protein_coding	Plpp3	603.673	1.06719	0.196077	1.93022e-08	1.50991e-07	0.18601	-
ENSRNOG00000001347	chr12	40533632	40536620	+	pseudogene	Adam1a	114.396	1.14808	0.288814	2.24674e-05	0.000105331	0.185764	-
ENSRNOG00000018669	chr16	20109200	20120668	+	protein_coding	Jak3	804.977	1.74027	0.209902	1.90166e-17	3.69057e-16	0.185696	-
ENSRNOG00000061695	chr18	28414009	28428117	-	protein_coding	Slc23a1	15.8774	1.23299	0.700823	0.0157592	0.0372597	0.185607	-
ENSRNOG00000007036	chr5	63050758	63119635	+	protein_coding	Tgfbr1	3855.09	1.09659	0.161214	3.72865e-12	4.60837e-11	0.184399	-
ENSRNOG00000006966	chr5	116420690	116751416	+	protein_coding	Nfia	515.399	1.0963	0.177126	2.12371e-10	2.16515e-09	0.184206	Yes
ENSRNOG00000048088	chr4	58053041	58063138	+	protein_coding	Mest	109.228	-2.48329	0.41665	2.29712e-10	2.33028e-09	0.184029	-
ENSRNOG00000010397	chr4	62299044	62376533	+	protein_coding	Agbl3	234.735	-1.0955	0.222305	2.82639e-07	1.82478e-06	0.183835	-
ENSRNOG00000002904	chrX	70438617	70452067	+	protein_coding	Arr3	31.3252	1.94873	0.548862	4.70716e-05	0.000207451	0.179893	-
ENSRNOG00000016384	chr8	107275725	107380933	-	protein_coding	Pik3cb	115.156	-1.30855	0.308951	5.79943e-06	3.01763e-05	0.179801	-
ENSRNOG00000056350	chr3	93979924	93980062	+	scaRNA	Gm24644	15.1122	1.28467	0.727419	0.0142906	0.0342799	0.179634	-
ENSRNOG00000008274	chr4	123134457	123161985	-	protein_coding	Xpc	1335.35	1.05449	0.146017	2.19311e-13	3.02494e-12	0.179346	-
ENSRNOG00000062249	chr1	113735143	113736041	+	processed_pseudogene	AABR07003510.1	12.3824	-1.27842	0.772007	0.0172198	0.0402288	0.179245	-
ENSRNOG00000013263	chr8	23000872	23014499	-	protein_coding	Ccdc151	11.0481	1.49017	0.901108	0.0125711	0.0307433	0.179167	-
ENSRNOG00000013914	chr6	137652213	137664133	-	protein_coding	Gpr132	6.10273	1.80268	1.4877	0.0146299	0.0349703	0.179105	-
ENSRNOG00000002610	chr10	7041510	7055101	+	protein_coding	Carhsp1	1387.15	1.05414	0.133943	1.26321e-15	2.09065e-14	0.178885	-
ENSRNOG00000014328	chr9	15297895	15306465	-	protein_coding	Frs3	84.2524	1.07365	0.335987	0.000464388	0.00166274	0.178845	-
ENSRNOG00000016103	chr1	32058044	32084877	+	protein_coding	Nkd2	1821	-2.24385	0.249279	2.56406e-20	6.12892e-19	0.177885	-
ENSRNOG00000006997	chr11	24425005	24641858	-	protein_coding	App	24635.8	1.07221	0.113517	1.72723e-21	4.47652e-20	0.177862	-
ENSRNOG00000003924	chr14	60567967	60594844	-	protein_coding	Pi4k2b	978.119	-1.22542	0.146113	1.49648e-17	2.92514e-16	0.177751	-
ENSRNOG00000013586	chr19	55277549	55284663	-	protein_coding	Snai3	16.2894	1.43997	0.769999	0.00917247	0.0233635	0.177679	Yes
ENSRNOG00000029001	chr20	3155652	3157088	+	protein_coding	RT1-S2	15.6982	3.14004	0.793562	7.49033e-06	3.82902e-05	0.177355	-
ENSRNOG00000039076	chr1	59704998	59715763	+	protein_coding	Spaca6	152.39	1.05273	0.243675	5.77087e-06	3.00468e-05	0.176965	-
ENSRNOG00000009409	chr5	164972480	164977916	+	protein_coding	Fbxo2	10.3633	1.48567	0.942213	0.0143182	0.0343377	0.176891	-
ENSRNOG00000016207	chr18	16146447	16185496	+	protein_coding	Galnt1	5044.03	-1.38932	0.183829	9.99907e-15	1.55539e-13	0.176562	-
ENSRNOG00000013000	chr4	176701983	176720012	-	protein_coding	Ldhb	433.956	-1.73058	0.177629	3.43058e-23	1.00585e-21	0.174941	-
ENSRNOG00000014971	chr1	48077033	48108216	+	protein_coding	Mas1	26.7044	2.30878	0.699754	8.81559e-05	0.000366518	0.174528	-
ENSRNOG00000008946	chr4	6477464	6478052	-	processed_pseudogene	AABR07059171.1	300.111	-1.09868	0.24964	3.64234e-06	1.96679e-05	0.174515	-
ENSRNOG00000019955	chr16	8497569	8523557	+	protein_coding	Ogdhl	164.917	-1.74408	0.231092	7.50103e-15	1.17805e-13	0.173968	-
ENSRNOG00000049255	chr11	85802605	85895613	-	protein_coding	LOC100911837	107.22	1.20071	0.535666	0.00599117	0.0160797	0.173741	-
ENSRNOG00000028585	chrX	106713320	106715391	-	protein_coding	Tceal8	2901.5	-1.34746	0.148133	2.39453e-20	5.74053e-19	0.173566	-
ENSRNOG00000012067	chr1	229003961	229019527	+	protein_coding	Fam111a	3427.67	1.12859	0.192095	1.4469e-09	1.31343e-08	0.173322	-
ENSRNOG00000003120	chr13	50749514	50761355	-	protein_coding	Prelp	2636.96	1.3596	0.125114	4.69939e-28	1.86852e-26	0.173299	-
ENSRNOG00000012730	chr1	127166431	127292090	-	protein_coding	Lrrk1	3490.36	1.10302	0.131998	2.67621e-17	5.15692e-16	0.172819	-
ENSRNOG00000049951	chr1	220373290	220467159	-	protein_coding	Tmem151a	336.566	-1.18499	0.253432	8.77334e-07	5.2447e-06	0.172697	-
ENSRNOG00000010172	chr1	123062863	123064642	-	protein_coding	Mkrn3	41.0912	1.09304	0.422331	0.002985	0.0087442	0.172431	-
ENSRNOG00000046740	chr6	80022613	80023829	+	pseudogene	LOC688672	271.411	-1.14252	0.205089	8.27815e-09	6.80193e-08	0.17242	-
ENSRNOG00000056819	chr5	76416739	76632462	-	protein_coding	Susd1	35.1721	1.19057	0.600988	0.010874	0.0271841	0.172215	-
ENSRNOG00000053078	chr5	150455816	150455949	-	snRNA	Rnu11	66.6612	1.09011	0.466145	0.00570065	0.0153963	0.171533	-
ENSRNOG00000028814	chr12	47469598	47482961	-	protein_coding	Oasl2	352.053	1.73696	0.244597	2.19076e-13	3.02494e-12	0.170924	-
ENSRNOG00000003840	chr14	66831848	67170361	-	protein_coding	Slit2	5485.59	1.24697	0.147727	9.44648e-18	1.87344e-16	0.170466	-
ENSRNOG00000055295	chr9	79601901	79630536	-	protein_coding	Pecr	500.118	1.09208	0.173165	1.03195e-10	1.09027e-09	0.170395	-
ENSRNOG00000007102	chr3	146420346	146470293	-	protein_coding	Acss1	262.628	-1.12442	0.212344	3.99594e-08	2.95562e-07	0.170282	-
ENSRNOG00000004317	chr6	143938040	144008072	+	protein_coding	Vipr2	89.8135	-1.16063	0.343166	0.000211916	0.000816509	0.170183	-
ENSRNOG00000061536	chr5	150529715	150529928	-	snoRNA	SNORA73	3545.98	1.04774	0.233982	2.8123e-06	1.55148e-05	0.170087	-
ENSRNOG00000043342	chr16	14353459	14360555	-	protein_coding	LOC290595	1917.79	-2.21448	0.136767	6.39361e-60	9.92654e-58	0.169884	-
ENSRNOG00000003742	chrX	35599258	35771711	+	protein_coding	Cdkl5	168.111	-1.12226	0.262155	5.99529e-06	3.10962e-05	0.169748	-
ENSRNOG00000018246	chr17	42229642	42241066	-	protein_coding	Tdp2	817.392	1.079	0.218094	2.70559e-07	1.75583e-06	0.169663	-
ENSRNOG00000019655	chr5	136718352	136721379	-	protein_coding	Atp6v0b	3269.34	-1.07731	0.174983	2.37704e-10	2.40687e-09	0.169613	-
ENSRNOG00000008781	chr6	109683253	109692218	-	protein_coding	Erg28	708.331	-1.2409	0.157042	4.66966e-16	8.02158e-15	0.169594	-
ENSRNOG00000029735	chr9	91665986	91882927	-	protein_coding	Pid1	2491.69	-1.36332	0.182308	1.82142e-14	2.76985e-13	0.169352	-
ENSRNOG00000030639	chr2	119197239	119317500	+	protein_coding	Usp13	1634.4	-1.04717	0.14579	2.3367e-13	3.21459e-12	0.169289	-
ENSRNOG00000002730	chr13	87966758	88003035	+	protein_coding	Rgs5	12.7423	1.40948	0.901569	0.0155958	0.0369538	0.168655	-
ENSRNOG00000057313	chr3	164163648	164163770	-	snoRNA	SNORD22	274.21	1.1716	0.326929	0.000100781	0.000414256	0.168576	-
ENSRNOG00000014052	chr2	144458153	144467912	-	protein_coding	Ccna1	16.3014	1.19565	0.668304	0.0161609	0.0380897	0.16848	-
ENSRNOG00000053468	chr7	140614752	140617721	-	protein_coding	Tuba1b	6783.89	-1.53171	0.208795	4.3446e-14	6.37495e-13	0.168446	-
ENSRNOG00000047302	chr14	3304282	3351553	-	protein_coding	AC106605.1	29.6638	1.43153	0.511829	0.000982212	0.00325779	0.168111	-
ENSRNOG00000032208	chrX	69730242	70220329	+	protein_coding	Eda	201.221	-1.06957	0.207003	8.4474e-08	5.91536e-07	0.167598	-
ENSRNOG00000057147	chrX	15618991	15620841	-	protein_coding	Praf2	287.433	-1.45689	0.296312	1.85849e-07	1.23662e-06	0.167582	-
ENSRNOG00000019985	chr9	82647071	82668920	+	protein_coding	Asic4	14.2763	2.53751	0.835703	0.000204031	0.0007893	0.16749	-
ENSRNOG00000025100	chr13	48031410	48056394	-	protein_coding	Ikbke	1570.24	1.87237	0.161784	8.94337e-32	4.47223e-30	0.16739	-
ENSRNOG00000033100	chr3	143828611	143829156	+	processed_pseudogene	AABR07054189.1	94.409	1.1836	0.309441	3.88637e-05	0.000173625	0.167289	-
ENSRNOG00000009258	chr4	27785647	27966398	-	protein_coding	Cdk6	902.187	-1.04569	0.150272	1.30053e-12	1.68665e-11	0.167143	-
ENSRNOG00000051816	chr4	159635153	159654063	-	protein_coding	Tigar	391.54	-1.05609	0.200151	4.87531e-08	3.56081e-07	0.166861	-
ENSRNOG00000060705	chr1	213992497	213992630	+	snoRNA	AABR07006025.3	43.6322	1.06621	0.454852	0.00584524	0.0157321	0.166688	-
ENSRNOG00000024677	chr1	88978344	88989552	-	protein_coding	Arhgap33	28.8537	1.13758	0.499196	0.0061571	0.0164708	0.166562	-
ENSRNOG00000028651	chr12	18105753	18139444	-	protein_coding	RGD1566386	162.312	1.54096	0.299759	5.43535e-08	3.93285e-07	0.16533	-
ENSRNOG00000005037	chr3	100366168	100427030	+	protein_coding	Kif18a	81.7491	-1.09728	0.338251	0.000382116	0.00139046	0.165296	-
ENSRNOG00000051189	chrX	70439998	70457318	-	antisense	AC141377.1	70.5085	1.3811	0.346523	1.56673e-05	7.56767e-05	0.164986	-
ENSRNOG00000043295	chr10	95242986	95245139	+	protein_coding	RGD1565033	342.527	1.05495	0.17584	7.50495e-10	7.08429e-09	0.164842	-
ENSRNOG00000022712	chr17	77448430	77527894	-	protein_coding	Bend7	7.39814	-2.08539	1.21605	0.00676175	0.0178742	0.164732	-
ENSRNOG00000033434	chr8	2659865	2686160	+	protein_coding	Casp12	857.112	-1.06684	0.168704	9.34675e-11	9.92644e-10	0.164567	-
ENSRNOG00000042070	chr18	40555106	40572241	-	protein_coding	Ticam2	44.7239	1.20903	0.572125	0.00800096	0.020687	0.164496	-
ENSRNOG00000019497	chr1	170652294	170653920	-	protein_coding	Mrpl17	2354.52	-1.0434	0.13987	3.32931e-14	4.94753e-13	0.163742	-
ENSRNOG00000019270	chr1	165972440	165997751	-	protein_coding	P2ry6	268.202	-1.87518	0.273452	9.84545e-13	1.29124e-11	0.163704	-
ENSRNOG00000014061	chr1	274245184	274258595	+	protein_coding	Dusp5	397.282	1.71243	0.246652	6.65389e-13	8.88384e-12	0.163507	-
ENSRNOG00000054746	chr12	52027615	52027747	+	snoRNA	Gm26079	123.389	1.13349	0.289727	2.90519e-05	0.00013311	0.162288	-
ENSRNOG00000047545	chr1	274766283	274769081	+	protein_coding	Adra2a	27.658	-1.25571	0.65109	0.0109007	0.0272395	0.161986	-
ENSRNOG00000003289	chr14	70102814	70121797	-	protein_coding	Lap3	2902.17	-1.08424	0.118067	1.51625e-20	3.6619e-19	0.161905	-
ENSRNOG00000056054	chr10	55656405	55656540	+	snoRNA	U8	38.5299	1.49779	0.686265	0.00428546	0.0120347	0.161436	-
ENSRNOG00000011026	chr6	110901940	110904288	-	protein_coding	Irf2bpl	644.143	1.33452	0.287918	8.92286e-07	5.32822e-06	0.161387	-
ENSRNOG00000007012	chr3	46365165	46457201	-	protein_coding	Ly75	22.163	-1.15926	0.55955	0.00962096	0.0243693	0.161118	-
ENSRNOG00000033957	chrM	11538	11605	+	Mt_tRNA	AY172581.23	13.3754	1.7528	0.996972	0.00740638	0.0193585	0.1604	-
ENSRNOG00000013790	chr2	164747677	164767682	+	protein_coding	Mfsd1	3834.58	-1.05039	0.185115	5.24162e-09	4.40913e-08	0.160248	-
ENSRNOG00000007400	chr7	123381077	123438603	+	protein_coding	Srebf2	2832.85	-1.55222	0.170576	1.81323e-20	4.36622e-19	0.16014	Yes
ENSRNOG00000030629	chr6	8669722	8729771	+	protein_coding	Camkmt	126.384	-1.26838	0.368248	0.000145372	0.00058042	0.159726	-
ENSRNOG00000051470	chr3	3798347	3806713	-	protein_coding	Card9	231.55	1.67042	0.223201	1.26658e-14	1.9479e-13	0.15958	-
ENSRNOG00000034040	chrX	124516949	124518077	+	protein_coding	LOC108348079	165.591	-1.05983	0.219435	4.98582e-07	3.09398e-06	0.158612	-
ENSRNOG00000020433	chr1	87078020	87147333	-	protein_coding	Actn4	28835.6	-1.53727	0.196755	8.6489e-16	1.44907e-14	0.158391	-
ENSRNOG00000019982	chr1	81456984	81472097	+	protein_coding	Ethe1	565.251	-1.58267	0.157443	1.76782e-24	5.70672e-23	0.157757	-
ENSRNOG00000015476	chr5	152333043	152356890	+	protein_coding	Ubxn11	113.062	1.24282	0.264675	7.55361e-07	4.58106e-06	0.157247	-
ENSRNOG00000024506	chr5	78384444	78409050	+	protein_coding	LOC500475	24.0718	1.15248	0.532439	0.00791349	0.0204964	0.15684	-
ENSRNOG00000008658	chr4	130172727	130425532	+	protein_coding	Mitf	799.103	1.40787	0.153863	1.43593e-20	3.47824e-19	0.156059	Yes
ENSRNOG00000024661	chr10	14304104	14324211	-	protein_coding	Jpt2	2444.39	-1.52233	0.151099	1.50464e-24	4.90573e-23	0.154835	-
ENSRNOG00000061080	chr4	6083736	6292516	+	protein_coding	Kmt2c	2258.36	1.05601	0.138831	1.08109e-14	1.67687e-13	0.15316	-
ENSRNOG00000001506	chrX	105134498	105145345	+	protein_coding	Tmem35a	141.25	1.05365	0.292299	0.00011147	0.00045498	0.153018	-
ENSRNOG00000021261	chr3	124575621	124610267	-	protein_coding	Rassf2	9.58216	-1.36334	0.893494	0.018365	0.0425143	0.152881	-
ENSRNOG00000011258	chr5	165415136	165430054	+	protein_coding	Masp2	105.065	1.26249	0.31746	1.85938e-05	8.85785e-05	0.152688	-
ENSRNOG00000056985	chr5	129142661	129142801	-	snRNA	U4	1089.84	1.0363	0.269386	4.42498e-05	0.000195969	0.152212	-
ENSRNOG00000056608	chr4	77459794	77459895	+	misc_RNA	Y_RNA	1635.19	-1.09988	0.538167	0.0107157	0.0268542	0.151844	-
ENSRNOG00000007407	chr7	35125424	35167406	+	protein_coding	Ndufa12	1504.27	-1.24483	0.133557	3.38552e-21	8.61011e-20	0.151764	-
ENSRNOG00000014650	chr1	264741911	264753397	+	protein_coding	Sema4g	273.732	-1.03555	0.200266	8.82451e-08	6.15563e-07	0.151191	-
ENSRNOG00000023322	chr2	235816336	235831670	-	protein_coding	Ostc	5979.3	-1.04178	0.192767	2.37974e-08	1.83166e-07	0.150286	-
ENSRNOG00000007250	chr6	95984868	95998529	-	protein_coding	Six4	1033.8	1.20586	0.175611	2.05021e-12	2.61114e-11	0.150194	Yes
ENSRNOG00000013572	chr2	164628566	164634434	-	protein_coding	Lxn	3977.13	-1.52735	0.192142	3.86377e-16	6.70076e-15	0.149509	-
ENSRNOG00000020345	chr16	20962227	20985225	+	protein_coding	Slc25a42	916.767	1.56744	0.170011	5.99333e-21	1.49622e-19	0.149282	-
ENSRNOG00000006076	chr4	25507463	25527087	+	protein_coding	Steap2	626.565	-1.04143	0.184294	6.04777e-09	5.05334e-08	0.148899	-
ENSRNOG00000006557	chr10	31278746	31419235	-	protein_coding	Cyfip2	18.1528	1.63885	0.698799	0.0025874	0.00771112	0.148749	-
ENSRNOG00000052406	chr1	61268248	61276755	+	protein_coding	LOC102552527	339.25	1.03261	0.262113	3.05252e-05	0.000139234	0.145884	-
ENSRNOG00000024595	chr3	55094637	55338445	+	protein_coding	Cers6	2661.98	-1.05897	0.148678	3.78252e-13	5.14284e-12	0.145307	-
ENSRNOG00000060989	chr1	214429403	214429536	+	snoRNA	AC109542.4	43.6322	1.06621	0.454852	0.00584524	0.0157321	0.144668	-
ENSRNOG00000031041	chr4	182745448	182746381	+	protein_coding	Rps4y2	16.859	2.06962	0.68689	0.000292022	0.00109362	0.144503	-
ENSRNOG00000030149	chr14	28393394	28967980	-	protein_coding	Adgrl3	9.65826	-1.57734	0.94214	0.0113966	0.0282911	0.144359	-
ENSRNOG00000019048	chr1	47914759	47921587	-	protein_coding	Sod2	5252.37	2.26425	0.22674	1.70995e-24	5.54185e-23	0.143728	-
ENSRNOG00000017702	chr17	42085028	42127678	-	protein_coding	Gpld1	67.5291	1.05795	0.381471	0.00184624	0.00573175	0.143717	-
ENSRNOG00000021602	chr8	116302513	116306870	+	protein_coding	Zmynd10	66.1821	1.49478	0.386289	2.17132e-05	0.00010205	0.143483	-
ENSRNOG00000027469	chr18	30387937	30390476	+	protein_coding	Pcdhb4	26.5288	1.20923	0.513646	0.00462267	0.0128643	0.143428	-
ENSRNOG00000028120	chr2	166330579	166331689	-	pseudogene	AABR07011698.1	32.1207	-1.72143	0.648789	0.00105343	0.00346719	0.143356	-
ENSRNOG00000012358	chrX	62727755	62818522	+	protein_coding	Pcyt1b	37.6072	-1.2648	0.433873	0.00088025	0.00295143	0.142886	-
ENSRNOG00000004417	chr10	83154423	83198679	+	protein_coding	Fam117a	427.116	1.42612	0.165589	1.74299e-18	3.64284e-17	0.142727	-
ENSRNOG00000018412	chr14	83347552	83412375	-	protein_coding	Sfi1	824.629	1.06767	0.160433	1.04916e-11	1.23848e-10	0.141996	-
ENSRNOG00000010047	chr2	242882306	242885131	+	protein_coding	Ddit4l2	260.026	1.61231	0.295668	9.07051e-09	7.41562e-08	0.141908	-
ENSRNOG00000051085	chr2	157066617	157073492	-	processed_transcript	AABR07011062.1	37.9811	1.05173	0.471252	0.00803328	0.0207574	0.141743	-
ENSRNOG00000048174	chr10	38779132	38782419	-	protein_coding	Uqcrq	1592.08	-1.27058	0.23748	2.28737e-08	1.76296e-07	0.141232	-
ENSRNOG00000019422	chr18	27657628	27661429	+	protein_coding	Egr1	2898.95	1.3358	0.179281	2.53798e-14	3.8168e-13	0.14016	Yes
ENSRNOG00000006761	chr5	103479767	103654247	+	protein_coding	Sh3gl2	5.03567	-1.62088	1.60187	0.0210026	0.047666	0.139326	-
ENSRNOG00000003329	chr10	72909550	72945884	+	protein_coding	Ppm1d	419.515	1.13306	0.172861	1.92093e-11	2.19754e-10	0.138862	-
ENSRNOG00000014659	chr15	41668119	41691518	-	protein_coding	Ebpl	1425.21	-1.34145	0.196818	2.38408e-12	3.00118e-11	0.138765	-
ENSRNOG00000003099	chrX	18723341	18726732	-	protein_coding	Ubqln2	906.788	-1.06904	0.192989	1.07096e-08	8.68594e-08	0.138535	-
ENSRNOG00000003524	chr10	82352390	82367047	+	protein_coding	Lrrc59	7972.1	-1.21536	0.151095	2.58998e-16	4.56452e-15	0.13837	-
ENSRNOG00000007292	chr10	19628258	19652898	-	protein_coding	Spdl1	92.0895	-1.13888	0.301661	5.02953e-05	0.000220585	0.138312	-
ENSRNOG00000019416	chr1	81122790	81152384	-	protein_coding	Zfp61	760.763	1.22946	0.180313	2.81286e-12	3.51381e-11	0.138253	-
ENSRNOG00000002746	chr11	65782567	65845418	-	protein_coding	Fstl1	60741.3	-1.27099	0.143474	2.29873e-19	5.17596e-18	0.137594	-
ENSRNOG00000003073	chr13	83531018	83571505	+	protein_coding	Gpr161	153.497	-1.10799	0.264668	9.42764e-06	4.73181e-05	0.137492	-
ENSRNOG00000027770	chr1	240355149	240757583	+	protein_coding	Trpm3	35.4584	1.21314	0.570753	0.00771426	0.0200699	0.137262	-
ENSRNOG00000029740	chr1	257076221	257082655	+	protein_coding	Slc35g1	17.1419	-1.19995	0.650927	0.0141779	0.0340795	0.136487	-
ENSRNOG00000034026	chr6	24377327	24515737	+	protein_coding	Lclat1	1019.78	-1.11706	0.150752	4.37367e-14	6.41184e-13	0.136463	-
ENSRNOG00000060706	chr6	133773686	133773767	+	snoRNA	AABR07065531.29	7.77806	-1.89919	1.42017	0.0116559	0.0288424	0.136405	-
ENSRNOG00000060559	chr4	157700593	157700920	-	snoRNA	Scarna10	5823.39	1.15278	0.156354	5.68699e-14	8.21891e-13	0.136029	-
ENSRNOG00000056939	chr1	198974301	198974434	+	snoRNA	AC120262.2	39.0698	1.06534	0.442295	0.00498942	0.0137418	0.135259	-
ENSRNOG00000037229	chr8	116826680	116856159	+	protein_coding	Gmppb	1004.96	-1.06194	0.208627	1.30093e-07	8.87727e-07	0.134638	-
ENSRNOG00000059500	chr1	216661080	216663721	-	protein_coding	Cdkn1c	8.83711	1.61164	1.00975	0.0118857	0.0293177	0.134621	-
ENSRNOG00000050190	chr3	11679530	11717485	+	protein_coding	Eng	3813.28	1.86964	0.178787	2.03899e-26	7.40304e-25	0.134203	-
ENSRNOG00000053622	chr6	133774598	133774678	+	snoRNA	AABR07065531.11	18.6763	-1.26118	0.634216	0.00964934	0.0244336	0.133302	-
ENSRNOG00000015781	chr2	227738650	227890077	-	protein_coding	Ndst3	301.197	-1.45682	0.64694	0.00379122	0.0108106	0.133127	-
ENSRNOG00000029597	chr10	92783703	92793145	-	protein_coding	AABR07030544.1	937.464	-1.02972	0.251815	1.6053e-05	7.74708e-05	0.132824	-
ENSRNOG00000037462	chr14	114176051	114484127	-	protein_coding	Eml6	352.721	1.17317	0.233535	1.59547e-07	1.07477e-06	0.131368	-
ENSRNOG00000005388	chr7	63513910	63578490	-	protein_coding	Rassf3	510.047	-1.03234	0.161387	6.1644e-11	6.68927e-10	0.131181	-
ENSRNOG00000042838	chr19	26092974	26094756	-	protein_coding	Junb	6693.34	1.37874	0.502831	0.00134593	0.00431832	0.12974	Yes
ENSRNOG00000056457	chr7	141370491	141377928	+	protein_coding	Gpd1	11.2081	1.25495	0.779943	0.019748	0.0452532	0.129638	-
ENSRNOG00000002671	chr10	81648216	81653717	-	protein_coding	Nme2	10856.1	-1.45678	0.150173	6.32308e-23	1.82764e-21	0.129221	-
ENSRNOG00000057879	chr20	4910065	4910870	+	lincRNA	AABR07044408.2	14.8447	1.23914	0.71445	0.0162601	0.0383051	0.128294	-
ENSRNOG00000001633	chr11	46179940	46206721	+	protein_coding	Tfg	2801.21	-1.23764	0.142477	1.10792e-18	2.36405e-17	0.128232	-
ENSRNOG00000010296	chr15	33013504	33051129	-	protein_coding	Slc7a7	565.626	-1.04806	0.174883	7.79061e-10	7.32848e-09	0.128225	-
ENSRNOG00000040287	chr6	2307808	2316722	-	protein_coding	Cyp1b1	14825.4	-1.03666	0.170252	4.30399e-10	4.18887e-09	0.128169	-
ENSRNOG00000006925	chr4	77495663	77510202	-	protein_coding	Zfp786	99.8862	1.05132	0.290973	0.000107504	0.000439784	0.127059	-
ENSRNOG00000054834	chr1	55707398	55754357	+	lincRNA	AABR07001734.1	3.15098	1.0801	2.48959	0.00846341	0.0217208	0.126359	-
ENSRNOG00000015030	chr1	241945841	242083484	-	protein_coding	Tjp2	873.887	-1.08242	0.152558	4.70882e-13	6.35983e-12	0.125931	-
ENSRNOG00000057666	chr20	2491696	2492504	-	lincRNA	AC120486.8	99.6897	1.74125	0.328383	1.93406e-08	1.51218e-07	0.125896	-
ENSRNOG00000018404	chr19	43193257	43215281	-	protein_coding	Aars	9305.49	-1.24679	0.242192	7.30244e-08	5.16238e-07	0.125836	-
ENSRNOG00000028523	chr12	39790965	39824064	+	protein_coding	Tctn1	1481.93	1.27107	0.148413	3.17398e-18	6.52487e-17	0.125406	-
ENSRNOG00000037430	chr12	52562597	52596076	-	protein_coding	Chfr	1430.03	-1.16148	0.131938	4.31745e-19	9.54993e-18	0.124588	-
ENSRNOG00000001011	chr12	37038733	37047628	-	protein_coding	Rflna	18.8799	1.2406	0.606588	0.00898638	0.0229438	0.123963	-
ENSRNOG00000017508	chr1	72666665	72674271	-	protein_coding	Kmt5c	243.659	1.04281	0.246522	8.6495e-06	4.37629e-05	0.123671	-
ENSRNOG00000010841	chr5	144308611	144335172	+	protein_coding	Col8a2	11202.3	-1.20098	0.481491	0.00302272	0.00884648	0.123174	-
ENSRNOG00000008834	chr15	82099159	82482009	-	protein_coding	Dach1	28.3797	-1.27421	0.663354	0.0106828	0.0267802	0.123141	-
ENSRNOG00000013261	chr4	115388839	115412515	+	protein_coding	Vax2	57.7391	-1.128	0.481493	0.00523891	0.0143176	0.1226	Yes
ENSRNOG00000057760	chr5	133819726	133851416	+	protein_coding	Stil	110.775	-1.26825	0.297841	5.49919e-06	2.87517e-05	0.122496	-
ENSRNOG00000007610	chr7	3306863	3315856	-	protein_coding	Gdf11	960.668	-1.04655	0.155356	6.10102e-12	7.35099e-11	0.122217	-
ENSRNOG00000005564	chr4	66165845	66233230	+	protein_coding	Ubn2	877.878	1.03606	0.161001	4.83725e-11	5.30665e-10	0.121887	-
ENSRNOG00000010718	chr5	169452493	169462713	+	protein_coding	Gpr153	2013.5	1.68061	0.248103	2.24409e-12	2.84473e-11	0.12167	-
ENSRNOG00000020407	chr7	11356118	11380913	+	protein_coding	Atcay	138.794	-1.11883	0.238769	9.36112e-07	5.56546e-06	0.121561	-
ENSRNOG00000021017	chr1	101682172	101687293	+	protein_coding	Ca11	759.292	1.52564	0.217518	4.80532e-13	6.47943e-12	0.121527	-
ENSRNOG00000007726	chr8	48472824	48481001	+	protein_coding	Mcam	2776.7	-1.47643	0.163485	3.65381e-20	8.65762e-19	0.12118	-
ENSRNOG00000054659	chr4	9892014	9892160	+	snoRNA	AC141152.2	26.0827	1.147	0.651165	0.0178974	0.0416093	0.121095	-
ENSRNOG00000051321	chrX	70222056	70222693	+	lincRNA	AABR07039153.2	55.8717	-1.19203	0.372629	0.000380302	0.00138571	0.12051	-
ENSRNOG00000021359	chr2	104020955	104039198	+	protein_coding	Mtfr1	853.119	-1.03805	0.199408	7.31035e-08	5.1636e-07	0.119303	-
ENSRNOG00000057633	chr1	206527987	206573249	+	lincRNA	LOC100909609	49.5386	1.31363	0.37361	0.000106581	0.000436333	0.119243	-
ENSRNOG00000027739	chr18	81466716	81499051	-	protein_coding	Cndp1	15.3302	-1.31899	0.786346	0.0151713	0.0361107	0.119091	-
ENSRNOG00000021087	chr1	89491654	89502974	+	protein_coding	Lgi4	25.4809	1.04735	0.507775	0.0118993	0.0293469	0.119043	-
ENSRNOG00000016246	chr18	80862372	80865584	-	protein_coding	Tshz1	698.271	1.11452	0.162375	2.34603e-12	2.96365e-11	0.11904	-
ENSRNOG00000009401	chr3	93909156	93931871	+	protein_coding	Lmo2	12.0554	1.91614	0.862551	0.0027437	0.00812051	0.117708	Yes
ENSRNOG00000026994	chr19	56272162	56299410	+	protein_coding	Afg3l1	1596.06	-1.10796	0.14943	4.27184e-14	6.27949e-13	0.116508	-
ENSRNOG00000009872	chr4	7355574	7387253	+	protein_coding	Kcnh2	41.3441	2.05578	0.503951	4.82585e-06	2.5466e-05	0.116397	-
ENSRNOG00000000524	chr20	6869767	6905194	+	protein_coding	RGD735065	2247.1	-1.10425	0.14353	5.02265e-15	7.97266e-14	0.116293	-
ENSRNOG00000058006	chr16	10722106	10726707	-	protein_coding	Sncg	358.883	-1.33105	0.193404	1.49909e-12	1.93034e-11	0.116027	-
ENSRNOG00000007657	chr5	79055521	79170765	+	protein_coding	Col27a1	1586.47	1.0292	0.20791	2.88543e-07	1.85849e-06	0.115784	-
ENSRNOG00000000925	chr12	30514112	30526557	+	protein_coding	Psph	423.029	-1.02399	0.275138	7.31663e-05	0.000310533	0.115324	-
ENSRNOG00000056376	chr17	34986591	35037076	-	protein_coding	Dusp22	23.4708	1.2296	0.618283	0.0101668	0.0255969	0.114588	-
ENSRNOG00000060990	chr1	11766992	11772215	+	lincRNA	AABR07000382.1	43.6225	1.15142	0.527161	0.00739698	0.019337	0.114316	-
ENSRNOG00000010146	chr1	122981755	122983351	+	protein_coding	Ndn	539.438	-1.45065	0.242949	5.19264e-10	4.99164e-09	0.11427	-
ENSRNOG00000055519	chr1	87563975	87568989	+	protein_coding	AABR07002868.1	116.148	1.01955	0.297715	0.000227223	0.000870142	0.11404	-
ENSRNOG00000032798	chr1	135790810	136073540	-	protein_coding	Slco3a1	77.7561	-1.02042	0.359729	0.00160561	0.00504913	0.113765	-
ENSRNOG00000042971	chr19	27858879	27862827	-	protein_coding	LOC363337	2.88141	1.17873	2.98518	0.0092046	0.0234312	0.113533	-
ENSRNOG00000020308	chr1	87009730	87016005	+	protein_coding	Ech1	1935.55	1.02391	0.171367	9.16889e-10	8.51688e-09	0.11337	-
ENSRNOG00000014264	chr17	23661429	23761079	+	protein_coding	AABR07027306.1	4.8983	1.65362	1.68228	0.0203578	0.0464678	0.113082	-
ENSRNOG00000022286	chrX	73659183	73691861	-	lincRNA	AABR07039316.1	16.5083	-1.16394	0.627018	0.0146401	0.0349827	0.11271	-
ENSRNOG00000010594	chr4	80342706	80367606	-	protein_coding	LOC500124	26.3212	1.06841	0.510048	0.0106719	0.0267634	0.112034	-
ENSRNOG00000020751	chr10	89539556	89550500	+	protein_coding	Rdm1	410.738	1.12788	0.223152	1.48411e-07	1.00557e-06	0.111531	-
ENSRNOG00000046313	chr2	77586424	77632628	-	protein_coding	Basp1	2227.03	-1.37405	0.570919	0.00293454	0.00861807	0.1106	-
ENSRNOG00000054993	chr16	19400032	19409521	-	lincRNA	AABR07024856.1	19.2132	-1.21692	0.634986	0.0119491	0.0294519	0.110286	-
ENSRNOG00000028659	chr5	137190875	137238354	-	protein_coding	Szt2	669.415	1.17408	0.192434	3.38634e-10	3.3518e-09	0.110238	-
ENSRNOG00000028390	chr6	132219088	132240356	+	protein_coding	Hhipl1	364.177	-1.04351	0.238044	4.26914e-06	2.27288e-05	0.110058	-
ENSRNOG00000020526	chr16	21132147	21163257	+	protein_coding	Mau2	2508.82	1.06771	0.13589	1.48994e-15	2.45095e-14	0.109257	-
ENSRNOG00000023969	chr4	88607518	88649216	-	protein_coding	Herc6	95.3124	1.04492	0.358858	0.00124963	0.00403476	0.109131	-
ENSRNOG00000033090	chr6	21203502	21600451	-	protein_coding	Ltbp1	11848.7	-1.13675	0.132654	3.38287e-18	6.92809e-17	0.109061	-
ENSRNOG00000047102	chr20	50394650	50422560	+	protein_coding	Popdc3	85.6489	1.20411	0.482971	0.00320355	0.00932576	0.108935	-
ENSRNOG00000022953	chr5	135562034	135568062	+	protein_coding	Ccdc163	118.45	1.03633	0.291896	0.000141749	0.000566786	0.108484	-
ENSRNOG00000027088	chr14	44289247	44348691	-	protein_coding	Ube2k	2179	-1.0906	0.138486	1.22097e-15	2.0228e-14	0.108164	-
ENSRNOG00000014746	chr8	107875991	107916294	+	protein_coding	Dzip1l	1611.69	-1.07127	0.125829	6.22329e-18	1.24941e-16	0.107888	-
ENSRNOG00000046949	chr3	163850785	163935617	-	protein_coding	Kcnb1	11.2292	-1.27493	0.831102	0.0207609	0.0472422	0.107522	-
ENSRNOG00000056697	chr2	155718359	156009526	+	protein_coding	Kcnab1	298.213	-1.16224	0.222551	5.52155e-08	3.98637e-07	0.107175	-
ENSRNOG00000035103	chr12	42025661	42025779	-	rRNA	5S_rRNA	471.105	-1.42718	0.272872	3.67078e-08	2.73997e-07	0.106969	-
ENSRNOG00000021802	chr5	173624310	173626248	-	protein_coding	Isg15	57.9175	1.23167	0.441196	0.00136076	0.00435601	0.106546	-
ENSRNOG00000050072	chr3	111818150	111824211	+	protein_coding	Jmjd7	69.3192	1.18602	0.396275	0.000770026	0.00261411	0.106522	-
ENSRNOG00000003003	chr14	59403865	59516911	-	protein_coding	Tbc1d19	763.932	-1.08203	0.169348	5.96755e-11	6.48986e-10	0.10524	-
ENSRNOG00000020136	chr15	34378148	34392066	-	protein_coding	Tgm1	19.6678	1.56861	0.675779	0.00294581	0.00864182	0.104952	-
ENSRNOG00000017448	chr1	80383050	80404290	+	protein_coding	Exoc3l2	66.9038	1.0179	0.351481	0.00134665	0.00431979	0.10483	-
ENSRNOG00000051291	chr1	170471272	170565063	+	protein_coding	Dnhd1	366.407	1.7925	0.276113	1.3431e-11	1.56282e-10	0.103801	-
ENSRNOG00000022657	chr10	65811456	65820538	-	protein_coding	Tmem97	1000.37	-1.14797	0.171648	7.38078e-12	8.8277e-11	0.103301	-
ENSRNOG00000060005	chr3	5461770	5483239	-	protein_coding	Surf4	15395	-1.03553	0.146305	5.24486e-13	7.05459e-12	0.102139	-
ENSRNOG00000061373	chr4	113866804	113883477	+	protein_coding	Loxl3	5563.34	-1.02642	0.169927	5.85742e-10	5.59993e-09	0.101032	-
ENSRNOG00000012628	chr15	108323179	108326907	-	protein_coding	Gpr18	18.7943	1.24339	0.681511	0.013791	0.0332477	0.100661	-
ENSRNOG00000060466	chr10	74778189	74778403	+	snoRNA	U3	2035.84	1.62366	1.10202	0.0124329	0.0304758	0.100478	-
ENSRNOG00000006901	chr7	18700344	18706244	+	protein_coding	Cd320	489.94	-1.01269	0.166866	5.11522e-10	4.92257e-09	0.100141	-
ENSRNOG00000037402	chr9	99813332	99818262	-	protein_coding	Cops9	1655.21	-1.03539	0.139563	4.5827e-14	6.6942e-13	0.0996545	-
ENSRNOG00000025327	chr1	32251714	32272476	-	protein_coding	Tert	64.9453	1.05819	0.350152	0.000857368	0.0028836	0.0991384	-
ENSRNOG00000000123	chr5	147246037	147270957	+	protein_coding	Rnf19b	3562.69	1.09231	0.169071	3.7996e-11	4.21655e-10	0.0986009	-
ENSRNOG00000055687	chr12	9331615	9337473	+	lincRNA	AABR07035273.1	164.227	1.04548	0.252661	1.28592e-05	6.30659e-05	0.09797	-
ENSRNOG00000019940	chr2	187951344	187960063	+	protein_coding	Ssr2	4845.91	-1.0167	0.145139	9.67085e-13	1.2714e-11	0.0976387	-
ENSRNOG00000029212	chr2	18490102	18565842	-	protein_coding	Vcan	11165.2	1.20327	0.176024	2.55709e-12	3.214e-11	0.0972984	-
ENSRNOG00000017381	chr16	6970342	6985579	+	protein_coding	Itih4	7.29737	1.51351	1.19145	0.0198251	0.0454038	0.0971094	-
ENSRNOG00000024071	chr18	411455	411849	-	protein_coding	Mtcp1	16.0018	1.2879	0.713432	0.0131236	0.0318695	0.0960032	-
ENSRNOG00000059870	chr4	82211366	82215022	-	protein_coding	Hoxa11	765.482	1.16051	0.166806	1.14456e-12	1.4915e-11	0.0954169	-
ENSRNOG00000017132	chr5	77052484	77157915	+	protein_coding	Snx30	1244.05	-1.10321	0.167892	1.74908e-11	2.00517e-10	0.0940465	-
ENSRNOG00000003403	chr13	41883137	41922339	+	protein_coding	Slc35f5	4326.66	-1.05291	0.114451	1.34874e-20	3.28166e-19	0.0932114	-
ENSRNOG00000046094	chr1	214446659	214450666	+	protein_coding	Cd151	123.965	-1.10727	0.379266	0.001077	0.00353409	0.0927516	-
ENSRNOG00000053245	chr1	194727775	194727908	+	snoRNA	AABR07005692.1	39.0698	1.06534	0.442295	0.00498942	0.0137418	0.092357	-
ENSRNOG00000020255	chr2	211219750	211235467	-	protein_coding	Sars1	5018.58	-1.13151	0.140793	3.11886e-16	5.47294e-15	0.0921281	-
ENSRNOG00000020506	chr15	34552410	34561727	+	protein_coding	Khnyn	842.154	1.15577	0.202492	3.75219e-09	3.22617e-08	0.090444	-
ENSRNOG00000008360	chr4	113910685	113913687	+	protein_coding	Pcgf1	19.9507	1.16806	0.666236	0.0176259	0.0410717	0.0899625	-
ENSRNOG00000018993	chr1	170578889	170585189	+	protein_coding	Ilk	6824.81	-1.12307	0.158219	4.1966e-13	5.68214e-12	0.0897162	-
ENSRNOG00000003226	chr10	46018659	46133571	+	protein_coding	Mprip	17310.3	-1.10764	0.112503	4.42071e-23	1.28461e-21	0.088916	-
ENSRNOG00000048295	chrX	72650313	72654262	+	processed_transcript	AABR07039229.2	42.4791	-1.02155	0.433094	0.00603334	0.0161716	0.0889003	-
ENSRNOG00000002959	chrX	16719803	16929907	-	protein_coding	Shroom4	1086.1	-1.0102	0.154975	2.82857e-11	3.19773e-10	0.0883458	-
ENSRNOG00000059491	chr11	88699222	88796677	+	protein_coding	Fgd4	42.1291	-1.01335	0.406588	0.00440278	0.0123366	0.0879753	-
ENSRNOG00000010248	chr2	174013288	174111752	+	protein_coding	Serpini1	47.1075	1.06857	0.444544	0.00511122	0.0140275	0.0878393	-
ENSRNOG00000023536	chr12	31136741	31249118	-	protein_coding	Adgrd1	5.1723	-1.72876	1.6463	0.0190117	0.0437753	0.0872418	-
ENSRNOG00000011559	chr2	225005019	225036188	+	protein_coding	Cnn3	10443	-1.12308	0.140333	4.04309e-16	7.0043e-15	0.086849	-
ENSRNOG00000015810	chr1	31967978	32012919	+	protein_coding	Trip13	40.9829	-1.02334	0.439098	0.00651685	0.0173145	0.0867651	-
ENSRNOG00000017295	chr3	8909236	8924032	-	protein_coding	Sh3glb2	993.865	1.02378	0.155177	1.65439e-11	1.90466e-10	0.0859032	-
ENSRNOG00000013720	chr14	86101277	86111306	+	protein_coding	Aebp1	34275.9	1.05117	0.175194	7.72657e-10	7.27244e-09	0.0841497	Yes
ENSRNOG00000027145	chr8	75516904	75607212	+	protein_coding	Rora	1009.02	1.23133	0.166512	4.06635e-14	5.99364e-13	0.0836967	Yes
ENSRNOG00000002212	chr14	7113544	7128218	+	protein_coding	Hsd17b13	17.899	1.09741	0.604654	0.018051	0.0419363	0.0832798	-
ENSRNOG00000047491	chrX	23081125	23090507	+	protein_coding	AABR07037520.1	15.2616	-1.2146	0.709089	0.0173198	0.0404334	0.0819126	-
ENSRNOG00000000466	chr20	3817179	3819235	-	protein_coding	Hsd17b8	329.741	1.00768	0.242408	1.25588e-05	6.17227e-05	0.0818556	-
ENSRNOG00000016367	chr1	80170619	80185882	-	protein_coding	Vasp	3238.1	-1.0113	0.171953	1.57257e-09	1.41792e-08	0.0816816	-
ENSRNOG00000036688	chr10	109754004	109757550	-	protein_coding	Arhgdia	10555.5	-1.0641	0.175395	4.66286e-10	4.51121e-09	0.0812807	-
ENSRNOG00000060937	chr4	12366293	12472658	-	lincRNA	AABR07059258.1	59.6791	1.0141	0.33488	0.000899281	0.00300717	0.0812773	-
ENSRNOG00000018375	chr5	135882967	135949818	+	protein_coding	Eif2b3	1331.66	-1.07886	0.146743	7.30711e-14	1.04675e-12	0.0791277	-
ENSRNOG00000004839	chr7	70452579	70459880	+	protein_coding	B4galnt1	277.351	-1.39678	0.256126	1.15223e-08	9.30805e-08	0.0787082	-
ENSRNOG00000014426	chr18	47500330	47577819	-	protein_coding	Lox	14212.3	-1.06106	0.120758	5.75516e-19	1.26103e-17	0.0782435	-
ENSRNOG00000060146	chr1	80000165	80003232	+	protein_coding	Six5	327.26	1.08363	0.235217	1.43573e-06	8.28213e-06	0.0760809	Yes
ENSRNOG00000020427	chr16	21023996	21029134	-	protein_coding	Borcs8	198.357	-1.17784	0.243122	3.88268e-07	2.45046e-06	0.0753378	-
ENSRNOG00000013452	chr3	95406284	95418679	-	protein_coding	Rcn1	14925.3	-1.00613	0.146195	2.3601e-12	2.97789e-11	0.0748404	-
ENSRNOG00000056106	chr7	141702038	141879951	+	protein_coding	Dip2b	2344.31	-1.13191	0.166342	3.68428e-12	4.56045e-11	0.0725001	-
ENSRNOG00000004281	chr14	92342957	92577936	-	protein_coding	Cobl	614.305	-1.01899	0.235348	5.61908e-06	2.93221e-05	0.0724607	-
ENSRNOG00000050425	chr20	45042770	45053640	-	protein_coding	RGD1561777	7.08703	-1.60043	1.2067	0.0169525	0.0397296	0.070577	-
ENSRNOG00000007483	chr10	13594687	13619935	-	protein_coding	Ccnf	86.5716	-1.28089	0.379851	0.000183291	0.000716036	0.0681571	-
ENSRNOG00000015898	chr9	111597037	111862670	+	protein_coding	Fer	1751.46	-1.04392	0.165667	1.09843e-10	1.15453e-09	0.0679038	-
ENSRNOG00000007254	chr6	105364668	105399500	+	protein_coding	Ttc9	1517.72	-1.05927	0.286922	7.71683e-05	0.000326244	0.0674616	-
ENSRNOG00000000483	chr20	5535432	5564437	+	protein_coding	Syngap1	429.977	1.03764	0.199912	8.0383e-08	5.64586e-07	0.0670901	-
ENSRNOG00000047085	chr18	28012877	28017925	-	protein_coding	Lrrtm2	131.954	1.03454	0.246012	9.87132e-06	4.93324e-05	0.0662807	-
ENSRNOG00000014387	chr3	111160205	111163425	+	protein_coding	Chac1	569.577	-1.47319	1.15494	0.017114	0.0400162	0.0654284	-
ENSRNOG00000048449	chr10	92667869	92783410	+	protein_coding	Itgb3	3556.76	-1.05885	0.23133	1.64844e-06	9.41585e-06	0.0630498	-
ENSRNOG00000051232	chr11	7210209	7485890	+	protein_coding	Gbe1	1098.8	1.08364	0.545506	0.013034	0.031703	0.0629525	-
ENSRNOG00000023531	chr1	44446765	44447424	+	protein_coding	Cldn20	12.1264	1.26593	0.826375	0.0215037	0.0486069	0.0628773	-
ENSRNOG00000004925	chr7	51404919	51515373	-	protein_coding	Ppp1r12a	6401.38	-1.0037	0.125183	5.35153e-16	9.10654e-15	0.0611788	-
ENSRNOG00000047573	chr5	129249506	129288805	+	protein_coding	LOC108348114	64.7516	1.08966	0.358522	0.000767651	0.00260713	0.0608098	-
ENSRNOG00000018400	chr17	5382034	5409038	+	protein_coding	Golm1	25.169	-1.07062	0.537802	0.0131331	0.0318831	0.0607754	-
ENSRNOG00000002568	chr10	4957326	4958461	+	protein_coding	Socs1	18.2306	1.23571	0.667514	0.0130056	0.031644	0.0590572	-
ENSRNOG00000053891	chr15	38647779	38709984	-	protein_coding	AABR07018078.1	29.0993	1.22669	0.492288	0.00313677	0.0091559	0.0580276	-
ENSRNOG00000033429	chr3	119354904	119382754	+	protein_coding	LOC100363112	3.33798	1.45549	2.53573	0.0171791	0.0401396	0.0573289	-
ENSRNOG00000018101	chr1	80306102	80315533	-	protein_coding	Klc3	43.8734	1.00541	0.449077	0.0084517	0.0216976	0.0566809	-
ENSRNOG00000059169	chr3	160045063	160047173	-	lincRNA	AABR07054554.1	4.52864	1.61647	1.58117	0.0218464	0.0492449	0.0556514	-
ENSRNOG00000056658	chr1	187149453	187261632	+	protein_coding	Xylt1	367.725	1.02041	0.191021	3.61567e-08	2.70379e-07	0.054108	-
ENSRNOG00000006052	chr3	162791355	162872831	-	protein_coding	Sulf2	1151.06	1.0054	0.202294	2.6801e-07	1.74346e-06	0.0538533	-
ENSRNOG00000027935	chr2	116372519	116391959	+	protein_coding	Lrrc34	11.2472	1.27552	0.853673	0.0219929	0.049523	0.0533407	-
ENSRNOG00000007249	chr4	168689163	168693964	+	protein_coding	Cdkn1b	539.436	1.1013	0.225951	3.81003e-07	2.41208e-06	0.0523658	-
ENSRNOG00000003054	chrX	9436707	9467884	+	protein_coding	AABR07037009.1	44.218	-1.17842	0.670174	0.0167142	0.0392672	0.0499064	-
ENSRNOG00000013692	chr2	127770676	127827800	+	protein_coding	Abhd18	318.883	1.03346	0.311217	0.000324027	0.00120052	0.0468252	-
ENSRNOG00000019243	chr9	82400569	82410904	-	protein_coding	Glb1l	4927.4	-1.00783	0.134344	2.50606e-14	3.77227e-13	0.0463066	-
ENSRNOG00000004132	chr10	85744568	85785133	+	protein_coding	Lasp1	8732.13	-1.02451	0.118944	2.7432e-18	5.66788e-17	0.0401041	-
ENSRNOG00000051966	chr12	46862390	46862530	-	snRNA	U4	1089.84	1.0363	0.269386	4.42498e-05	0.000195969	0.039837	-
ENSRNOG00000010839	chr10	87142116	87153982	-	protein_coding	Krt222	17.0747	1.22575	0.777169	0.0208489	0.0473963	0.0389941	-
ENSRNOG00000017019	chr3	12609574	12686869	-	protein_coding	Lmx1b	13.6702	-1.20189	0.759855	0.0221002	0.0497141	0.0383803	Yes
ENSRNOG00000019825	chr1	220137257	220144319	+	protein_coding	Zdhhc24	112.015	-1.01152	0.307628	0.000373649	0.00136303	0.0373104	-
ENSRNOG00000012094	chr6	108500112	108596569	-	protein_coding	Ltbp2	51290.1	1.00115	0.240666	1.26942e-05	6.23318e-05	0.0343881	-
ENSRNOG00000059227	chr4	159403501	159425629	+	protein_coding	Akap3	2.89734	-1.00664	2.06635	0.0107976	0.0270221	0.0342374	-
ENSRNOG00000009963	chr5	139475934	139505065	-	protein_coding	Ctps1	3487.43	-1.01913	0.135148	1.84094e-14	2.79692e-13	0.0322905	-
ENSRNOG00000037505	chr12	51908448	51934702	+	protein_coding	Ulk1	574.176	1.00309	0.188082	3.89309e-08	2.89135e-07	0.032245	-
ENSRNOG00000038622	chr1	72465341	72468738	-	protein_coding	Zfp628	103.642	1.00049	0.295964	0.00027645	0.00103889	0.0206909	-
ENSRNOG00000017575	chr19	54151048	54163608	-	protein_coding	Gins2	205.883	1.00968	0.215836	1.14957e-06	6.73626e-06	0.0204743	-
ENSRNOG00000018486	chr3	9629842	9636058	-	protein_coding	RGD1311084	17.4714	1.09196	0.639149	0.0221183	0.0497478	0.0196945	-
ENSRNOG00000015713	chr1	177249226	177408205	+	protein_coding	Parva	6871.64	-1.01157	0.176591	3.98545e-09	3.41772e-08	0.0191383	-
ENSRNOG00000005275	chr10	47031050	47059216	-	protein_coding	Shmt1	581.242	-1.00299	0.175173	4.15256e-09	3.55168e-08	0.018005	-
ENSRNOG00000006807	chr5	64805773	64818824	-	protein_coding	Aldob	3.30517	1.03788	1.77329	0.0220438	0.0496145	0.0173364	-
ENSRNOG00000030404	chr1	164502389	164593139	+	protein_coding	Arrb1	131.391	1.74357	0.28057	8.70135e-11	9.2712e-10	0.000134592	-
ENSRNOG00000009324	chr4	113981653	113988246	-	protein_coding	Wdr54	196.155	1.28012	0.243062	3.7854e-08	2.81779e-07	9.10802e-05	-
ENSRNOG00000023579	chr2	238720835	238803024	-	protein_coding	Tet2	1468.94	1.21381	0.17652	1.88541e-12	2.41445e-11	8.17521e-05	-
ENSRNOG00000040108	chr4	14001761	14249749	+	protein_coding	RGD1565355	1143.85	15.2108	3.33434	9.71648e-31	4.70024e-29	0	-
ENSRNOG00000016535	chr19	10674189	10681145	-	protein_coding	Ccl22	139.443	11.7212	3.02536	2.27812e-18	4.72492e-17	0	-
ENSRNOG00000033581	chr20	4436419	4486680	+	processed_transcript	AABR07044388.2	73.6765	10.7198	2.95161	1.14264e-14	1.76897e-13	0	-
ENSRNOG00000003984	chrX	134856726	134866210	-	protein_coding	Apln	435.907	9.29013	0.731086	6.46549e-36	4.05386e-34	0	-
ENSRNOG00000032832	chr8	5734348	5742243	+	protein_coding	Mmp10	4359.63	9.14664	0.293595	2.47315e-212	5.75962e-209	0	-
ENSRNOG00000005053	chr6	75050329	75075795	-	protein_coding	Egln3	38.6891	9.01202	3.30766	5.38334e-06	2.82184e-05	0	-
ENSRNOG00000002814	chr10	90929423	90931639	+	protein_coding	Higd1b	94.0874	8.67065	1.3271	2.57898e-13	3.54192e-12	0	-
ENSRNOG00000008223	chr5	49311030	49333056	+	protein_coding	Cnr1	332.149	8.57542	0.704706	1.04155e-33	5.79501e-32	0	-
ENSRNOG00000045992	chrX	28539158	28562803	+	protein_coding	Tlr8	18.2822	8.23077	2.74659	1.13406e-08	9.17489e-08	0	-
ENSRNOG00000022239	chr10	63471331	63491713	-	protein_coding	Trarg1	19.8017	7.99269	2.79006	1.3377e-07	9.10528e-07	0	-
ENSRNOG00000015438	chr19	15081158	15335002	+	protein_coding	LOC501233	14.6473	7.73341	2.69628	6.66595e-08	4.74327e-07	0	-
ENSRNOG00000004540	chr8	132241134	132246694	+	protein_coding	Clec3b	56.4607	7.58832	1.80853	6.48189e-07	3.95908e-06	0	-
ENSRNOG00000008078	chr10	94207314	94228236	+	protein_coding	Kcnh6	36.2925	7.15106	1.37771	4.17341e-09	3.56764e-08	0	-
ENSRNOG00000039725	chr19	15339152	15366079	+	protein_coding	Ces1a	70.4344	6.96375	0.863289	1.20957e-15	2.00595e-14	0	-
ENSRNOG00000023548	chr9	100380515	100437056	+	protein_coding	Sned1	416.689	6.91625	1.61134	5.32296e-07	3.29192e-06	0	-
ENSRNOG00000005003	chr6	144384773	145133042	+	protein_coding	Ptprn2	68.9346	6.89552	0.911779	2.95406e-14	4.40193e-13	0	-
ENSRNOG00000031851	chr7	70821957	70824085	+	protein_coding	Ndufa4l2	603.338	6.89032	0.942084	1.20403e-14	1.85697e-13	0	-
ENSRNOG00000002385	chr13	67672878	67688477	-	protein_coding	Prg4	2535.84	6.85483	0.528876	1.21075e-39	8.97163e-38	0	-
ENSRNOG00000008478	chr8	5522739	5533018	+	protein_coding	Mmp13	26068.8	6.61847	0.551462	2.11655e-34	1.21493e-32	0	-
ENSRNOG00000062101	chr10	94170766	94187822	+	protein_coding	Ace	457.041	6.51006	0.374604	2.75389e-68	5.9071e-66	0	-
ENSRNOG00000017766	chr8	72405748	72460240	+	protein_coding	Ca12	80.0428	6.43844	2.0717	6.55325e-05	0.000280839	0	-
[truncated: 1,613 more rows]

## Sheet: GO_NPCsvsMSC
GOID	Ontology Source	GOTerm	GOLevels	GOGroups	Nr. Genes	% Associated Genes	Term PValue	Term PValue Corrected with Bonferroni step down	Associated Genes Found	Overview Term	Enriched in
[truncated: 353 more rows]

[truncated: 1 more sheets: TF_enrichment]
