# Supplementary material for: Significant transcriptomic changes are associated with differentiation of bone marrow-derived mesenchymal stem cells into neural progenitor-like cells in the presence of bFGF and EGF
Source: Cell Biosci. 2020 Oct 28;10:126. doi: 10.1186/s13578-020-00487-z (PMC7594431; doi:10.1186/s13578-020-00487-z)
Supplement: Supplementary file 4 — Additional file 4. Detail of dataset validation using quantitative real-time PCR. The expression of selected genes of interest was validated using quantitative real-time PCR. [file 13578_2020_487_MOESM4_ESM.xlsx]

## Sheet: Gene list
	Gene Symbol	Alias	Refseq #	Official Full Name	RT2 Catalog Number
r1	Mmp10	-	NM_133514	Matrix metallopeptidase 10	PPR44577	Genes of intrest (GOI)
r2	Gria2	GluA2/GluR-K2/GluR2/gluR-B	NM_017261	Glutamate receptor, ionotropic, AMPA 2	PPR06753
r3	Frzb	-	NM_001100527	Frizzled-related protein	PPR45566
r12	Cass4	RGD1310643	NM_001191744	Cas scaffolding protein family member 4	PPR44217
r5	Kif2c	KRP2/MCAK	NM_001085369	Kinesin family member 2C	PPR66446
r8	Casq2	cardCSQ	NM_017131	Calsequestrin 2 (cardiac muscle)	PPR44671
r7	Tagln	Sm22	NM_031549	Transgelin	PPR48695
r10	Ret	-	NM_012643	Ret proto-oncogene	PPR53199
r14	B2m	-	NM_012512	Beta-2 microglobulin	PPR42607	House keeping genes (HKG)
r15	Hprt1	Hgprtase/Hprt	NM_012583	Hypoxanthine phosphoribosyltransferase 1	PPR42247
r17	Rplp1	-	NM_001007604	Ribosomal protein, large, P1	PPR42363
r19	RGDC	RGDC	U26919	Rat Genomic DNA Contamination	PPR63338	Quality Control
r20	RTC	RTC	SA_00104	Reverse Transcription Control	PPX63340
r21	RTC	RTC	SA_00104	Reverse Transcription Control	PPX63340
r22	RTC	RTC	SA_00104	Reverse Transcription Control	PPX63340
r23	PPC	PPC	SA_00103	Positive PCR Control	PPX63339
r24	PPC	PPC	SA_00103	Positive PCR Control	PPX63339

## Sheet: DEG- MSC vs NPC
mRNA seq Analysis of MSC to NPCs – a pairwise comparison
Selected genes: Mmp10, Gria2, Frzb, Cass4, Kif2c, Casq2,Tagln and Ret
Ensembl	chr	start	end	strand	genetype	genesymbol	baseMean	log2FoldChange	lfcSE	pvalue	padj	rankscore	Transcription factor
ENSRNOG00000032832	chr8	5734348	5742243	+	protein_coding	Mmp10	4359.63	9.14664	0.293595	2.47315e-212	5.75962e-209	0	-
ENSRNOG00000054204	chr2	179584308	179704629	-	protein_coding	Gria2	217.067	4.06558	0.340718	5.34688e-34	2.99535e-32	0.726061	-
ENSRNOG00000007765	chr3	67635607	67668772	-	protein_coding	Frzb	5725.62	7.41455	0.262514	1.23469e-176	2.01279e-173	0.920352	-
ENSRNOG00000021560	chr3	170399302	170438993	+	protein_coding	Cass4	81.4426	4.16765	0.484496	7.12847e-19	1.54988e-17	0.9109	-
ENSRNOG00000019100	chr5	136027934	136053210	-	protein_coding	Kif2c	81.8055	-5.86361	0.627367	4.36327e-21	1.10279e-19	0	-
ENSRNOG00000016243	chr2	204512302	204568656	+	protein_coding	Casq2	966.005	-6.0034	0.545697	2.43998e-29	1.06071e-27	0.584907	-
ENSRNOG00000008301	chr13	90807199	90814119	-	protein_coding	Tagln2	14413.2	-1.21799	0.142765	3.64934e-18	7.44575e-17	0.312282	-
ENSRNOG00000014751	chr4	150202058	150244372	-	protein_coding	Ret	22.4094	5.68082	1.15304	3.99731e-07	2.51502e-06	0.99998	-
Ensembl	chr	start	end	strand	genetype	genesymbol	A1.TPM	A2.TPM	A3.TPM	M1.TPM	M2.TPM	M3.TPM
ENSRNOG00000032832	chr8	5734348	5742243	+	protein_coding	Mmp10	40.72	77.46	37.76	0.05	0.14	0.05
ENSRNOG00000054204	chr2	179584308	179704629	-	protein_coding	Gria2	0.66	0.87	0.31	0.02	0.03	0.03
ENSRNOG00000007765	chr3	67635607	67668772	-	protein_coding	Frzb	37.49	69.16	21.59	0.21	0.25	0.16
ENSRNOG00000021560	chr3	170399302	170438993	+	protein_coding	Cass4	0.37	0.21	0.37	0.01	0.02	0.01
ENSRNOG00000019100	chr5	136027934	136053210	-	protein_coding	Kif2c	0.01	0	0.01	0.56	0.73	0.35
ENSRNOG00000016243	chr2	204512302	204568656	+	protein_coding	Casq2	0.09	0.05	0.16	5.9	8.84	4.79
ENSRNOG00000017628	chr8	50222896	50231357	-	protein_coding	Tagln	24.06	19.52	59.32	1623.92	2125.77	1510.72
ENSRNOG00000014751	chr4	150202058	150244372	-	protein_coding	Ret	0.11	0.1	0.03	0	0	0

## Sheet:  Cts_ GOI and HKG
qRT-PCR (PCR array)
M: MSC
A: NPCs
Ct values for the House keeping genes (HKG)
		Control Group	Control Group	Control Group	Control Group	Control Group	Control Group	Control Group	Control Group	Control Group	Group 1	Group 1	Group 1	Group 1	Group 1	Group 1	Group 1	Group 1	Group 1
	Gene symbol	Ct(M3_1)	Ct(M3_2)	Ct(M3_3)	Ct(M1_1)	Ct(M1_2)	Ct(M1_3)	Ct(M2_1)	Ct(M2_2)	Ct(M2_3)	Ct(A2_1)	Ct(A2_2)	Ct(A2_3)	Ct(A3_1)	Ct(A3_2)	Ct(A3_3)	Ct(A1_1)	Ct(A1_2)	Ct(A1_3)
r14	B2m	19.7098	19.7269	19.6593	19.8586	19.654	19.8103	19.9243	19.8396	19.8565	20.3066	20.0002	20.0955	20.364	20.2765	20.1362	20.5281	20.357	20.3834
r15	Hprt1	23.2705	23.1924	23.2542	23.3939	22.9536	22.9768	23.3173	23.2719	23.2005	23.9328	24.196	23.904	24.226	24.3543	24.0369	23.9547	23.9687	23.7994
r17	Rplp1	18.641	18.6371	18.7562	18.8894	18.7741	18.9178	18.961	18.958	19.0063	18.7879	18.6785	18.8265	19.5142	19.504	19.3385	18.8751	18.6581	18.9077
	Mean of HKG Ct	20.5404	20.5188	20.5566	20.714	20.4606	20.5683	20.7342	20.6898	20.6878	21.0091	20.9582	20.942	21.3681	21.3783	21.1705	21.1193	20.9946	21.0302
Ct values for the gene of intrest (GOI)
	Gene symbol	Ct(M3_1)	Ct(M3_2)	Ct(M3_3)	Ct(M1_1)	Ct(M1_2)	Ct(M1_3)	Ct(M2_1)	Ct(M2_2)	Ct(M2_3)	Ct(A2_1)	Ct(A2_2)	Ct(A2_3)	Ct(A3_1)	Ct(A3_2)	Ct(A3_3)	Ct(A1_1)	Ct(A1_2)	Ct(A1_3)
r1	Mmp10	35	35	35	35	35	35	35	35	35	35	33.8245	33.4241	35	35	32.1948	35	33.1953	35
r2	Gria2	31.0592	32.8229	32.1378	32.472	32	33.5937	32.1975	34.264	34.3468	27.5399	27.6876	27.576	28.8393	28.7845	29.8036	27.4285	27.1466	27.6151
r3	Frzb	28.638	28.2855	27.8691	27.5177	27.7754	27.7762	27.3532	27.7066	27.7223	19.8139	19.7338	19.8868	21.6291	18.92	21.6367	20.5071	20.4587	20.5356
r12	Cass4	32.2389	35	33.782	35	35	33.6496	35	33.4819	35	30.3589	31.1431	30.6317	30.212	29.7495	29.5239	29.2228	29.336	29.443
r5	Kif2c	28.5325	28.4147	29.1173	27.8953	27.5948	27.8298	27.7244	27.7896	28.1399	35	32.6772	33.2717	33.2175	35	35	32.4343	35	34.3319
r8	Casq2	24.3328	24.5486	24.4328	24.4075	24.3533	24.3864	24.1424	24.2613	24.4841	30.7983	30.4422	30.9196	29.5123	28.8029	30.0059	29.3923	29.1932	30.1422
r7	Tagln	16.6266	16.7197	16.6417	16.7476	16.5947	16.7276	16.6758	16.6511	16.7518	23.0031	22.8896	23.2038	21.774	21.8276	21.88	23.1301	22.7834	22.9289
r10	Ret	35	34.4943	35	35	35	35	35	35	35	30.5183	29.8085	29.922	32.7584	32.4575	34.3153	29.4207	29.6735	30.8421
Primary Sample	RNA isolation	no
	Sample QC	no
RT reaction	RNA amount used	150 ng
	preAMP	no
qPCR Instrument	R.E.A.L. time cycler	ABI 7900HT
	Plate format	384 well (16 samples x 24 genes)
qPCR reaction	RNA amount per qPCR reaction	1.44 ng
Data Analysis	Selection of reference genes for normalization	Manual Selection
	Average deltaCt of unregulated reference genes	The maximum amount of variation allowed for inclusion in the returned list is 0.5 cycles across all of the samples.
	Lower limit of detection (Ct cut-off)	35

## Sheet: Fold change 
qRT-PCR (PCR array)
dct : Ct (GOI) - meanCt (HKG)
	Gene symbol	Ct (M3_1) -meanCt (HKG)	Ct (M3_2) -meanCt (HKG)	Ct (M3_3) -meanCt (HKG)	Ct (M1_1) -meanCt (HKG)	Ct (M1_2) -meanCt (HKG)	Ct (M1_3) -meanCt (HKG)	Ct (M2_1) -meanCt (HKG)	Ct (M2_2) -meanCt (HKG)	Ct (M2_3) -meanCt (HKG)	Ct (A2_1) -meanCt (HKG)	Ct (A2_2) -meanCt (HKG)	Ct (A2_3) -meanCt (HKG)	Ct (A3_1) -meanCt (HKG)	Ct (A3_2) -meanCt (HKG)	Ct (A3_3) -meanCt (HKG)	Ct (A1_1) -meanCt (HKG)	Ct (A1_2) -meanCt (HKG)	Ct (A1_3) -meanCt (HKG)
r1	Mmp10	14.4596	14.4812	14.4434	14.286	14.5394	14.4317	14.2658	14.3102	14.3122	13.9909	12.8662	12.4821	13.6319	13.6217	11.0243	13.8807	12.2007	13.9698
r2	Gria2	10.5188	12.3041	11.5812	11.758	11.5394	13.0254	11.4633	13.5742	13.659	6.5308	6.72934	6.63398	7.4712	7.40623	8.63305	6.30927	6.15204	6.58498
r3	Frzb	8.09756	7.7667	7.31255	6.80378	7.31481	7.20787	6.61905	7.01678	7.03458	-1.19524	-1.22448	-1.05513	0.261012	-2.45827	0.466152	-0.612143	-0.535908	-0.494614
r12	Cass4	11.6984	14.4812	13.2255	14.286	14.5394	13.0813	14.2658	12.7921	14.3122	9.34977	10.1848	9.68974	8.8439	8.3712	8.35339	8.10355	8.34141	8.41279
r5	Kif2c	7.9921	7.89587	8.56074	7.1813	7.13423	7.2615	6.99022	7.0998	7.45215	13.9909	11.7189	12.3298	11.8495	13.6217	13.8295	11.315	14.0054	13.3017
r8	Casq2	3.7924	4.02975	3.8762	3.69354	3.89269	3.81814	3.40818	3.57152	3.79638	9.7892	9.48399	9.97764	8.14417	7.42463	8.83535	8.27305	8.19859	9.112
r7	Tagln	-3.91384	-3.79913	-3.91483	-3.96634	-3.86593	-3.84074	-4.05842	-4.03874	-3.936	1.99397	1.93131	2.26182	0.405949	0.449377	0.709513	2.01081	1.78886	1.89869
r10	Ret	14.4596	13.9755	14.4434	14.286	14.5394	14.4317	14.2658	14.3102	14.3122	9.50924	8.85029	8.98002	11.3903	11.0793	13.1447	8.30143	8.67894	9.81194
Average dCt for technical replicas
	Gene symbol	Avg dCt M3	Avg dCt M1	Avg dCt M2	Avg dCt A2	Avg dCt A3	Avg dCt A1
r1	Mmp10	14.4614	14.4191	14.2961	13.1131	12.7593	13.3504
r2	Gria2	11.468	12.1076	12.8989	6.63137	7.83682	6.34876
r3	Frzb	7.7256	7.10882	6.89014	-1.15828	-0.577036	-0.547555
r12	Cass4	13.135	13.9689	13.79	9.74145	8.52283	8.28592
r5	Kif2c	8.14957	7.19235	7.18072	12.6799	13.1002	12.8741
r8	Casq2	3.89945	3.80146	3.59203	9.75028	8.13472	8.52788
r7	Tagln	-3.87594	-3.891	-4.01106	2.06237	0.521613	1.89945
r10	Ret	14.2928	14.4191	14.2961	9.11318	11.8715	8.93077
Average dCt for biological replicates
	Gene symbol	Avg dCt M	Avg dCt A
r1	Mmp10	14.3922	13.0743
r2	Gria2	12.1582	6.93899
r3	Frzb	7.24152	-0.760958
r12	Cass4	13.6313	8.85007
r5	Kif2c	7.50755	12.8847
r8	Casq2	3.76431	8.80429
r7	Tagln	-3.926	1.49448
r10	Ret	14.336	9.9718
ddCT :dCt (A)- dCt(M)
	Gene symbol	dCt(A3) - dCt( M3)	dCt(A1) - dCt(M1)	dCt(A2) - dCt(M2)
r1	Mmp10	-1.70209	-1.06862	-1.183
r2	Gria2	-3.63119	-5.75885	-6.2675
r3	Frzb	-8.30264	-7.65637	-8.04842
r12	Cass4	-4.61219	-5.68301	-4.04859
r5	Kif2c	4.95065	5.68171	5.49914
r8	Casq2	4.23527	4.72642	6.15825
r7	Tagln	4.39755	5.79046	6.07342
r10	Ret	-2.42137	-5.48829	-5.1829
Fold change
	Gene symbol	Avg ddCt	2^(-ddCt)
r1	Mmp10	-1.3179	2.49303
r2	Gria2	-5.21918	37.2503
r3	Frzb	-8.00248	256.44
r12	Cass4	-4.78126	27.4981
r5	Kif2c	5.37717	0.0240609
r8	Casq2	5.03998	0.0303959
r7	Tagln	5.42048	0.0233493
r10	Ret	-4.36419	20.5945

## Sheet: Expression
qRT-PCR					mRNA seq data
Gene symbol	Fold change	log2(fold change)			Genesymbol	log2FoldChange
Mmp10	2.49303	1.3179017037037			Mmp10	9.14664
Gria2	37.2503	5.21918003703704			Gria2	4.06558
Frzb	256.44	8.00247714814815			Frzb	7.41455
Cass4	27.4981	4.78126192592593			Cass4	4.16765
Kif2c	0.0240609	-5.37716551851852			Kif2c	-5.86361
Casq2	0.0303959	-5.03997940740741			Casq2	-6.0034
Tagln	0.0233493	-5.42047662962963			Tagln2	-1.21799
Ret	20.5945	4.36418570370371			Ret	5.68082
mRNA seq vs qRT-PCR (log2 fold change)
Gene symbol	mRNA Seq	qRT-PCR
Mmp10	9.14664	1.3179
Gria2	4.06558	5.21918
Frzb	7.41455	8.00248
Cass4	4.16765	4.78126
Ret	5.68082	4.36418
Kif2c	-5.86361	-5.03772
Casq2	-6.0034	-5.03998
Tagln	-1.21799	-5.42025

## Sheet: Scatter Plot
2									Expression_1						Scatter Plot
The black line indicates fold changes ((2 ^ (-DCt)) of 1. The pink lines indicate the desired fold-change in gene expression threshold, defined by the user with the entry in cell A1.									MSC : M3_1; M1_1; M2_1; M3_2; M1_2; M2_2; M3_3; M1_3; M2_3
									NPCs: A2_1; A3_1; A1_1; A2_2; A3_2; A1_2; A2_3; A3_3; A1_3
The scale of the X and Y axes can be adjusted by double clicking on them and then re-formating using the standard functions of Microsoft Excel.									Scatter Plot
								^d^l^s	Well	Symbol	2-ΔCt		FC	Regulation	35	Av Cts		Symbol
								set max. # labels			MSC	NPCs	NPCs/MSC	NPCs/MSC	Comments	MSC	NPCs	Symbol Code	Color Code	o=open circle	Number
								8	r1	Mmp10	4.65075e-05	0.000115945	2.49303	2.49303	B	35	34.1821	8	3	o	1
									r2	Gria2	0.00021879	0.00814999	37.2503	37.2503	A	32.766	28.0468	8	3	o	2
								# up-reg	r3	Frzb	0.00660824	1.69462	256.44	256.44	OKAY	27.8493	20.3468	8	3	o	3
								5	r10	Ret	4.83546e-05	0.000995837	20.5945	20.5945	B	34.9438	31.0796	8	#REF!	o	4
								# down-reg	r12	Cass4	7.88064e-05	0.00216703	27.4981	27.4981	A	34.2391	29.9579	8	5	o	5
	2.32537e-05	4.65075e-05	4.65075e-05	2.32537e-05	2.32537e-05			3	r5	Kif2c	0.00549545	0.000132225	0.0240609	-41.5612	A	28.1154	33.9925	8	#REF!	o	6
	30.4	60.8	60.8	30.4	30.4				r7	Tagln	15.2	0.354909	0.0233493	-42.8278	OKAY	16.6818	22.6023	8	5	o	7
								List:	r8	Casq2	0.0735918	0.00223689	0.0303959	-32.8992	OKAY	24.3721	29.9121	8	5	o	8
	x(plusmin)	y(plusmin)	x(minusmin)	y(minusmin)	xy(min)			regulated genes										8	3	o	9
	x(plusmax)	y(plusmax)	x(minusmax)	y(minusmax)	xy(max)													8	3	o	10
																		8	3	o	11
																		8	3	o	12
																		8	3	o	13
																		8	3	o	14
																		8	3	o	15
																		8	3	o	16
																		8	3	o	17
																		8	3	o	18
																		8	3	o	19
																		8	3	o	20
																		8	3	o	21
																		8	3	o	22
																		8	3	o	23
																		8	3	o	24
																		8	3	o	25
																		8	3	o	26
																		8	3	o	27
																		8	3	o	28
																		8	3	o	29
																		8	3	o	30
																		8	3	o	31
Comments:																		8	3	o	32
																		8	3	o	33
A: This gene's average threshold cycle is relatively high (> 30) in either the control or the test sample, and is reasonably low in the other sample (< 30).																		8	3	o	34
																		8	3	o	35
These data mean that the gene's expression is relatively low in one sample and reasonably detected in the other sample suggesting that the actual fold-change value is at least as large as the calculated and reported fold-change result.																		8	3	o	36
																		8	3	o	37
																		8	3	o	38
This fold-change result may also have greater variations if p value > 0.05; therefore, it is important to have a sufficient number of biological replicates to validate the result for this gene.																		8	3	o	39
																		8	3	o	40
																		8	3	o	41
B: This gene's average threshold cycle is relatively high (> 30), meaning that its relative expression level is low, in both control and test samples, and the p-value for the fold-change is either unavailable or relatively high (p > 0.05).																		8	3	o	42
																		8	3	o	43
																		8	3	o	44
This fold-change result may also have greater variations; therefore, it is important to have a sufficient number of biological replicates to validate the result for this gene.																		8	3	o	45
																		8	3	o	46
																		8	3	o	47
C: This gene's average threshold cycle is either not determined or greater than the defined cut-off value (default 35 w/o preAMP and 30 with preAMP), in both samples meaning that its expression was undetected, making this fold-change result erroneous and un-interpretable.																		8	3	o	48
																		8	3	o	49
																		8	3	o	50
Fold Change & Fold Regulation:																		8	3	o	51
																		8	3	o	52
Fold-Change (2^(- Delta Delta Ct)) is the normalized gene expression (2^(- Delta Ct)) in the Test Sample divided the normalized gene expression (2^(- Delta Ct)) in the Control Sample.																		8	3	o	53
																		8	3	o	54
Fold-Regulation represents fold-change results in a biologically meaningful way. Fold-change values greater than one indicate a positive- or an up-regulation, and the fold-regulation is equal to the fold-change.																		8	3	o	55
																		8	3	o	56
																		8	3	o	57
Fold-change values less than one indicate a negative or down-regulation, and the fold-regulation is the negative inverse of the fold-change.																		8	3	o	58
																		8	3	o	59
																		8	3	o	60
		Min	Max															8	3	o	61
	Goup	4.65075e-05	15.2															8	3	o	62
	Control	0.000115945	1.69462															8	3	o	63
																		8	3	o	64
Genes Over-Expressed in																		8	3	o	65
Position	Gene Symbol	Fold Regulation	Comments															8	3	o	66
r1	Mmp10	2.49303	B															8	3	o	67
r2	Gria2	37.2503	A															8	3	o	68
r3	Frzb	256.44	OKAY															8	3	o	69
r10	Ret	20.5945	B															8	3	o	70
r12	Cass4	27.4981	A															8	3	o	71
																		8	3	o	72
																		8	3	o	73
																		8	3	o	74
Genes Under-Expressed in																		8	3	o	75
Position	Gene Symbol	Fold Regulation	Comments															8	3	o	76
r5	Kif2c	-41.5612	A															8	3	o	77
r7	Tagln	-42.8278	OKAY															8	3	o	78
r8	Casq2	-32.8992	OKAY															8	3	o	79
																		8	3	o	80
																		8	3	o	81
																		8	3	o	82
																		8	3	o	83
																		8	3	o	84
																		8	3	o	85
																		8	3	o	86
																		8	3	o	87
																		8	3	o	88
																		8	3	o	89
																		8	3	o	90
																		8	3	o	91
																		8	3	o	92
																		8	3	o	93
																		8	3	o	94
																		8	3	o	95
																		8	3	o	96
																		8	3	o	97
																		8	3	o	98
																		8	3	o	99
																		8	3	o	100
																		8	3	o	101
																		8	3	o	102
																		8	3	o	103
																		8	3	o	104
																		8	3	o	105
																		8	3	o	106
																		8	3	o	107
																		8	3	o	108
																		8	3	o	109
																		8	3	o	110
																		8	3	o	111
																		8	3	o	112
																		8	3	o	113
																		8	3	o	114
																		8	3	o	115
																		8	3	o	116
																		8	3	o	117
																		8	3	o	118
																		8	3	o	119
																		8	3	o	120
																		8	3	o	121
																		8	3	o	122
																		8	3	o	123
																		8	3	o	124
																		8	3	o	125
																		8	3	o	126
																		8	3	o	127
																		8	3	o	128
																		8	3	o	129
																		8	3	o	130
																		8	3	o	131
																		8	3	o	132
																		8	3	o	133
																		8	3	o	134
																		8	3	o	135
																		8	3	o	136
																		8	3	o	137
																		8	3	o	138
																		8	3	o	139
																		8	3	o	140
																		8	3	o	141
																		8	3	o	142
																		8	3	o	143
																		8	3	o	144
																		8	3	o	145
																		8	3	o	146
																		8	3	o	147
																		8	3	o	148
																		8	3	o	149
																		8	3	o	150
																		8	3	o	151
																		8	3	o	152
																		8	3	o	153
																		8	3	o	154
																		8	3	o	155
																		8	3	o	156
																		8	3	o	157
																		8	3	o	158
																		8	3	o	159
																		8	3	o	160
																		8	3	o	161
																		8	3	o	162
																		8	3	o	163
																		8	3	o	164
																		8	3	o	165
																		8	3	o	166
																		8	3	o	167
																		8	3	o	168
																		8	3	o	169
																		8	3	o	170
																		8	3	o	171
																		8	3	o	172
																		8	3	o	173
																		8	3	o	174
																		8	3	o	175
																		8	3	o	176
																		8	3	o	177
																		8	3	o	178
																		8	3	o	179
																		8	3	o	180
																		8	3	o	181
																		8	3	o	182
																		8	3	o	183
																		8	3	o	184
																		8	3	o	185
																		8	3	o	186
																		8	3	o	187
																		8	3	o	188
																		8	3	o	189
																		8	3	o	190
																		8	3	o	191
																		8	3	o	192
																		8	3	o	193
																		8	3	o	194
																		8	3	o	195
																		8	3	o	196
																		8	3	o	197
																		8	3	o	198
																		8	3	o	199
																		8	3	o	200
																		8	3	o	201
																		8	3	o	202
																		8	3	o	203
																		8	3	o	204
																		8	3	o	205
																		8	3	o	206
																		8	3	o	207
																		8	3	o	208
																		8	3	o	209
																		8	3	o	210
																		8	3	o	211
																		8	3	o	212
																		8	3	o	213
																		8	3	o	214
																		8	3	o	215
																		8	3	o	216
																		8	3	o	217
																		8	3	o	218
																		8	3	o	219
																		8	3	o	220
																		8	3	o	221
																		8	3	o	222
																		8	3	o	223
																		8	3	o	224
																		8	3	o	225
																		8	3	o	226
																		8	3	o	227
																		8	3	o	228
																		8	3	o	229
																		8	3	o	230
																		8	3	o	231
																		8	3	o	232
																		8	3	o	233
																		8	3	o	234
																		8	3	o	235
																		8	3	o	236
																		8	3	o	237
																		8	3	o	238
																		8	3	o	239
																		8	3	o	240
																		8	3	o	241
																		8	3	o	242
																		8	3	o	243
																		8	3	o	244
																		8	3	o	245
																		8	3	o	246
																		8	3	o	247
																		8	3	o	248
																		8	3	o	249
																		8	3	o	250
																		8	3	o	251
																		8	3	o	252
																		8	3	o	253
																		8	3	o	254
																		8	3	o	255
																		8	3	o	256
																		8	3	o	257
																		8	3	o	258
																		8	3	o	259
																		8	3	o	260
																		8	3	o	261
																		8	3	o	262
																		8	3	o	263
																		8	3	o	264
																		8	3	o	265
																		8	3	o	266
																		8	3	o	267
																		8	3	o	268
																		8	3	o	269
																		8	3	o	270
																		8	3	o	271
																		8	3	o	272
																		8	3	o	273
																		8	3	o	274
																		8	3	o	275
																		8	3	o	276
																		8	3	o	277
																		8	3	o	278
																		8	3	o	279
																		8	3	o	280
																		8	3	o	281
																		8	3	o	282
																		8	3	o	283
																		8	3	o	284
																		8	3	o	285
																		8	3	o	286
																		8	3	o	287
																		8	3	o	288
																		8	3	o	289
																		8	3	o	290
																		8	3	o	291
																		8	3	o	292
																		8	3	o	293
																		8	3	o	294
																		8	3	o	295
																		8	3	o	296
																		8	3	o	297
																		8	3	o	298
																		8	3	o	299
																		8	3	o	300
																		8	3	o	301
																		8	3	o	302
																		8	3	o	303
																		8	3	o	304
																		8	3	o	305
																		8	3	o	306
																		8	3	o	307
																		8	3	o	308
																		8	3	o	309
																		8	3	o	310
																		8	3	o	311
																		8	3	o	312
																		8	3	o	313
																		8	3	o	314
																		8	3	o	315
																		8	3	o	316
																		8	3	o	317
																		8	3	o	318
																		8	3	o	319
																		8	3	o	320
																		8	3	o	321
																		8	3	o	322
																		8	3	o	323
																		8	3	o	324
																		8	3	o	325
																		8	3	o	326
																		8	3	o	327
																		8	3	o	328
																		8	3	o	329
																		8	3	o	330
																		8	3	o	331
																		8	3	o	332
																		8	3	o	333
																		8	3	o	334
																		8	3	o	335
																		8	3	o	336
																		8	3	o	337
																		8	3	o	338
																		8	3	o	339
																		8	3	o	340
																		8	3	o	341
																		8	3	o	342
																		8	3	o	343
																		8	3	o	344
																		8	3	o	345
																		8	3	o	346
																		8	3	o	347
																		8	3	o	348
																		8	3	o	349
																		8	3	o	350
																		8	3	o	351
																		8	3	o	352
																		8	3	o	353
																		8	3	o	354
																		8	3	o	355
																		8	3	o	356
																		8	3	o	357
																		8	3	o	358
																		8	3	o	359
																		8	3	o	360
																		8	3	o	361
																		8	3	o	362
																		8	3	o	363
																		8	3	o	364
																		8	3	o	365
																		8	3	o	366
																		8	3	o	367
																		8	3	o	368
																		8	3	o	369
																		8	3	o	370
																		8	3	o	371
																		8	3	o	372
																		8	3	o	373
																		8	3	o	374
																		8	3	o	375
																		8	3	o	376
																		8	3	o	377
																		8	3	o	378
																		8	3	o	379
																		8	3	o	380
																		8	3	o	381
																		8	3	o	382
																		8	3	o	383
																		8	3	o	384
																		8	3	o	385
																		8	3	o	386
																		8	3	o	387
																		8	3	o	388
																		8	3	o	389
																		8	3	o	390
																		8	3	o	391
																		8	3	o	392
																		8	3	o	393
																		8	3	o	394
																		8	3	o	395
																		8	3	o	396
																		8	3	o	397
																		8	3	o	398
																		8	3	o	399
																		8	3	o	400
																		8	3	o	401
																		8	3	o	402
																		8	3	o	403
																		8	3	o	404
																		8	3	o	405
																		8	3	o	406
																		8	3	o	407
																		8	3	o	408
																		8	3	o	409
																		8	3	o	410
																		8	3	o	411
																		8	3	o	412
																		8	3	o	413
																		8	3	o	414
																		8	3	o	415
																		8	3	o	416
																		8	3	o	417
																		8	3	o	418
																		8	3	o	419
																		8	3	o	420
																		8	3	o	421
																		8	3	o	422
																		8	3	o	423
																		8	3	o	424
																		8	3	o	425
																		8	3	o	426
																		8	3	o	427
																		8	3	o	428
																		8	3	o	429
																		8	3	o	430
																		8	3	o	431
																		8	3	o	432
																		8	3	o	433
																		8	3	o	434
																		8	3	o	435
																		8	3	o	436
																		8	3	o	437
																		8	3	o	438
																		8	3	o	439
																		8	3	o	440
																		8	3	o	441
																		8	3	o	442
																		8	3	o	443
																		8	3	o	444
																		8	3	o	445
																		8	3	o	446
																		8	3	o	447
																		8	3	o	448
																		8	3	o	449
																		8	3	o	450
																		8	3	o	451
																		8	3	o	452
																		8	3	o	453
																		8	3	o	454
																		8	3	o	455
																		8	3	o	456
																		8	3	o	457
																		8	3	o	458
																		8	3	o	459
																		8	3	o	460
																		8	3	o	461
																		8	3	o	462
																		8	3	o	463
																		8	3	o	464
																		8	3	o	465
																		8	3	o	466
																		8	3	o	467
																		8	3	o	468
																		8	3	o	469
																		8	3	o	470
																		8	3	o	471
																		8	3	o	472
																		8	3	o	473
																		8	3	o	474
																		8	3	o	475
																		8	3	o	476
																		8	3	o	477
																		8	3	o	478
																		8	3	o	479
																		8	3	o	480
																		8	3	o	481
																		8	3	o	482
																		8	3	o	483
																		8	3	o	484
																		8	3	o	485
																		8	3	o	486
																		8	3	o	487
																		8	3	o	488
																		8	3	o	489
																		8	3	o	490
																		8	3	o	491
																		8	3	o	492
																		8	3	o	493
																		8	3	o	494
																		8	3	o	495
																		8	3	o	496
																		8	3	o	497
																		8	3	o	498
																		8	3	o	499
																		8	3	o	500
																		8	3	o	501
																		8	3	o	502
																		8	3	o	503
																		8	3	o	504
																		8	3	o	505
																		8	3	o	506
																		8	3	o	507
																		8	3	o	508
																		8	3	o	509
																		8	3	o	510
																		8	3	o	511
																		8	3	o	512
																		8	3	o	513
																		8	3	o	514
																		8	3	o	515
																		8	3	o	516
																		8	3	o	517
																		8	3	o	518
																		8	3	o	519
																		8	3	o	520
																		8	3	o	521
																		8	3	o	522
																		8	3	o	523
																		8	3	o	524
																		8	3	o	525
																		8	3	o	526
																		8	3	o	527
																		8	3	o	528
																		8	3	o	529
																		8	3	o	530
																		8	3	o	531
																		8	3	o	532
																		8	3	o	533
																		8	3	o	534
																		8	3	o	535
																		8	3	o	536
																		8	3	o	537
																		8	3	o	538
																		8	3	o	539
																		8	3	o	540
																		8	3	o	541
																		8	3	o	542
																		8	3	o	543
																		8	3	o	544
																		8	3	o	545
																		8	3	o	546
																		8	3	o	547
																		8	3	o	548
																		8	3	o	549
																		8	3	o	550
																		8	3	o	551
																		8	3	o	552
																		8	3	o	553
																		8	3	o	554
																		8	3	o	555
																		8	3	o	556
																		8	3	o	557
																		8	3	o	558
																		8	3	o	559
																		8	3	o	560
																		8	3	o	561
																		8	3	o	562
																		8	3	o	563
																		8	3	o	564
																		8	3	o	565
																		8	3	o	566
																		8	3	o	567
																		8	3	o	568
																		8	3	o	569
																		8	3	o	570
																		8	3	o	571
																		8	3	o	572
																		8	3	o	573
																		8	3	o	574
																		8	3	o	575
																		8	3	o	576
																		8	3	o	577
																		8	3	o	578
																		8	3	o	579
																		8	3	o	580
																		8	3	o	581
																		8	3	o	582
																		8	3	o	583
																		8	3	o	584
																		8	3	o	585
																		8	3	o	586
																		8	3	o	587
																		8	3	o	588
																		8	3	o	589
																		8	3	o	590
																		8	3	o	591
																		8	3	o	592
																		8	3	o	593
																		8	3	o	594
																		8	3	o	595
																		8	3	o	596
																		8	3	o	597
																		8	3	o	598
																		8	3	o	599
																		8	3	o	600
																		8	3	o	601
																		8	3	o	602
																		8	3	o	603
																		8	3	o	604
																		8	3	o	605
																		8	3	o	606
																		8	3	o	607
																		8	3	o	608
																		8	3	o	609
																		8	3	o	610
																		8	3	o	611
																		8	3	o	612
																		8	3	o	613
																		8	3	o	614
																		8	3	o	615
																		8	3	o	616
																		8	3	o	617
																		8	3	o	618
																		8	3	o	619
																		8	3	o	620
																		8	3	o	621
																		8	3	o	622
																		8	3	o	623
																		8	3	o	624
																		8	3	o	625
																		8	3	o	626
																		8	3	o	627
																		8	3	o	628
																		8	3	o	629
																		8	3	o	630
																		8	3	o	631
																		8	3	o	632
																		8	3	o	633
																		8	3	o	634
																		8	3	o	635
																		8	3	o	636
																		8	3	o	637
																		8	3	o	638
																		8	3	o	639
																		8	3	o	640
																		8	3	o	641
																		8	3	o	642
																		8	3	o	643
																		8	3	o	644
																		8	3	o	645
																		8	3	o	646
																		8	3	o	647
																		8	3	o	648
																		8	3	o	649
																		8	3	o	650
																		8	3	o	651
																		8	3	o	652
																		8	3	o	653
																		8	3	o	654
																		8	3	o	655
																		8	3	o	656
																		8	3	o	657
																		8	3	o	658
																		8	3	o	659
																		8	3	o	660
																		8	3	o	661
																		8	3	o	662
																		8	3	o	663
																		8	3	o	664
																		8	3	o	665
																		8	3	o	666
																		8	3	o	667
																		8	3	o	668
																		8	3	o	669
																		8	3	o	670
																		8	3	o	671
																		8	3	o	672
																		8	3	o	673
																		8	3	o	674
																		8	3	o	675
																		8	3	o	676
																		8	3	o	677
																		8	3	o	678
																		8	3	o	679
																		8	3	o	680
																		8	3	o	681
																		8	3	o	682
																		8	3	o	683
																		8	3	o	684
																		8	3	o	685
																		8	3	o	686
																		8	3	o	687
																		8	3	o	688
																		8	3	o	689
																		8	3	o	690
																		8	3	o	691
																		8	3	o	692
																		8	3	o	693
																		8	3	o	694
																		8	3	o	695
																		8	3	o	696
																		8	3	o	697
																		8	3	o	698
																		8	3	o	699
																		8	3	o	700
																		8	3	o	701
																		8	3	o	702
																		8	3	o	703
																		8	3	o	704
																		8	3	o	705
																		8	3	o	706
																		8	3	o	707
																		8	3	o	708
																		8	3	o	709
																		8	3	o	710
																		8	3	o	711
																		8	3	o	712
																		8	3	o	713
																		8	3	o	714
																		8	3	o	715
																		8	3	o	716
																		8	3	o	717
																		8	3	o	718
																		8	3	o	719
																		8	3	o	720
																		8	3	o	721
																		8	3	o	722
																		8	3	o	723
																		8	3	o	724
																		8	3	o	725
																		8	3	o	726
																		8	3	o	727
																		8	3	o	728
																		8	3	o	729
																		8	3	o	730
																		8	3	o	731
																		8	3	o	732
																		8	3	o	733
																		8	3	o	734
																		8	3	o	735
																		8	3	o	736
																		8	3	o	737
																		8	3	o	738
																		8	3	o	739
																		8	3	o	740
																		8	3	o	741
																		8	3	o	742
																		8	3	o	743
																		8	3	o	744
																		8	3	o	745
																		8	3	o	746
																		8	3	o	747
																		8	3	o	748
																		8	3	o	749
																		8	3	o	750
																		8	3	o	751
																		8	3	o	752
																		8	3	o	753
																		8	3	o	754
																		8	3	o	755
																		8	3	o	756
																		8	3	o	757
																		8	3	o	758
																		8	3	o	759
																		8	3	o	760
																		8	3	o	761
																		8	3	o	762
																		8	3	o	763
																		8	3	o	764
																		8	3	o	765
																		8	3	o	766
																		8	3	o	767
																		8	3	o	768
																		8	3	o	769
																		8	3	o	770
																		8	3	o	771
																		8	3	o	772
																		8	3	o	773
																		8	3	o	774
																		8	3	o	775
																		8	3	o	776
																		8	3	o	777
																		8	3	o	778
																		8	3	o	779
																		8	3	o	780
																		8	3	o	781
																		8	3	o	782
																		8	3	o	783
																		8	3	o	784
																		8	3	o	785
																		8	3	o	786
																		8	3	o	787
																		8	3	o	788
																		8	3	o	789
																		8	3	o	790
																		8	3	o	791
																		8	3	o	792
																		8	3	o	793
																		8	3	o	794
																		8	3	o	795
																		8	3	o	796
																		8	3	o	797
																		8	3	o	798
																		8	3	o	799
																		8	3	o	800
																		8	3	o	801
																		8	3	o	802
																		8	3	o	803
																		8	3	o	804
																		8	3	o	805
																		8	3	o	806
																		8	3	o	807
																		8	3	o	808
																		8	3	o	809
																		8	3	o	810
																		8	3	o	811
																		8	3	o	812
																		8	3	o	813
																		8	3	o	814
																		8	3	o	815
																		8	3	o	816
																		8	3	o	817
																		8	3	o	818
																		8	3	o	819
																		8	3	o	820
																		8	3	o	821
																		8	3	o	822
																		8	3	o	823
																		8	3	o	824
																		8	3	o	825
																		8	3	o	826
																		8	3	o	827
																		8	3	o	828
																		8	3	o	829
																		8	3	o	830
																		8	3	o	831
																		8	3	o	832
																		8	3	o	833
																		8	3	o	834
																		8	3	o	835
																		8	3	o	836
																		8	3	o	837
																		8	3	o	838
																		8	3	o	839
																		8	3	o	840
																		8	3	o	841
																		8	3	o	842
																		8	3	o	843
																		8	3	o	844
																		8	3	o	845
																		8	3	o	846
																		8	3	o	847
																		8	3	o	848
																		8	3	o	849
																		8	3	o	850
																		8	3	o	851
																		8	3	o	852
																		8	3	o	853
																		8	3	o	854
																		8	3	o	855
																		8	3	o	856
																		8	3	o	857
																		8	3	o	858
																		8	3	o	859
																		8	3	o	860
																		8	3	o	861
																		8	3	o	862
																		8	3	o	863
																		8	3	o	864
																		8	3	o	865
																		8	3	o	866
																		8	3	o	867
																		8	3	o	868
																		8	3	o	869
																		8	3	o	870
																		8	3	o	871
																		8	3	o	872
																		8	3	o	873
																		8	3	o	874
																		8	3	o	875
																		8	3	o	876
																		8	3	o	877
																		8	3	o	878
																		8	3	o	879
																		8	3	o	880
																		8	3	o	881
																		8	3	o	882
																		8	3	o	883
																		8	3	o	884
																		8	3	o	885
																		8	3	o	886
																		8	3	o	887
																		8	3	o	888
																		8	3	o	889
																		8	3	o	890
																		8	3	o	891
																		8	3	o	892
																		8	3	o	893
																		8	3	o	894
																		8	3	o	895
																		8	3	o	896
																		8	3	o	897
																		8	3	o	898
																		8	3	o	899
																		8	3	o	900
																		8	3	o	901
																		8	3	o	902
																		8	3	o	903
																		8	3	o	904
																		8	3	o	905
																		8	3	o	906
																		8	3	o	907
																		8	3	o	908
																		8	3	o	909
																		8	3	o	910
																		8	3	o	911
																		8	3	o	912
																		8	3	o	913
																		8	3	o	914
																		8	3	o	915
																		8	3	o	916
																		8	3	o	917
																		8	3	o	918
																		8	3	o	919
																		8	3	o	920
																		8	3	o	921
																		8	3	o	922
																		8	3	o	923
																		8	3	o	924
																		8	3	o	925
																		8	3	o	926
																		8	3	o	927
																		8	3	o	928
																		8	3	o	929
																		8	3	o	930
																		8	3	o	931
																		8	3	o	932
																		8	3	o	933
																		8	3	o	934
																		8	3	o	935
																		8	3	o	936
																		8	3	o	937
																		8	3	o	938
																		8	3	o	939
																		8	3	o	940
																		8	3	o	941
																		8	3	o	942
																		8	3	o	943
																		8	3	o	944
																		8	3	o	945
																		8	3	o	946
																		8	3	o	947
																		8	3	o	948
																		8	3	o	949
																		8	3	o	950
																		8	3	o	951
																		8	3	o	952
																		8	3	o	953
																		8	3	o	954
																		8	3	o	955
																		8	3	o	956
																		8	3	o	957
																		8	3	o	958
																		8	3	o	959
																		8	3	o	960
																		8	3	o	961
																		8	3	o	962
																		8	3	o	963
																		8	3	o	964
																		8	3	o	965
																		8	3	o	966
																		8	3	o	967
																		8	3	o	968
																		8	3	o	969
																		8	3	o	970
																		8	3	o	971
																		8	3	o	972
																		8	3	o	973
																		8	3	o	974
																		8	3	o	975
																		8	3	o	976
																		8	3	o	977
																		8	3	o	978
																		8	3	o	979
																		8	3	o	980
																		8	3	o	981
																		8	3	o	982
																		8	3	o	983
																		8	3	o	984
																		8	3	o	985
																		8	3	o	986
																		8	3	o	987
																		8	3	o	988
																		8	3	o	989
																		8	3	o	990
																		8	3	o	991
																		8	3	o	992
																		8	3	o	993
																		8	3	o	994
																		8	3	o	995
																		8	3	o	996
																		8	3	o	997
																		8	3	o	998
																		8	3	o	999
																		8	3	o	1000
																		8	3	o	1001
																		8	3	o	1002
																		8	3	o	1003
																		8	3	o	1004
																		8	3	o	1005
																		8	3	o	1006
																		8	3	o	1007
																		8	3	o	1008
																		8	3	o	1009
																		8	3	o	1010
																		8	3	o	1011
																		8	3	o	1012
																		8	3	o	1013
																		8	3	o	1014
																		8	3	o	1015
																		8	3	o	1016
																		8	3	o	1017
																		8	3	o	1018
																		8	3	o	1019
																		8	3	o	1020
																		8	3	o	1021
																		8	3	o	1022
																		8	3	o	1023
																		8	3	o	1024
																		8	3	o	1025
																		8	3	o	1026
																		8	3	o	1027
																		8	3	o	1028
																		8	3	o	1029
																		8	3	o	1030
																		8	3	o	1031
																		8	3	o	1032
																		8	3	o	1033
																		8	3	o	1034
																		8	3	o	1035
																		8	3	o	1036
																		8	3	o	1037
																		8	3	o	1038
																		8	3	o	1039
																		8	3	o	1040
																		8	3	o	1041
																		8	3	o	1042
																		8	3	o	1043
																		8	3	o	1044
																		8	3	o	1045
																		8	3	o	1046
																		8	3	o	1047
																		8	3	o	1048
																		8	3	o	1049
																		8	3	o	1050
																		8	3	o	1051
																		8	3	o	1052
																		8	3	o	1053
																		8	3	o	1054
																		8	3	o	1055
																		8	3	o	1056
																		8	3	o	1057
																		8	3	o	1058
																		8	3	o	1059
																		8	3	o	1060
																		8	3	o	1061
																		8	3	o	1062
																		8	3	o	1063
																		8	3	o	1064
																		8	3	o	1065
																		8	3	o	1066
																		8	3	o	1067
																		8	3	o	1068
																		8	3	o	1069
																		8	3	o	1070
																		8	3	o	1071
																		8	3	o	1072
																		8	3	o	1073
																		8	3	o	1074
																		8	3	o	1075
																		8	3	o	1076
																		8	3	o	1077
																		8	3	o	1078
																		8	3	o	1079
																		8	3	o	1080
																		8	3	o	1081
																		8	3	o	1082
																		8	3	o	1083
																		8	3	o	1084
																		8	3	o	1085
																		8	3	o	1086
																		8	3	o	1087
																		8	3	o	1088
																		8	3	o	1089
																		8	3	o	1090
																		8	3	o	1091
																		8	3	o	1092
																		8	3	o	1093
																		8	3	o	1094
																		8	3	o	1095
																		8	3	o	1096
																		8	3	o	1097
																		8	3	o	1098
																		8	3	o	1099
																		8	3	o	1100
																		8	3	o	1101
																		8	3	o	1102
																		8	3	o	1103
																		8	3	o	1104
																		8	3	o	1105
																		8	3	o	1106
																		8	3	o	1107
																		8	3	o	1108
																		8	3	o	1109
																		8	3	o	1110
																		8	3	o	1111
																		8	3	o	1112
																		8	3	o	1113
																		8	3	o	1114
																		8	3	o	1115
																		8	3	o	1116
																		8	3	o	1117
																		8	3	o	1118
																		8	3	o	1119
																		8	3	o	1120
																		8	3	o	1121
																		8	3	o	1122
																		8	3	o	1123
																		8	3	o	1124
																		8	3	o	1125
																		8	3	o	1126
																		8	3	o	1127
																		8	3	o	1128
																		8	3	o	1129
																		8	3	o	1130
																		8	3	o	1131
																		8	3	o	1132
																		8	3	o	1133
																		8	3	o	1134
																		8	3	o	1135
																		8	3	o	1136
																		8	3	o	1137
																		8	3	o	1138
																		8	3	o	1139
																		8	3	o	1140
																		8	3	o	1141
																		8	3	o	1142
																		8	3	o	1143
																		8	3	o	1144
																		8	3	o	1145
																		8	3	o	1146
																		8	3	o	1147
																		8	3	o	1148
																		8	3	o	1149
																		8	3	o	1150
																		8	3	o	1151
																		8	3	o	1152
																		8	3	o	1153
																		8	3	o	1154
																		8	3	o	1155
																		8	3	o	1156
																		8	3	o	1157
																		8	3	o	1158
																		8	3	o	1159
																		8	3	o	1160
																		8	3	o	1161
																		8	3	o	1162
																		8	3	o	1163
																		8	3	o	1164
																		8	3	o	1165
																		8	3	o	1166
																		8	3	o	1167
																		8	3	o	1168
																		8	3	o	1169
																		8	3	o	1170
																		8	3	o	1171
																		8	3	o	1172
																		8	3	o	1173
																		8	3	o	1174
																		8	3	o	1175
																		8	3	o	1176
																		8	3	o	1177
																		8	3	o	1178
																		8	3	o	1179
																		8	3	o	1180
																		8	3	o	1181
																		8	3	o	1182
																		8	3	o	1183
																		8	3	o	1184
																		8	3	o	1185
																		8	3	o	1186
																		8	3	o	1187
																		8	3	o	1188
																		8	3	o	1189
																		8	3	o	1190
																		8	3	o	1191
																		8	3	o	1192
																		8	3	o	1193
																		8	3	o	1194
																		8	3	o	1195
																		8	3	o	1196
																		8	3	o	1197
																		8	3	o	1198
																		8	3	o	1199
																		8	3	o	1200
																		8	3	o	1201
																		8	3	o	1202
																		8	3	o	1203
																		8	3	o	1204
																		8	3	o	1205
																		8	3	o	1206
																		8	3	o	1207
																		8	3	o	1208
																		8	3	o	1209
																		8	3	o	1210
																		8	3	o	1211
																		8	3	o	1212
																		8	3	o	1213
																		8	3	o	1214
																		8	3	o	1215
																		8	3	o	1216
																		8	3	o	1217
																		8	3	o	1218
																		8	3	o	1219
																		8	3	o	1220
																		8	3	o	1221
																		8	3	o	1222
																		8	3	o	1223
																		8	3	o	1224
																		8	3	o	1225
																		8	3	o	1226
																		8	3	o	1227
																		8	3	o	1228
																		8	3	o	1229
																		8	3	o	1230
																		8	3	o	1231
																		8	3	o	1232
																		8	3	o	1233
																		8	3	o	1234
																		8	3	o	1235
																		8	3	o	1236
																		8	3	o	1237
																		8	3	o	1238
																		8	3	o	1239
																		8	3	o	1240
																		8	3	o	1241
																		8	3	o	1242
																		8	3	o	1243
																		8	3	o	1244
																		8	3	o	1245
																		8	3	o	1246
																		8	3	o	1247
																		8	3	o	1248
																		8	3	o	1249
																		8	3	o	1250
																		8	3	o	1251
																		8	3	o	1252
																		8	3	o	1253
																		8	3	o	1254
																		8	3	o	1255
																		8	3	o	1256
																		8	3	o	1257
																		8	3	o	1258
																		8	3	o	1259
																		8	3	o	1260
																		8	3	o	1261
																		8	3	o	1262
																		8	3	o	1263
																		8	3	o	1264
																		8	3	o	1265
																		8	3	o	1266
																		8	3	o	1267
																		8	3	o	1268
																		8	3	o	1269
																		8	3	o	1270
																		8	3	o	1271
																		8	3	o	1272
																		8	3	o	1273
																		8	3	o	1274
																		8	3	o	1275
																		8	3	o	1276
																		8	3	o	1277
																		8	3	o	1278
																		8	3	o	1279
																		8	3	o	1280
																		8	3	o	1281
																		8	3	o	1282
																		8	3	o	1283
																		8	3	o	1284
																		8	3	o	1285
																		8	3	o	1286
																		8	3	o	1287
																		8	3	o	1288
																		8	3	o	1289
																		8	3	o	1290
																		8	3	o	1291
																		8	3	o	1292
																		8	3	o	1293
																		8	3	o	1294
																		8	3	o	1295
																		8	3	o	1296
																		8	3	o	1297
																		8	3	o	1298
																		8	3	o	1299
																		8	3	o	1300
																		8	3	o	1301
																		8	3	o	1302
																		8	3	o	1303
																		8	3	o	1304
																		8	3	o	1305
																		8	3	o	1306
																		8	3	o	1307
																		8	3	o	1308
																		8	3	o	1309
																		8	3	o	1310
																		8	3	o	1311
																		8	3	o	1312
																		8	3	o	1313
																		8	3	o	1314
																		8	3	o	1315
																		8	3	o	1316
																		8	3	o	1317
																		8	3	o	1318
																		8	3	o	1319
																		8	3	o	1320
																		8	3	o	1321
																		8	3	o	1322
																		8	3	o	1323
																		8	3	o	1324
																		8	3	o	1325
																		8	3	o	1326
																		8	3	o	1327
																		8	3	o	1328
																		8	3	o	1329
																		8	3	o	1330
																		8	3	o	1331
																		8	3	o	1332
																		8	3	o	1333
																		8	3	o	1334
																		8	3	o	1335
																		8	3	o	1336
																		8	3	o	1337
																		8	3	o	1338
																		8	3	o	1339
																		8	3	o	1340
																		8	3	o	1341
																		8	3	o	1342
																		8	3	o	1343
																		8	3	o	1344
																		8	3	o	1345
																		8	3	o	1346
																		8	3	o	1347
																		8	3	o	1348
																		8	3	o	1349
																		8	3	o	1350
																		8	3	o	1351
																		8	3	o	1352
																		8	3	o	1353
																		8	3	o	1354
																		8	3	o	1355
																		8	3	o	1356
																		8	3	o	1357
																		8	3	o	1358
																		8	3	o	1359
																		8	3	o	1360
																		8	3	o	1361
																		8	3	o	1362
																		8	3	o	1363
																		8	3	o	1364
																		8	3	o	1365
																		8	3	o	1366
																		8	3	o	1367
																		8	3	o	1368
																		8	3	o	1369
																		8	3	o	1370
																		8	3	o	1371
																		8	3	o	1372
																		8	3	o	1373
																		8	3	o	1374
																		8	3	o	1375
																		8	3	o	1376
																		8	3	o	1377
																		8	3	o	1378
																		8	3	o	1379
																		8	3	o	1380
																		8	3	o	1381
																		8	3	o	1382
																		8	3	o	1383
																		8	3	o	1384
																		8	3	o	1385
																		8	3	o	1386
																		8	3	o	1387
																		8	3	o	1388
																		8	3	o	1389
																		8	3	o	1390
																		8	3	o	1391
																		8	3	o	1392
																		8	3	o	1393
																		8	3	o	1394
																		8	3	o	1395
																		8	3	o	1396
																		8	3	o	1397
																		8	3	o	1398
																		8	3	o	1399
																		8	3	o	1400
																		8	3	o	1401
																		8	3	o	1402
																		8	3	o	1403
																		8	3	o	1404
																		8	3	o	1405
																		8	3	o	1406
																		8	3	o	1407
																		8	3	o	1408
																		8	3	o	1409
																		8	3	o	1410
																		8	3	o	1411
																		8	3	o	1412
																		8	3	o	1413
																		8	3	o	1414
																		8	3	o	1415
																		8	3	o	1416
																		8	3	o	1417
																		8	3	o	1418
																		8	3	o	1419
																		8	3	o	1420
																		8	3	o	1421
																		8	3	o	1422
																		8	3	o	1423
																		8	3	o	1424
																		8	3	o	1425
																		8	3	o	1426
																		8	3	o	1427
																		8	3	o	1428
																		8	3	o	1429
																		8	3	o	1430
																		8	3	o	1431
																		8	3	o	1432
																		8	3	o	1433
																		8	3	o	1434
																		8	3	o	1435
																		8	3	o	1436
																		8	3	o	1437
																		8	3	o	1438
																		8	3	o	1439
																		8	3	o	1440
																		8	3	o	1441
																		8	3	o	1442
																		8	3	o	1443
																		8	3	o	1444
																		8	3	o	1445
																		8	3	o	1446
																		8	3	o	1447
																		8	3	o	1448
																		8	3	o	1449
																		8	3	o	1450
																		8	3	o	1451
																		8	3	o	1452
																		8	3	o	1453
																		8	3	o	1454
																		8	3	o	1455
																		8	3	o	1456
																		8	3	o	1457
																		8	3	o	1458
																		8	3	o	1459
																		8	3	o	1460
																		8	3	o	1461
																		8	3	o	1462
																		8	3	o	1463
																		8	3	o	1464
																		8	3	o	1465
																		8	3	o	1466
																		8	3	o	1467
																		8	3	o	1468
																		8	3	o	1469
																		8	3	o	1470
																		8	3	o	1471
																		8	3	o	1472
																		8	3	o	1473
																		8	3	o	1474
																		8	3	o	1475
																		8	3	o	1476
																		8	3	o	1477
																		8	3	o	1478
																		8	3	o	1479
																		8	3	o	1480
																		8	3	o	1481
																		8	3	o	1482
																		8	3	o	1483
																		8	3	o	1484
																		8	3	o	1485
																		8	3	o	1486
																		8	3	o	1487
																		8	3	o	1488
																		8	3	o	1489
																		8	3	o	1490
																		8	3	o	1491
																		8	3	o	1492
																		8	3	o	1493
																		8	3	o	1494
																		8	3	o	1495
																		8	3	o	1496
																		8	3	o	1497
																		8	3	o	1498
																		8	3	o	1499
																		8	3	o	1500
																		8	3	o	1501
																		8	3	o	1502
																		8	3	o	1503
																		8	3	o	1504
																		8	3	o	1505
																		8	3	o	1506
																		8	3	o	1507
																		8	3	o	1508
																		8	3	o	1509
																		8	3	o	1510
																		8	3	o	1511
																		8	3	o	1512
																		8	3	o	1513
																		8	3	o	1514
																		8	3	o	1515
																		8	3	o	1516
																		8	3	o	1517
																		8	3	o	1518
																		8	3	o	1519
																		8	3	o	1520
																		8	3	o	1521
																		8	3	o	1522
																		8	3	o	1523
																		8	3	o	1524
																		8	3	o	1525
																		8	3	o	1526
																		8	3	o	1527
																		8	3	o	1528
																		8	3	o	1529
																		8	3	o	1530
																		8	3	o	1531
																		8	3	o	1532
																		8	3	o	1533
																		8	3	o	1534
																		8	3	o	1535
																		8	3	o	1536
																		8	3	o	1537
																		8	3	o	1538
																		8	3	o	1539
																		8	3	o	1540
																		8	3	o	1541
																		8	3	o	1542
																		8	3	o	1543
																		8	3	o	1544
																		8	3	o	1545
																		8	3	o	1546
																		8	3	o	1547
																		8	3	o	1548
																		8	3	o	1549
																		8	3	o	1550
																		8	3	o	1551
																		8	3	o	1552
																		8	3	o	1553
																		8	3	o	1554
																		8	3	o	1555
																		8	3	o	1556
																		8	3	o	1557
																		8	3	o	1558
																		8	3	o	1559
																		8	3	o	1560
																		8	3	o	1561
																		8	3	o	1562
																		8	3	o	1563
																		8	3	o	1564
																		8	3	o	1565
																		8	3	o	1566
																		8	3	o	1567
																		8	3	o	1568
																		8	3	o	1569
																		8	3	o	1570
																		8	3	o	1571
																		8	3	o	1572
																		8	3	o	1573
																		8	3	o	1574
																		8	3	o	1575
																		8	3	o	1576
																		8	3	o	1577
																		8	3	o	1578
																		8	3	o	1579
																		8	3	o	1580
																		8	3	o	1581
																		8	3	o	1582
																		8	3	o	1583
																		8	3	o	1584
																		8	3	o	1585
																		8	3	o	1586
																		8	3	o	1587
																		8	3	o	1588
																		8	3	o	1589
																		8	3	o	1590
																		8	3	o	1591
																		8	3	o	1592
																		8	3	o	1593
																		8	3	o	1594
																		8	3	o	1595
																		8	3	o	1596
																		8	3	o	1597
																		8	3	o	1598
																		8	3	o	1599
																		8	3	o	1600
																		8	3	o	1601
																		8	3	o	1602
																		8	3	o	1603
																		8	3	o	1604
																		8	3	o	1605
																		8	3	o	1606
																		8	3	o	1607
																		8	3	o	1608
																		8	3	o	1609
																		8	3	o	1610
																		8	3	o	1611
																		8	3	o	1612
																		8	3	o	1613
																		8	3	o	1614
																		8	3	o	1615
																		8	3	o	1616
																		8	3	o	1617
																		8	3	o	1618
																		8	3	o	1619
																		8	3	o	1620
																		8	3	o	1621
																		8	3	o	1622
																		8	3	o	1623
																		8	3	o	1624
																		8	3	o	1625
																		8	3	o	1626
																		8	3	o	1627
																		8	3	o	1628
																		8	3	o	1629
																		8	3	o	1630
																		8	3	o	1631
																		8	3	o	1632
																		8	3	o	1633
																		8	3	o	1634
																		8	3	o	1635
																		8	3	o	1636
																		8	3	o	1637
																		8	3	o	1638
																		8	3	o	1639
																		8	3	o	1640
																		8	3	o	1641
																		8	3	o	1642
																		8	3	o	1643
																		8	3	o	1644
																		8	3	o	1645
																		8	3	o	1646
																		8	3	o	1647
																		8	3	o	1648
																		8	3	o	1649
																		8	3	o	1650
																		8	3	o	1651
																		8	3	o	1652
																		8	3	o	1653
																		8	3	o	1654
																		8	3	o	1655
																		8	3	o	1656
																		8	3	o	1657
																		8	3	o	1658
																		8	3	o	1659
																		8	3	o	1660
																		8	3	o	1661
																		8	3	o	1662
																		8	3	o	1663
																		8	3	o	1664
																		8	3	o	1665
																		8	3	o	1666
																		8	3	o	1667
																		8	3	o	1668
																		8	3	o	1669
																		8	3	o	1670
																		8	3	o	1671
																		8	3	o	1672
																		8	3	o	1673
																		8	3	o	1674
																		8	3	o	1675
																		8	3	o	1676
																		8	3	o	1677
																		8	3	o	1678
																		8	3	o	1679
																		8	3	o	1680
																		8	3	o	1681
																		8	3	o	1682
																		8	3	o	1683
																		8	3	o	1684
																		8	3	o	1685
																		8	3	o	1686
																		8	3	o	1687
																		8	3	o	1688
																		8	3	o	1689
																		8	3	o	1690
																		8	3	o	1691
																		8	3	o	1692
																		8	3	o	1693
																		8	3	o	1694
																		8	3	o	1695
																		8	3	o	1696
																		8	3	o	1697
																		8	3	o	1698
																		8	3	o	1699
																		8	3	o	1700
																		8	3	o	1701
																		8	3	o	1702
																		8	3	o	1703
																		8	3	o	1704
																		8	3	o	1705
																		8	3	o	1706
																		8	3	o	1707
																		8	3	o	1708
																		8	3	o	1709
																		8	3	o	1710
																		8	3	o	1711
																		8	3	o	1712
																		8	3	o	1713
																		8	3	o	1714
																		8	3	o	1715
																		8	3	o	1716
																		8	3	o	1717
																		8	3	o	1718
																		8	3	o	1719
																		8	3	o	1720
																		8	3	o	1721
																		8	3	o	1722
																		8	3	o	1723
																		8	3	o	1724
																		8	3	o	1725
																		8	3	o	1726
																		8	3	o	1727
																		8	3	o	1728
																		8	3	o	1729
																		8	3	o	1730
																		8	3	o	1731
																		8	3	o	1732
																		8	3	o	1733
																		8	3	o	1734
																		8	3	o	1735
																		8	3	o	1736
																		8	3	o	1737
																		8	3	o	1738
																		8	3	o	1739
																		8	3	o	1740
																		8	3	o	1741
																		8	3	o	1742
																		8	3	o	1743
																		8	3	o	1744
																		8	3	o	1745
																		8	3	o	1746
																		8	3	o	1747
																		8	3	o	1748
																		8	3	o	1749
																		8	3	o	1750
																		8	3	o	1751
																		8	3	o	1752
																		8	3	o	1753
																		8	3	o	1754
																		8	3	o	1755
																		8	3	o	1756
																		8	3	o	1757
																		8	3	o	1758
																		8	3	o	1759
																		8	3	o	1760
																		8	3	o	1761
																		8	3	o	1762
																		8	3	o	1763
																		8	3	o	1764
																		8	3	o	1765
																		8	3	o	1766
																		8	3	o	1767
																		8	3	o	1768
																		8	3	o	1769
																		8	3	o	1770
																		8	3	o	1771
																		8	3	o	1772
																		8	3	o	1773
																		8	3	o	1774
																		8	3	o	1775
																		8	3	o	1776
																		8	3	o	1777
																		8	3	o	1778
																		8	3	o	1779
																		8	3	o	1780
																		8	3	o	1781
																		8	3	o	1782
																		8	3	o	1783
																		8	3	o	1784
																		8	3	o	1785
																		8	3	o	1786
																		8	3	o	1787
																		8	3	o	1788
																		8	3	o	1789
																		8	3	o	1790
																		8	3	o	1791
																		8	3	o	1792
																		8	3	o	1793
																		8	3	o	1794
																		8	3	o	1795
																		8	3	o	1796
																		8	3	o	1797
																		8	3	o	1798
																		8	3	o	1799
																		8	3	o	1800
																		8	3	o	1801
																		8	3	o	1802
																		8	3	o	1803
																		8	3	o	1804
																		8	3	o	1805
																		8	3	o	1806
																		8	3	o	1807
																		8	3	o	1808
																		8	3	o	1809
																		8	3	o	1810
																		8	3	o	1811
																		8	3	o	1812
																		8	3	o	1813
																		8	3	o	1814
																		8	3	o	1815
																		8	3	o	1816
																		8	3	o	1817
																		8	3	o	1818
																		8	3	o	1819
																		8	3	o	1820
																		8	3	o	1821
																		8	3	o	1822
																		8	3	o	1823
																		8	3	o	1824
																		8	3	o	1825
																		8	3	o	1826
																		8	3	o	1827
																		8	3	o	1828
																		8	3	o	1829
																		8	3	o	1830
																		8	3	o	1831
																		8	3	o	1832
																		8	3	o	1833
																		8	3	o	1834
																		8	3	o	1835
																		8	3	o	1836
																		8	3	o	1837
																		8	3	o	1838
																		8	3	o	1839
																		8	3	o	1840
																		8	3	o	1841
																		8	3	o	1842
																		8	3	o	1843
																		8	3	o	1844
																		8	3	o	1845
																		8	3	o	1846
																		8	3	o	1847
																		8	3	o	1848
																		8	3	o	1849
																		8	3	o	1850
																		8	3	o	1851
																		8	3	o	1852
																		8	3	o	1853
																		8	3	o	1854
																		8	3	o	1855
																		8	3	o	1856
																		8	3	o	1857
																		8	3	o	1858
																		8	3	o	1859
																		8	3	o	1860
																		8	3	o	1861
																		8	3	o	1862
																		8	3	o	1863
																		8	3	o	1864
																		8	3	o	1865
																		8	3	o	1866
																		8	3	o	1867
																		8	3	o	1868
																		8	3	o	1869
																		8	3	o	1870
																		8	3	o	1871
																		8	3	o	1872
																		8	3	o	1873
																		8	3	o	1874
																		8	3	o	1875
																		8	3	o	1876
																		8	3	o	1877
																		8	3	o	1878
																		8	3	o	1879
																		8	3	o	1880
																		8	3	o	1881
																		8	3	o	1882
																		8	3	o	1883
																		8	3	o	1884
																		8	3	o	1885
																		8	3	o	1886
																		8	3	o	1887
																		8	3	o	1888
																		8	3	o	1889
																		8	3	o	1890
																		8	3	o	1891
																		8	3	o	1892
																		8	3	o	1893
																		8	3	o	1894
																		8	3	o	1895
																		8	3	o	1896
																		8	3	o	1897
																		8	3	o	1898
																		8	3	o	1899
																		8	3	o	1900
																		8	3	o	1901
																		8	3	o	1902
																		8	3	o	1903
																		8	3	o	1904
																		8	3	o	1905
																		8	3	o	1906
																		8	3	o	1907
																		8	3	o	1908
																		8	3	o	1909
																		8	3	o	1910
																		8	3	o	1911
																		8	3	o	1912
																		8	3	o	1913
																		8	3	o	1914
																		8	3	o	1915
																		8	3	o	1916
																		8	3	o	1917
																		8	3	o	1918
																		8	3	o	1919
																		8	3	o	1920
																		8	3	o	1921
																		8	3	o	1922
																		8	3	o	1923
																		8	3	o	1924
																		8	3	o	1925
																		8	3	o	1926
																		8	3	o	1927
																		8	3	o	1928
																		8	3	o	1929
																		8	3	o	1930
																		8	3	o	1931
																		8	3	o	1932
																		8	3	o	1933
																		8	3	o	1934
																		8	3	o	1935
																		8	3	o	1936
																		8	3	o	1937
																		8	3	o	1938
																		8	3	o	1939
																		8	3	o	1940
																		8	3	o	1941
																		8	3	o	1942
																		8	3	o	1943
																		8	3	o	1944
																		8	3	o	1945
																		8	3	o	1946
																		8	3	o	1947
																		8	3	o	1948
																		8	3	o	1949
																		8	3	o	1950
																		8	3	o	1951
																		8	3	o	1952
																		8	3	o	1953
																		8	3	o	1954
																		8	3	o	1955
																		8	3	o	1956
																		8	3	o	1957
																		8	3	o	1958
																		8	3	o	1959
																		8	3	o	1960
																		8	3	o	1961
																		8	3	o	1962
																		8	3	o	1963
																		8	3	o	1964
																		8	3	o	1965
																		8	3	o	1966
																		8	3	o	1967
																		8	3	o	1968
																		8	3	o	1969
																		8	3	o	1970
																		8	3	o	1971
																		8	3	o	1972
																		8	3	o	1973
																		8	3	o	1974
																		8	3	o	1975
																		8	3	o	1976
																		8	3	o	1977
																		8	3	o	1978
																		8	3	o	1979
																		8	3	o	1980
																		8	3	o	1981
																		8	3	o	1982
																		8	3	o	1983
																		8	3	o	1984
																		8	3	o	1985
																		8	3	o	1986
																		8	3	o	1987
																		8	3	o	1988
																		8	3	o	1989
																		8	3	o	1990
																		8	3	o	1991
																		8	3	o	1992
																		8	3	o	1993
																		8	3	o	1994
[truncated: 736 more rows]

## Sheet: Volcano Plot
Threshold for Fold Difference			2		Threshold for p Value of t-test			0.05		Expression_1													Volcano Plot
The black line indicates a fold-change in gene expression of 1. The pink lines indicate the desired fold-change in gene expression threshold, as defined by the user in the yellow D1 cell.										MSC : M3_1; M1_1; M2_1; M3_2; M1_2; M2_2; M3_3; M1_3; M2_3
The blue line indicates the desired threshold for the p value of the t-test, as defined by user in the yellow I1 cell.										NPCs : A2_1; A3_1; A1_1; A2_2; A3_2; A1_2; A2_3; A3_3; A1_3
The scale of the X and Y axes can be adjusted by double clicking on them and then re-formating using the standard functions of Microsoft Excel.																							7	35
									^d^l^s			Volcano Plot													Av Cts		Symbol
									set max. # labels	Well	Symbol	Log2(FC)	t-Test p-Value	Benjamini-Hochberg q-Value	Benjamini-Hochberg significance	sorted?	rank	<(i/m)*Q		adjusted p		FC	Regulation	Comments	MSC	NPCs	Symbol Code	Color Code	o=open circle	Number
									8	r1	Mmp10	1.3179	0.0358616	0.0358616	significant	1	13	1	1	0.0193101	2.31177e-06	2.49303	2.49303	B	35	34.1821	8	3	o	1
										r2	Gria2	5.21918	2.31177e-06	4.29328e-06	significant	0	7	1	1	2.31177e-06	2.31177e-06	37.2503	37.2503	A	32.766	28.0468	8	3	o	2
	-6	0.05							# up-reg (p¯)	r3	Frzb	8.00248		0.000836464	significant	0	10					256.44	256.44	OKAY	27.8493	20.3468	8	3	o	3
	9	0.05							5	r10	Ret	4.36419	0.000917361	0.00108415	significant	0	11	1	1	0.000583775	0.000583775	20.5945	20.5945	B	34.9438	31.0796	8	#REF!	o	4
									# down-reg (p¯)	r12	Cass4	4.78126	3.07955e-06	5.00427e-06	significant	0	8	1	1	2.69461e-06	2.69461e-06	27.4981	27.4981	A	34.2391	29.9579	8	5	o	5
	1.15597e-18	1	-1	0					3	r5	Kif2c	-5.37717	6.91425e-08	1.7977e-07	significant	0	5	1	1	9.67994e-08	9.67994e-08	0.0240609	-41.5612	A	28.1154	33.9925	8	#REF!	o	6
	1	1	-1	0						r7	Tagln	-5.42048	1.28442e-18	1.66974e-17	significant	0	1	1	1	8.99091e-18	8.99091e-18	0.0233493	-42.8278	OKAY	16.6818	22.6023	8	5	o	7
									List:	r8	Casq2	-5.03998	3.21361e-13	2.08885e-12	significant	0	2	1	1	1.12476e-12	1.12476e-12	0.0303959	-32.8992	OKAY	24.3721	29.9121	8	5	o	8
	x(min)	y(min)							regulated genes							0	12				0.000583775						8	1	o	9
	x(max)	y(max)																									8	3	o	10
																0	4				2.69461e-06						8	1	o	11
	y(max)	x(minus)	x(plus)	x(null)																							8	3	o	12
	y(min)	x(minus)	x(plus)	x(null)												0	9										8	1	o	13
																0											8	3	o	14
																0											8	3	o	15
																0											8	3	o	16
																0											8	3	o	17
																0											8	3	o	18
																0											8	3	o	19
																0											8	3	o	20
																0											8	3	o	21
																0											8	3	o	22
																0											8	3	o	23
																0											8	3	o	24
																0											8	3	o	25
																0											8	3	o	26
																0											8	3	o	27
																0											8	3	o	28
																0											8	3	o	29
																0											8	3	o	30
																0											8	3	o	31
																0											8	3	o	32
Comments:																0											8	3	o	33
																0											8	3	o	34
A: This gene's average threshold cycle is relatively high (> 30) in either the control or the test sample, and is reasonably low in the other sample (< 30).																0											8	3	o	35
																0											8	3	o	36
These data mean that the gene's expression is relatively low in one sample and reasonably detected in the other sample suggesting that the actual fold-change value is at least as large as the calculated and reported fold-change result.																0											8	3	o	37
																0											8	3	o	38
																0											8	3	o	39
This fold-change result may also have greater variations if p value > 0.05; therefore, it is important to have a sufficient number of biological replicates to validate the result for this gene.																0											8	3	o	40
																0											8	3	o	41
																0											8	3	o	42
B: This gene's average threshold cycle is relatively high (> 30), meaning that its relative expression level is low, in both control and test samples, and the p-value for the fold-change is either unavailable or relatively high (p > 0.05).																0											8	3	o	43
																0											8	3	o	44
																0											8	3	o	45
This fold-change result may also have greater variations; therefore, it is important to have a sufficient number of biological replicates to validate the result for this gene.																0											8	3	o	46
																0											8	3	o	47
																0											8	3	o	48
C: This gene's average threshold cycle is either not determined or greater than the defined cut-off value (default 35 w/o preAMP and 30 with preAMP), in both samples meaning that its expression was undetected, making this fold-change result erroneous and un-interpretable.																0											8	3	o	49
																0											8	3	o	50
																0											8	3	o	51
Fold Change & Fold Regulation:																0											8	3	o	52
																0											8	3	o	53
Fold-Change (2^(- Delta Delta Ct)) is the normalized gene expression (2^(- Delta Ct)) in the Test Sample divided the normalized gene expression (2^(- Delta Ct)) in the Control Sample.																0											8	3	o	54
																0											8	3	o	55
Fold-Regulation represents fold-change results in a biologically meaningful way. Fold-change values greater than one indicate a positive- or an up-regulation, and the fold-regulation is equal to the fold-change.																0											8	3	o	56
																0											8	3	o	57
																0											8	3	o	58
Fold-change values less than one indicate a negative or down-regulation, and the fold-regulation is the negative inverse of the fold-change.																0											8	3	o	59
																0											8	3	o	60
p-value:																0											8	3	o	61
																0											8	3	o	62
The p values are calculated based on a Student's t-test of the replicate 2^(- Delta Ct) values for each gene in the control group and treatment groups, and p values less than 0.05 are indicated in red.																0											8	3	o	63
																0											8	3	o	64
																0											8	3	o	65
Position		Min	Max													0											8	3	o	66
	log2(FC)	-5.42048	8.00248													0											8	3	o	67
	pValue	1.28442e-18	0.000917361													0											8	3	o	68
																0											8	3	o	69
Genes Over-Expressed in																0											8	3	o	70
Position	Gene Symbol	Fold Regulation	Comments	p-Value	q-Value											0											8	3	o	71
r1	Mmp10	2.49303	B	0.0358616	0.0358616											0											8	3	o	72
r2	Gria2	37.2503	A	2.31177e-06	4.29328e-06											0											8	3	o	73
r3	Frzb	256.44	OKAY	0.000643434	0.000836464											0											8	3	o	74
r10	Ret	20.5945	B	0.000917361	0.00108415											0											8	3	o	75
r12	Cass4	27.4981	A	3.07955e-06	5.00427e-06											0											8	3	o	76
																0											8	3	o	77
Genes Under-Expressed in																0											8	3	o	78
Position	Gene Symbol	Fold Regulation	Comments	p-Value	q-Value											0											8	3	o	79
r5	Kif2c	-41.5612	A	6.91425e-08	1.7977e-07											0											8	3	o	80
r7	Tagln	-42.8278	OKAY	1.28442e-18	1.66974e-17											0											8	3	o	81
r8	Casq2	-32.8992	OKAY	3.21361e-13	2.08885e-12											0											8	3	o	82
																0											8	3	o	83
																0											8	3	o	84
																											8	3	o	85
																											8	3	o	86
																											8	3	o	87
																											8	3	o	88
																											8	3	o	89
																											8	3	o	90
																											8	3	o	91
																											8	3	o	92
																											8	3	o	93
																											8	3	o	94
																											8	3	o	95
																											8	3	o	96
																											8	3	o	97
																											8	3	o	98
																											8	3	o	99
																											8	3	o	100
																											8	3	o	101
																											8	3	o	102
																											8	3	o	103
																											8	3	o	104
																											8	3	o	105
																											8	3	o	106
																											8	3	o	107
																											8	3	o	108
																											8	3	o	109
																											8	3	o	110
																											8	3	o	111
																											8	3	o	112
																											8	3	o	113
																											8	3	o	114
																											8	3	o	115
																											8	3	o	116
																											8	3	o	117
																											8	3	o	118
																											8	3	o	119
																											8	3	o	120
																											8	3	o	121
																											8	3	o	122
																											8	3	o	123
																											8	3	o	124
																											8	3	o	125
																											8	3	o	126
																											8	3	o	127
																											8	3	o	128
																											8	3	o	129
																											8	3	o	130
																											8	3	o	131
																											8	3	o	132
																											8	3	o	133
																											8	3	o	134
																											8	3	o	135
																											8	3	o	136
																											8	3	o	137
																											8	3	o	138
																											8	3	o	139
																											8	3	o	140
																											8	3	o	141
																											8	3	o	142
																											8	3	o	143
																											8	3	o	144
																											8	3	o	145
																											8	3	o	146
																											8	3	o	147
																											8	3	o	148
																											8	3	o	149
																											8	3	o	150
																											8	3	o	151
																											8	3	o	152
																											8	3	o	153
																											8	3	o	154
																											8	3	o	155
																											8	3	o	156
																											8	3	o	157
																											8	3	o	158
																											8	3	o	159
																											8	3	o	160
																											8	3	o	161
																											8	3	o	162
																											8	3	o	163
																											8	3	o	164
																											8	3	o	165
																											8	3	o	166
																											8	3	o	167
																											8	3	o	168
																											8	3	o	169
																											8	3	o	170
																											8	3	o	171
																											8	3	o	172
																											8	3	o	173
																											8	3	o	174
																											8	3	o	175
																											8	3	o	176
																											8	3	o	177
																											8	3	o	178
																											8	3	o	179
																											8	3	o	180
																											8	3	o	181
																											8	3	o	182
																											8	3	o	183
																											8	3	o	184
																											8	3	o	185
																											8	3	o	186
																											8	3	o	187
																											8	3	o	188
																											8	3	o	189
																											8	3	o	190
																											8	3	o	191
																											8	3	o	192
																											8	3	o	193
																											8	3	o	194
																											8	3	o	195
																											8	3	o	196
																											8	3	o	197
																											8	3	o	198
																											8	3	o	199
																											8	3	o	200
																											8	3	o	201
																											8	3	o	202
																											8	3	o	203
																											8	3	o	204
																											8	3	o	205
																											8	3	o	206
																											8	3	o	207
																											8	3	o	208
																											8	3	o	209
																											8	3	o	210
																											8	3	o	211
																											8	3	o	212
																											8	3	o	213
																											8	3	o	214
																											8	3	o	215
																											8	3	o	216
																											8	3	o	217
																											8	3	o	218
																											8	3	o	219
																											8	3	o	220
																											8	3	o	221
																											8	3	o	222
																											8	3	o	223
																											8	3	o	224
																											8	3	o	225
																											8	3	o	226
																											8	3	o	227
																											8	3	o	228
																											8	3	o	229
																											8	3	o	230
																											8	3	o	231
																											8	3	o	232
																											8	3	o	233
																											8	3	o	234
																											8	3	o	235
																											8	3	o	236
																											8	3	o	237
																											8	3	o	238
																											8	3	o	239
																											8	3	o	240
																											8	3	o	241
																											8	3	o	242
																											8	3	o	243
																											8	3	o	244
																											8	3	o	245
																											8	3	o	246
																											8	3	o	247
																											8	3	o	248
																											8	3	o	249
																											8	3	o	250
																											8	3	o	251
																											8	3	o	252
																											8	3	o	253
																											8	3	o	254
																											8	3	o	255
																											8	3	o	256
																											8	3	o	257
																											8	3	o	258
																											8	3	o	259
																											8	3	o	260
																											8	3	o	261
																											8	3	o	262
																											8	3	o	263
																											8	3	o	264
																											8	3	o	265
																											8	3	o	266
																											8	3	o	267
																											8	3	o	268
																											8	3	o	269
																											8	3	o	270
																											8	3	o	271
																											8	3	o	272
																											8	3	o	273
																											8	3	o	274
																											8	3	o	275
																											8	3	o	276
																											8	3	o	277
																											8	3	o	278
																											8	3	o	279
																											8	3	o	280
																											8	3	o	281
																											8	3	o	282
																											8	3	o	283
																											8	3	o	284
																											8	3	o	285
																											8	3	o	286
																											8	3	o	287
																											8	3	o	288
																											8	3	o	289
																											8	3	o	290
																											8	3	o	291
																											8	3	o	292
																											8	3	o	293
																											8	3	o	294
																											8	3	o	295
																											8	3	o	296
																											8	3	o	297
																											8	3	o	298
																											8	3	o	299
																											8	3	o	300
																											8	3	o	301
																											8	3	o	302
																											8	3	o	303
																											8	3	o	304
																											8	3	o	305
																											8	3	o	306
																											8	3	o	307
																											8	3	o	308
																											8	3	o	309
																											8	3	o	310
																											8	3	o	311
																											8	3	o	312
																											8	3	o	313
																											8	3	o	314
																											8	3	o	315
																											8	3	o	316
																											8	3	o	317
																											8	3	o	318
																											8	3	o	319
																											8	3	o	320
																											8	3	o	321
																											8	3	o	322
																											8	3	o	323
																											8	3	o	324
																											8	3	o	325
																											8	3	o	326
																											8	3	o	327
																											8	3	o	328
																											8	3	o	329
																											8	3	o	330
																											8	3	o	331
																											8	3	o	332
																											8	3	o	333
																											8	3	o	334
																											8	3	o	335
																											8	3	o	336
																											8	3	o	337
																											8	3	o	338
																											8	3	o	339
																											8	3	o	340
																											8	3	o	341
																											8	3	o	342
																											8	3	o	343
																											8	3	o	344
																											8	3	o	345
																											8	3	o	346
																											8	3	o	347
																											8	3	o	348
																											8	3	o	349
																											8	3	o	350
																											8	3	o	351
																											8	3	o	352
																											8	3	o	353
																											8	3	o	354
																											8	3	o	355
																											8	3	o	356
																											8	3	o	357
																											8	3	o	358
																											8	3	o	359
																											8	3	o	360
																											8	3	o	361
																											8	3	o	362
																											8	3	o	363
																											8	3	o	364
																											8	3	o	365
																											8	3	o	366
																											8	3	o	367
																											8	3	o	368
																											8	3	o	369
																											8	3	o	370
																											8	3	o	371
																											8	3	o	372
																											8	3	o	373
																											8	3	o	374
																											8	3	o	375
																											8	3	o	376
																											8	3	o	377
																											8	3	o	378
																											8	3	o	379
																											8	3	o	380
																											8	3	o	381
																											8	3	o	382
																											8	3	o	383
																											8	3	o	384
																											8	3	o	385
																											8	3	o	386
																											8	3	o	387
																											8	3	o	388
																											8	3	o	389
																											8	3	o	390
																											8	3	o	391
																											8	3	o	392
																											8	3	o	393
																											8	3	o	394
																											8	3	o	395
																											8	3	o	396
																											8	3	o	397
																											8	3	o	398
																											8	3	o	399
																											8	3	o	400
																											8	3	o	401
																											8	3	o	402
																											8	3	o	403
																											8	3	o	404
																											8	3	o	405
																											8	3	o	406
																											8	3	o	407
																											8	3	o	408
																											8	3	o	409
																											8	3	o	410
																											8	3	o	411
																											8	3	o	412
																											8	3	o	413
																											8	3	o	414
																											8	3	o	415
																											8	3	o	416
																											8	3	o	417
																											8	3	o	418
																											8	3	o	419
																											8	3	o	420
																											8	3	o	421
																											8	3	o	422
																											8	3	o	423
																											8	3	o	424
																											8	3	o	425
																											8	3	o	426
																											8	3	o	427
																											8	3	o	428
																											8	3	o	429
																											8	3	o	430
																											8	3	o	431
																											8	3	o	432
																											8	3	o	433
																											8	3	o	434
																											8	3	o	435
																											8	3	o	436
																											8	3	o	437
																											8	3	o	438
																											8	3	o	439
																											8	3	o	440
																											8	3	o	441
																											8	3	o	442
																											8	3	o	443
																											8	3	o	444
																											8	3	o	445
																											8	3	o	446
																											8	3	o	447
																											8	3	o	448
																											8	3	o	449
																											8	3	o	450
																											8	3	o	451
																											8	3	o	452
																											8	3	o	453
																											8	3	o	454
																											8	3	o	455
																											8	3	o	456
																											8	3	o	457
																											8	3	o	458
																											8	3	o	459
																											8	3	o	460
																											8	3	o	461
																											8	3	o	462
																											8	3	o	463
																											8	3	o	464
																											8	3	o	465
																											8	3	o	466
																											8	3	o	467
																											8	3	o	468
																											8	3	o	469
																											8	3	o	470
																											8	3	o	471
																											8	3	o	472
																											8	3	o	473
																											8	3	o	474
																											8	3	o	475
																											8	3	o	476
																											8	3	o	477
																											8	3	o	478
																											8	3	o	479
																											8	3	o	480
																											8	3	o	481
																											8	3	o	482
																											8	3	o	483
																											8	3	o	484
																											8	3	o	485
																											8	3	o	486
																											8	3	o	487
																											8	3	o	488
																											8	3	o	489
																											8	3	o	490
																											8	3	o	491
																											8	3	o	492
																											8	3	o	493
																											8	3	o	494
																											8	3	o	495
																											8	3	o	496
																											8	3	o	497
																											8	3	o	498
																											8	3	o	499
																											8	3	o	500
																											8	3	o	501
																											8	3	o	502
																											8	3	o	503
																											8	3	o	504
																											8	3	o	505
																											8	3	o	506
																											8	3	o	507
																											8	3	o	508
																											8	3	o	509
																											8	3	o	510
																											8	3	o	511
																											8	3	o	512
																											8	3	o	513
																											8	3	o	514
																											8	3	o	515
																											8	3	o	516
																											8	3	o	517
																											8	3	o	518
																											8	3	o	519
																											8	3	o	520
																											8	3	o	521
																											8	3	o	522
																											8	3	o	523
																											8	3	o	524
																											8	3	o	525
																											8	3	o	526
																											8	3	o	527
																											8	3	o	528
																											8	3	o	529
																											8	3	o	530
																											8	3	o	531
																											8	3	o	532
																											8	3	o	533
																											8	3	o	534
																											8	3	o	535
																											8	3	o	536
																											8	3	o	537
																											8	3	o	538
																											8	3	o	539
																											8	3	o	540
																											8	3	o	541
																											8	3	o	542
																											8	3	o	543
																											8	3	o	544
																											8	3	o	545
																											8	3	o	546
																											8	3	o	547
																											8	3	o	548
																											8	3	o	549
																											8	3	o	550
																											8	3	o	551
																											8	3	o	552
																											8	3	o	553
																											8	3	o	554
																											8	3	o	555
																											8	3	o	556
																											8	3	o	557
																											8	3	o	558
																											8	3	o	559
																											8	3	o	560
																											8	3	o	561
																											8	3	o	562
																											8	3	o	563
																											8	3	o	564
																											8	3	o	565
																											8	3	o	566
																											8	3	o	567
																											8	3	o	568
																											8	3	o	569
																											8	3	o	570
																											8	3	o	571
																											8	3	o	572
																											8	3	o	573
																											8	3	o	574
																											8	3	o	575
																											8	3	o	576
																											8	3	o	577
																											8	3	o	578
																											8	3	o	579
																											8	3	o	580
																											8	3	o	581
																											8	3	o	582
																											8	3	o	583
																											8	3	o	584
																											8	3	o	585
																											8	3	o	586
																											8	3	o	587
																											8	3	o	588
																											8	3	o	589
																											8	3	o	590
																											8	3	o	591
																											8	3	o	592
																											8	3	o	593
																											8	3	o	594
																											8	3	o	595
																											8	3	o	596
																											8	3	o	597
																											8	3	o	598
																											8	3	o	599
																											8	3	o	600
																											8	3	o	601
																											8	3	o	602
																											8	3	o	603
																											8	3	o	604
																											8	3	o	605
																											8	3	o	606
																											8	3	o	607
																											8	3	o	608
																											8	3	o	609
																											8	3	o	610
																											8	3	o	611
																											8	3	o	612
																											8	3	o	613
																											8	3	o	614
																											8	3	o	615
																											8	3	o	616
																											8	3	o	617
																											8	3	o	618
																											8	3	o	619
																											8	3	o	620
																											8	3	o	621
																											8	3	o	622
																											8	3	o	623
																											8	3	o	624
																											8	3	o	625
																											8	3	o	626
																											8	3	o	627
																											8	3	o	628
																											8	3	o	629
																											8	3	o	630
																											8	3	o	631
																											8	3	o	632
																											8	3	o	633
																											8	3	o	634
																											8	3	o	635
																											8	3	o	636
																											8	3	o	637
																											8	3	o	638
																											8	3	o	639
																											8	3	o	640
																											8	3	o	641
																											8	3	o	642
																											8	3	o	643
																											8	3	o	644
																											8	3	o	645
																											8	3	o	646
																											8	3	o	647
																											8	3	o	648
																											8	3	o	649
																											8	3	o	650
																											8	3	o	651
																											8	3	o	652
																											8	3	o	653
																											8	3	o	654
																											8	3	o	655
																											8	3	o	656
																											8	3	o	657
																											8	3	o	658
																											8	3	o	659
																											8	3	o	660
																											8	3	o	661
																											8	3	o	662
																											8	3	o	663
																											8	3	o	664
																											8	3	o	665
																											8	3	o	666
																											8	3	o	667
																											8	3	o	668
																											8	3	o	669
																											8	3	o	670
																											8	3	o	671
																											8	3	o	672
																											8	3	o	673
																											8	3	o	674
																											8	3	o	675
																											8	3	o	676
																											8	3	o	677
																											8	3	o	678
																											8	3	o	679
																											8	3	o	680
																											8	3	o	681
																											8	3	o	682
																											8	3	o	683
																											8	3	o	684
																											8	3	o	685
																											8	3	o	686
																											8	3	o	687
																											8	3	o	688
																											8	3	o	689
																											8	3	o	690
																											8	3	o	691
																											8	3	o	692
																											8	3	o	693
																											8	3	o	694
																											8	3	o	695
																											8	3	o	696
																											8	3	o	697
																											8	3	o	698
																											8	3	o	699
																											8	3	o	700
																											8	3	o	701
																											8	3	o	702
																											8	3	o	703
																											8	3	o	704
																											8	3	o	705
																											8	3	o	706
																											8	3	o	707
																											8	3	o	708
																											8	3	o	709
																											8	3	o	710
																											8	3	o	711
																											8	3	o	712
																											8	3	o	713
																											8	3	o	714
																											8	3	o	715
																											8	3	o	716
																											8	3	o	717
																											8	3	o	718
																											8	3	o	719
																											8	3	o	720
																											8	3	o	721
																											8	3	o	722
																											8	3	o	723
																											8	3	o	724
																											8	3	o	725
																											8	3	o	726
																											8	3	o	727
																											8	3	o	728
																											8	3	o	729
																											8	3	o	730
																											8	3	o	731
																											8	3	o	732
																											8	3	o	733
																											8	3	o	734
																											8	3	o	735
																											8	3	o	736
																											8	3	o	737
																											8	3	o	738
																											8	3	o	739
																											8	3	o	740
																											8	3	o	741
																											8	3	o	742
																											8	3	o	743
																											8	3	o	744
																											8	3	o	745
																											8	3	o	746
																											8	3	o	747
																											8	3	o	748
																											8	3	o	749
																											8	3	o	750
																											8	3	o	751
																											8	3	o	752
																											8	3	o	753
																											8	3	o	754
																											8	3	o	755
																											8	3	o	756
																											8	3	o	757
																											8	3	o	758
																											8	3	o	759
																											8	3	o	760
																											8	3	o	761
																											8	3	o	762
																											8	3	o	763
																											8	3	o	764
																											8	3	o	765
																											8	3	o	766
																											8	3	o	767
																											8	3	o	768
																											8	3	o	769
																											8	3	o	770
																											8	3	o	771
																											8	3	o	772
																											8	3	o	773
																											8	3	o	774
																											8	3	o	775
																											8	3	o	776
																											8	3	o	777
																											8	3	o	778
																											8	3	o	779
																											8	3	o	780
																											8	3	o	781
																											8	3	o	782
																											8	3	o	783
																											8	3	o	784
																											8	3	o	785
																											8	3	o	786
																											8	3	o	787
																											8	3	o	788
																											8	3	o	789
																											8	3	o	790
																											8	3	o	791
																											8	3	o	792
																											8	3	o	793
																											8	3	o	794
																											8	3	o	795
																											8	3	o	796
																											8	3	o	797
																											8	3	o	798
																											8	3	o	799
																											8	3	o	800
																											8	3	o	801
																											8	3	o	802
																											8	3	o	803
																											8	3	o	804
																											8	3	o	805
																											8	3	o	806
																											8	3	o	807
																											8	3	o	808
																											8	3	o	809
																											8	3	o	810
																											8	3	o	811
																											8	3	o	812
																											8	3	o	813
																											8	3	o	814
																											8	3	o	815
																											8	3	o	816
																											8	3	o	817
																											8	3	o	818
																											8	3	o	819
																											8	3	o	820
																											8	3	o	821
																											8	3	o	822
																											8	3	o	823
																											8	3	o	824
																											8	3	o	825
																											8	3	o	826
																											8	3	o	827
																											8	3	o	828
																											8	3	o	829
																											8	3	o	830
																											8	3	o	831
																											8	3	o	832
																											8	3	o	833
																											8	3	o	834
																											8	3	o	835
																											8	3	o	836
																											8	3	o	837
																											8	3	o	838
																											8	3	o	839
																											8	3	o	840
																											8	3	o	841
																											8	3	o	842
																											8	3	o	843
																											8	3	o	844
																											8	3	o	845
																											8	3	o	846
																											8	3	o	847
																											8	3	o	848
																											8	3	o	849
																											8	3	o	850
																											8	3	o	851
																											8	3	o	852
																											8	3	o	853
																											8	3	o	854
																											8	3	o	855
																											8	3	o	856
																											8	3	o	857
																											8	3	o	858
																											8	3	o	859
																											8	3	o	860
																											8	3	o	861
																											8	3	o	862
																											8	3	o	863
																											8	3	o	864
																											8	3	o	865
																											8	3	o	866
																											8	3	o	867
																											8	3	o	868
																											8	3	o	869
																											8	3	o	870
																											8	3	o	871
																											8	3	o	872
																											8	3	o	873
																											8	3	o	874
																											8	3	o	875
																											8	3	o	876
																											8	3	o	877
																											8	3	o	878
																											8	3	o	879
																											8	3	o	880
																											8	3	o	881
																											8	3	o	882
																											8	3	o	883
																											8	3	o	884
																											8	3	o	885
																											8	3	o	886
																											8	3	o	887
																											8	3	o	888
																											8	3	o	889
																											8	3	o	890
																											8	3	o	891
																											8	3	o	892
																											8	3	o	893
																											8	3	o	894
																											8	3	o	895
																											8	3	o	896
																											8	3	o	897
																											8	3	o	898
																											8	3	o	899
																											8	3	o	900
																											8	3	o	901
																											8	3	o	902
																											8	3	o	903
																											8	3	o	904
																											8	3	o	905
																											8	3	o	906
																											8	3	o	907
																											8	3	o	908
																											8	3	o	909
																											8	3	o	910
																											8	3	o	911
																											8	3	o	912
																											8	3	o	913
																											8	3	o	914
																											8	3	o	915
																											8	3	o	916
																											8	3	o	917
																											8	3	o	918
																											8	3	o	919
																											8	3	o	920
																											8	3	o	921
																											8	3	o	922
																											8	3	o	923
																											8	3	o	924
																											8	3	o	925
																											8	3	o	926
																											8	3	o	927
																											8	3	o	928
																											8	3	o	929
																											8	3	o	930
																											8	3	o	931
																											8	3	o	932
																											8	3	o	933
																											8	3	o	934
																											8	3	o	935
																											8	3	o	936
																											8	3	o	937
																											8	3	o	938
																											8	3	o	939
																											8	3	o	940
																											8	3	o	941
																											8	3	o	942
																											8	3	o	943
																											8	3	o	944
																											8	3	o	945
																											8	3	o	946
																											8	3	o	947
																											8	3	o	948
																											8	3	o	949
																											8	3	o	950
																											8	3	o	951
																											8	3	o	952
																											8	3	o	953
																											8	3	o	954
																											8	3	o	955
																											8	3	o	956
																											8	3	o	957
																											8	3	o	958
																											8	3	o	959
																											8	3	o	960
																											8	3	o	961
																											8	3	o	962
																											8	3	o	963
																											8	3	o	964
																											8	3	o	965
																											8	3	o	966
																											8	3	o	967
																											8	3	o	968
																											8	3	o	969
																											8	3	o	970
																											8	3	o	971
																											8	3	o	972
																											8	3	o	973
																											8	3	o	974
																											8	3	o	975
																											8	3	o	976
																											8	3	o	977
																											8	3	o	978
																											8	3	o	979
																											8	3	o	980
																											8	3	o	981
																											8	3	o	982
																											8	3	o	983
																											8	3	o	984
																											8	3	o	985
																											8	3	o	986
																											8	3	o	987
																											8	3	o	988
																											8	3	o	989
																											8	3	o	990
																											8	3	o	991
																											8	3	o	992
																											8	3	o	993
																											8	3	o	994
																											8	3	o	995
																											8	3	o	996
																											8	3	o	997
																											8	3	o	998
																											8	3	o	999
																											8	3	o	1000
																											8	3	o	1001
																											8	3	o	1002
																											8	3	o	1003
																											8	3	o	1004
																											8	3	o	1005
																											8	3	o	1006
																											8	3	o	1007
																											8	3	o	1008
																											8	3	o	1009
																											8	3	o	1010
																											8	3	o	1011
																											8	3	o	1012
																											8	3	o	1013
																											8	3	o	1014
																											8	3	o	1015
																											8	3	o	1016
																											8	3	o	1017
																											8	3	o	1018
																											8	3	o	1019
																											8	3	o	1020
																											8	3	o	1021
																											8	3	o	1022
																											8	3	o	1023
																											8	3	o	1024
																											8	3	o	1025
																											8	3	o	1026
																											8	3	o	1027
																											8	3	o	1028
																											8	3	o	1029
																											8	3	o	1030
																											8	3	o	1031
																											8	3	o	1032
																											8	3	o	1033
																											8	3	o	1034
																											8	3	o	1035
																											8	3	o	1036
																											8	3	o	1037
																											8	3	o	1038
																											8	3	o	1039
																											8	3	o	1040
																											8	3	o	1041
																											8	3	o	1042
																											8	3	o	1043
																											8	3	o	1044
																											8	3	o	1045
																											8	3	o	1046
																											8	3	o	1047
																											8	3	o	1048
																											8	3	o	1049
																											8	3	o	1050
																											8	3	o	1051
																											8	3	o	1052
																											8	3	o	1053
																											8	3	o	1054
																											8	3	o	1055
																											8	3	o	1056
																											8	3	o	1057
																											8	3	o	1058
																											8	3	o	1059
																											8	3	o	1060
																											8	3	o	1061
																											8	3	o	1062
																											8	3	o	1063
																											8	3	o	1064
																											8	3	o	1065
																											8	3	o	1066
																											8	3	o	1067
																											8	3	o	1068
																											8	3	o	1069
																											8	3	o	1070
																											8	3	o	1071
																											8	3	o	1072
																											8	3	o	1073
																											8	3	o	1074
																											8	3	o	1075
																											8	3	o	1076
																											8	3	o	1077
																											8	3	o	1078
																											8	3	o	1079
																											8	3	o	1080
																											8	3	o	1081
																											8	3	o	1082
																											8	3	o	1083
																											8	3	o	1084
																											8	3	o	1085
																											8	3	o	1086
																											8	3	o	1087
																											8	3	o	1088
																											8	3	o	1089
																											8	3	o	1090
																											8	3	o	1091
																											8	3	o	1092
																											8	3	o	1093
																											8	3	o	1094
																											8	3	o	1095
																											8	3	o	1096
																											8	3	o	1097
																											8	3	o	1098
																											8	3	o	1099
																											8	3	o	1100
																											8	3	o	1101
																											8	3	o	1102
																											8	3	o	1103
																											8	3	o	1104
																											8	3	o	1105
																											8	3	o	1106
																											8	3	o	1107
																											8	3	o	1108
																											8	3	o	1109
																											8	3	o	1110
																											8	3	o	1111
																											8	3	o	1112
																											8	3	o	1113
																											8	3	o	1114
																											8	3	o	1115
																											8	3	o	1116
																											8	3	o	1117
																											8	3	o	1118
																											8	3	o	1119
																											8	3	o	1120
																											8	3	o	1121
																											8	3	o	1122
																											8	3	o	1123
																											8	3	o	1124
																											8	3	o	1125
																											8	3	o	1126
																											8	3	o	1127
																											8	3	o	1128
																											8	3	o	1129
																											8	3	o	1130
																											8	3	o	1131
																											8	3	o	1132
																											8	3	o	1133
																											8	3	o	1134
																											8	3	o	1135
																											8	3	o	1136
																											8	3	o	1137
																											8	3	o	1138
																											8	3	o	1139
																											8	3	o	1140
																											8	3	o	1141
																											8	3	o	1142
																											8	3	o	1143
																											8	3	o	1144
																											8	3	o	1145
																											8	3	o	1146
																											8	3	o	1147
																											8	3	o	1148
																											8	3	o	1149
																											8	3	o	1150
																											8	3	o	1151
																											8	3	o	1152
																											8	3	o	1153
																											8	3	o	1154
																											8	3	o	1155
																											8	3	o	1156
																											8	3	o	1157
																											8	3	o	1158
																											8	3	o	1159
																											8	3	o	1160
																											8	3	o	1161
																											8	3	o	1162
																											8	3	o	1163
																											8	3	o	1164
																											8	3	o	1165
																											8	3	o	1166
																											8	3	o	1167
																											8	3	o	1168
																											8	3	o	1169
																											8	3	o	1170
																											8	3	o	1171
																											8	3	o	1172
																											8	3	o	1173
																											8	3	o	1174
																											8	3	o	1175
																											8	3	o	1176
																											8	3	o	1177
																											8	3	o	1178
																											8	3	o	1179
																											8	3	o	1180
																											8	3	o	1181
																											8	3	o	1182
																											8	3	o	1183
																											8	3	o	1184
																											8	3	o	1185
																											8	3	o	1186
																											8	3	o	1187
																											8	3	o	1188
																											8	3	o	1189
																											8	3	o	1190
																											8	3	o	1191
																											8	3	o	1192
																											8	3	o	1193
																											8	3	o	1194
																											8	3	o	1195
																											8	3	o	1196
																											8	3	o	1197
																											8	3	o	1198
																											8	3	o	1199
																											8	3	o	1200
																											8	3	o	1201
																											8	3	o	1202
																											8	3	o	1203
																											8	3	o	1204
																											8	3	o	1205
																											8	3	o	1206
																											8	3	o	1207
																											8	3	o	1208
																											8	3	o	1209
																											8	3	o	1210
																											8	3	o	1211
																											8	3	o	1212
																											8	3	o	1213
																											8	3	o	1214
																											8	3	o	1215
																											8	3	o	1216
																											8	3	o	1217
																											8	3	o	1218
																											8	3	o	1219
																											8	3	o	1220
																											8	3	o	1221
																											8	3	o	1222
																											8	3	o	1223
																											8	3	o	1224
																											8	3	o	1225
																											8	3	o	1226
																											8	3	o	1227
																											8	3	o	1228
																											8	3	o	1229
																											8	3	o	1230
																											8	3	o	1231
																											8	3	o	1232
																											8	3	o	1233
																											8	3	o	1234
																											8	3	o	1235
																											8	3	o	1236
																											8	3	o	1237
																											8	3	o	1238
																											8	3	o	1239
																											8	3	o	1240
																											8	3	o	1241
																											8	3	o	1242
																											8	3	o	1243
																											8	3	o	1244
																											8	3	o	1245
																											8	3	o	1246
																											8	3	o	1247
																											8	3	o	1248
																											8	3	o	1249
																											8	3	o	1250
																											8	3	o	1251
																											8	3	o	1252
																											8	3	o	1253
																											8	3	o	1254
																											8	3	o	1255
																											8	3	o	1256
																											8	3	o	1257
																											8	3	o	1258
																											8	3	o	1259
																											8	3	o	1260
																											8	3	o	1261
																											8	3	o	1262
																											8	3	o	1263
																											8	3	o	1264
																											8	3	o	1265
																											8	3	o	1266
																											8	3	o	1267
																											8	3	o	1268
																											8	3	o	1269
																											8	3	o	1270
																											8	3	o	1271
																											8	3	o	1272
																											8	3	o	1273
																											8	3	o	1274
																											8	3	o	1275
																											8	3	o	1276
																											8	3	o	1277
																											8	3	o	1278
																											8	3	o	1279
																											8	3	o	1280
																											8	3	o	1281
																											8	3	o	1282
																											8	3	o	1283
																											8	3	o	1284
																											8	3	o	1285
																											8	3	o	1286
																											8	3	o	1287
																											8	3	o	1288
																											8	3	o	1289
																											8	3	o	1290
																											8	3	o	1291
																											8	3	o	1292
																											8	3	o	1293
																											8	3	o	1294
																											8	3	o	1295
																											8	3	o	1296
																											8	3	o	1297
																											8	3	o	1298
																											8	3	o	1299
																											8	3	o	1300
																											8	3	o	1301
																											8	3	o	1302
																											8	3	o	1303
																											8	3	o	1304
																											8	3	o	1305
																											8	3	o	1306
																											8	3	o	1307
																											8	3	o	1308
																											8	3	o	1309
																											8	3	o	1310
																											8	3	o	1311
																											8	3	o	1312
																											8	3	o	1313
																											8	3	o	1314
																											8	3	o	1315
																											8	3	o	1316
																											8	3	o	1317
																											8	3	o	1318
																											8	3	o	1319
																											8	3	o	1320
																											8	3	o	1321
																											8	3	o	1322
																											8	3	o	1323
																											8	3	o	1324
																											8	3	o	1325
																											8	3	o	1326
																											8	3	o	1327
																											8	3	o	1328
																											8	3	o	1329
																											8	3	o	1330
																											8	3	o	1331
																											8	3	o	1332
																											8	3	o	1333
																											8	3	o	1334
																											8	3	o	1335
																											8	3	o	1336
																											8	3	o	1337
																											8	3	o	1338
																											8	3	o	1339
																											8	3	o	1340
																											8	3	o	1341
																											8	3	o	1342
																											8	3	o	1343
																											8	3	o	1344
																											8	3	o	1345
																											8	3	o	1346
																											8	3	o	1347
																											8	3	o	1348
																											8	3	o	1349
																											8	3	o	1350
																											8	3	o	1351
																											8	3	o	1352
																											8	3	o	1353
																											8	3	o	1354
																											8	3	o	1355
																											8	3	o	1356
																											8	3	o	1357
																											8	3	o	1358
																											8	3	o	1359
																											8	3	o	1360
																											8	3	o	1361
																											8	3	o	1362
																											8	3	o	1363
																											8	3	o	1364
																											8	3	o	1365
																											8	3	o	1366
																											8	3	o	1367
																											8	3	o	1368
																											8	3	o	1369
																											8	3	o	1370
																											8	3	o	1371
																											8	3	o	1372
																											8	3	o	1373
																											8	3	o	1374
																											8	3	o	1375
																											8	3	o	1376
																											8	3	o	1377
																											8	3	o	1378
																											8	3	o	1379
																											8	3	o	1380
																											8	3	o	1381
																											8	3	o	1382
																											8	3	o	1383
																											8	3	o	1384
																											8	3	o	1385
																											8	3	o	1386
																											8	3	o	1387
																											8	3	o	1388
																											8	3	o	1389
																											8	3	o	1390
																											8	3	o	1391
																											8	3	o	1392
																											8	3	o	1393
																											8	3	o	1394
																											8	3	o	1395
																											8	3	o	1396
																											8	3	o	1397
																											8	3	o	1398
																											8	3	o	1399
																											8	3	o	1400
																											8	3	o	1401
																											8	3	o	1402
																											8	3	o	1403
																											8	3	o	1404
																											8	3	o	1405
																											8	3	o	1406
																											8	3	o	1407
																											8	3	o	1408
																											8	3	o	1409
																											8	3	o	1410
																											8	3	o	1411
																											8	3	o	1412
																											8	3	o	1413
																											8	3	o	1414
																											8	3	o	1415
																											8	3	o	1416
																											8	3	o	1417
																											8	3	o	1418
																											8	3	o	1419
																											8	3	o	1420
																											8	3	o	1421
																											8	3	o	1422
																											8	3	o	1423
																											8	3	o	1424
																											8	3	o	1425
																											8	3	o	1426
																											8	3	o	1427
																											8	3	o	1428
																											8	3	o	1429
																											8	3	o	1430
																											8	3	o	1431
																											8	3	o	1432
																											8	3	o	1433
																											8	3	o	1434
																											8	3	o	1435
																											8	3	o	1436
																											8	3	o	1437
																											8	3	o	1438
																											8	3	o	1439
																											8	3	o	1440
																											8	3	o	1441
																											8	3	o	1442
																											8	3	o	1443
																											8	3	o	1444
																											8	3	o	1445
																											8	3	o	1446
																											8	3	o	1447
																											8	3	o	1448
																											8	3	o	1449
																											8	3	o	1450
																											8	3	o	1451
																											8	3	o	1452
																											8	3	o	1453
																											8	3	o	1454
																											8	3	o	1455
																											8	3	o	1456
																											8	3	o	1457
																											8	3	o	1458
																											8	3	o	1459
																											8	3	o	1460
																											8	3	o	1461
																											8	3	o	1462
																											8	3	o	1463
																											8	3	o	1464
																											8	3	o	1465
																											8	3	o	1466
																											8	3	o	1467
																											8	3	o	1468
																											8	3	o	1469
																											8	3	o	1470
																											8	3	o	1471
																											8	3	o	1472
																											8	3	o	1473
																											8	3	o	1474
																											8	3	o	1475
																											8	3	o	1476
																											8	3	o	1477
																											8	3	o	1478
																											8	3	o	1479
																											8	3	o	1480
																											8	3	o	1481
																											8	3	o	1482
																											8	3	o	1483
																											8	3	o	1484
																											8	3	o	1485
																											8	3	o	1486
																											8	3	o	1487
																											8	3	o	1488
																											8	3	o	1489
																											8	3	o	1490
																											8	3	o	1491
																											8	3	o	1492
																											8	3	o	1493
																											8	3	o	1494
																											8	3	o	1495
																											8	3	o	1496
																											8	3	o	1497
																											8	3	o	1498
																											8	3	o	1499
																											8	3	o	1500
																											8	3	o	1501
																											8	3	o	1502
																											8	3	o	1503
																											8	3	o	1504
																											8	3	o	1505
																											8	3	o	1506
																											8	3	o	1507
																											8	3	o	1508
																											8	3	o	1509
																											8	3	o	1510
																											8	3	o	1511
																											8	3	o	1512
																											8	3	o	1513
																											8	3	o	1514
																											8	3	o	1515
																											8	3	o	1516
																											8	3	o	1517
																											8	3	o	1518
																											8	3	o	1519
																											8	3	o	1520
																											8	3	o	1521
																											8	3	o	1522
																											8	3	o	1523
																											8	3	o	1524
																											8	3	o	1525
																											8	3	o	1526
																											8	3	o	1527
																											8	3	o	1528
																											8	3	o	1529
																											8	3	o	1530
																											8	3	o	1531
																											8	3	o	1532
																											8	3	o	1533
																											8	3	o	1534
																											8	3	o	1535
																											8	3	o	1536
																											8	3	o	1537
																											8	3	o	1538
																											8	3	o	1539
																											8	3	o	1540
																											8	3	o	1541
																											8	3	o	1542
																											8	3	o	1543
																											8	3	o	1544
																											8	3	o	1545
																											8	3	o	1546
																											8	3	o	1547
																											8	3	o	1548
																											8	3	o	1549
																											8	3	o	1550
																											8	3	o	1551
																											8	3	o	1552
																											8	3	o	1553
																											8	3	o	1554
																											8	3	o	1555
																											8	3	o	1556
																											8	3	o	1557
																											8	3	o	1558
																											8	3	o	1559
																											8	3	o	1560
																											8	3	o	1561
																											8	3	o	1562
																											8	3	o	1563
																											8	3	o	1564
																											8	3	o	1565
																											8	3	o	1566
																											8	3	o	1567
																											8	3	o	1568
																											8	3	o	1569
																											8	3	o	1570
																											8	3	o	1571
																											8	3	o	1572
																											8	3	o	1573
																											8	3	o	1574
																											8	3	o	1575
																											8	3	o	1576
																											8	3	o	1577
																											8	3	o	1578
																											8	3	o	1579
																											8	3	o	1580
																											8	3	o	1581
																											8	3	o	1582
																											8	3	o	1583
																											8	3	o	1584
																											8	3	o	1585
																											8	3	o	1586
																											8	3	o	1587
																											8	3	o	1588
																											8	3	o	1589
																											8	3	o	1590
																											8	3	o	1591
																											8	3	o	1592
																											8	3	o	1593
																											8	3	o	1594
																											8	3	o	1595
																											8	3	o	1596
																											8	3	o	1597
																											8	3	o	1598
																											8	3	o	1599
																											8	3	o	1600
																											8	3	o	1601
																											8	3	o	1602
																											8	3	o	1603
																											8	3	o	1604
																											8	3	o	1605
																											8	3	o	1606
																											8	3	o	1607
																											8	3	o	1608
																											8	3	o	1609
																											8	3	o	1610
																											8	3	o	1611
																											8	3	o	1612
																											8	3	o	1613
																											8	3	o	1614
																											8	3	o	1615
																											8	3	o	1616
																											8	3	o	1617
																											8	3	o	1618
																											8	3	o	1619
																											8	3	o	1620
																											8	3	o	1621
																											8	3	o	1622
																											8	3	o	1623
																											8	3	o	1624
																											8	3	o	1625
																											8	3	o	1626
																											8	3	o	1627
																											8	3	o	1628
																											8	3	o	1629
																											8	3	o	1630
																											8	3	o	1631
																											8	3	o	1632
																											8	3	o	1633
																											8	3	o	1634
																											8	3	o	1635
																											8	3	o	1636
																											8	3	o	1637
																											8	3	o	1638
																											8	3	o	1639
																											8	3	o	1640
																											8	3	o	1641
																											8	3	o	1642
																											8	3	o	1643
																											8	3	o	1644
																											8	3	o	1645
																											8	3	o	1646
																											8	3	o	1647
																											8	3	o	1648
																											8	3	o	1649
																											8	3	o	1650
																											8	3	o	1651
																											8	3	o	1652
																											8	3	o	1653
																											8	3	o	1654
																											8	3	o	1655
																											8	3	o	1656
																											8	3	o	1657
																											8	3	o	1658
																											8	3	o	1659
																											8	3	o	1660
																											8	3	o	1661
																											8	3	o	1662
																											8	3	o	1663
																											8	3	o	1664
																											8	3	o	1665
																											8	3	o	1666
																											8	3	o	1667
																											8	3	o	1668
																											8	3	o	1669
																											8	3	o	1670
																											8	3	o	1671
																											8	3	o	1672
																											8	3	o	1673
																											8	3	o	1674
																											8	3	o	1675
																											8	3	o	1676
																											8	3	o	1677
																											8	3	o	1678
																											8	3	o	1679
																											8	3	o	1680
																											8	3	o	1681
																											8	3	o	1682
																											8	3	o	1683
																											8	3	o	1684
																											8	3	o	1685
																											8	3	o	1686
																											8	3	o	1687
																											8	3	o	1688
																											8	3	o	1689
																											8	3	o	1690
																											8	3	o	1691
																											8	3	o	1692
																											8	3	o	1693
																											8	3	o	1694
																											8	3	o	1695
																											8	3	o	1696
																											8	3	o	1697
																											8	3	o	1698
																											8	3	o	1699
																											8	3	o	1700
																											8	3	o	1701
																											8	3	o	1702
																											8	3	o	1703
																											8	3	o	1704
																											8	3	o	1705
																											8	3	o	1706
																											8	3	o	1707
																											8	3	o	1708
																											8	3	o	1709
																											8	3	o	1710
																											8	3	o	1711
																											8	3	o	1712
																											8	3	o	1713
																											8	3	o	1714
																											8	3	o	1715
																											8	3	o	1716
																											8	3	o	1717
																											8	3	o	1718
																											8	3	o	1719
																											8	3	o	1720
																											8	3	o	1721
																											8	3	o	1722
																											8	3	o	1723
																											8	3	o	1724
																											8	3	o	1725
																											8	3	o	1726
																											8	3	o	1727
																											8	3	o	1728
																											8	3	o	1729
																											8	3	o	1730
																											8	3	o	1731
																											8	3	o	1732
																											8	3	o	1733
																											8	3	o	1734
																											8	3	o	1735
																											8	3	o	1736
																											8	3	o	1737
																											8	3	o	1738
																											8	3	o	1739
																											8	3	o	1740
																											8	3	o	1741
																											8	3	o	1742
																											8	3	o	1743
																											8	3	o	1744
																											8	3	o	1745
																											8	3	o	1746
																											8	3	o	1747
																											8	3	o	1748
																											8	3	o	1749
																											8	3	o	1750
																											8	3	o	1751
																											8	3	o	1752
																											8	3	o	1753
																											8	3	o	1754
																											8	3	o	1755
																											8	3	o	1756
																											8	3	o	1757
																											8	3	o	1758
																											8	3	o	1759
																											8	3	o	1760
																											8	3	o	1761
																											8	3	o	1762
																											8	3	o	1763
																											8	3	o	1764
																											8	3	o	1765
																											8	3	o	1766
																											8	3	o	1767
																											8	3	o	1768
																											8	3	o	1769
																											8	3	o	1770
																											8	3	o	1771
																											8	3	o	1772
																											8	3	o	1773
																											8	3	o	1774
																											8	3	o	1775
																											8	3	o	1776
																											8	3	o	1777
																											8	3	o	1778
																											8	3	o	1779
																											8	3	o	1780
																											8	3	o	1781
																											8	3	o	1782
																											8	3	o	1783
																											8	3	o	1784
																											8	3	o	1785
																											8	3	o	1786
																											8	3	o	1787
																											8	3	o	1788
																											8	3	o	1789
																											8	3	o	1790
																											8	3	o	1791
																											8	3	o	1792
																											8	3	o	1793
																											8	3	o	1794
																											8	3	o	1795
																											8	3	o	1796
																											8	3	o	1797
																											8	3	o	1798
																											8	3	o	1799
																											8	3	o	1800
																											8	3	o	1801
																											8	3	o	1802
																											8	3	o	1803
																											8	3	o	1804
																											8	3	o	1805
																											8	3	o	1806
																											8	3	o	1807
																											8	3	o	1808
																											8	3	o	1809
																											8	3	o	1810
																											8	3	o	1811
																											8	3	o	1812
																											8	3	o	1813
																											8	3	o	1814
																											8	3	o	1815
																											8	3	o	1816
																											8	3	o	1817
																											8	3	o	1818
																											8	3	o	1819
																											8	3	o	1820
																											8	3	o	1821
																											8	3	o	1822
																											8	3	o	1823
																											8	3	o	1824
																											8	3	o	1825
																											8	3	o	1826
																											8	3	o	1827
																											8	3	o	1828
																											8	3	o	1829
																											8	3	o	1830
																											8	3	o	1831
																											8	3	o	1832
																											8	3	o	1833
																											8	3	o	1834
																											8	3	o	1835
																											8	3	o	1836
																											8	3	o	1837
																											8	3	o	1838
																											8	3	o	1839
																											8	3	o	1840
																											8	3	o	1841
																											8	3	o	1842
																											8	3	o	1843
																											8	3	o	1844
																											8	3	o	1845
																											8	3	o	1846
																											8	3	o	1847
																											8	3	o	1848
																											8	3	o	1849
																											8	3	o	1850
																											8	3	o	1851
																											8	3	o	1852
																											8	3	o	1853
																											8	3	o	1854
																											8	3	o	1855
																											8	3	o	1856
																											8	3	o	1857
																											8	3	o	1858
																											8	3	o	1859
																											8	3	o	1860
																											8	3	o	1861
																											8	3	o	1862
																											8	3	o	1863
																											8	3	o	1864
																											8	3	o	1865
																											8	3	o	1866
																											8	3	o	1867
																											8	3	o	1868
																											8	3	o	1869
																											8	3	o	1870
																											8	3	o	1871
																											8	3	o	1872
																											8	3	o	1873
																											8	3	o	1874
																											8	3	o	1875
																											8	3	o	1876
																											8	3	o	1877
																											8	3	o	1878
																											8	3	o	1879
																											8	3	o	1880
																											8	3	o	1881
																											8	3	o	1882
																											8	3	o	1883
																											8	3	o	1884
																											8	3	o	1885
																											8	3	o	1886
																											8	3	o	1887
																											8	3	o	1888
																											8	3	o	1889
																											8	3	o	1890
																											8	3	o	1891
																											8	3	o	1892
																											8	3	o	1893
																											8	3	o	1894
																											8	3	o	1895
																											8	3	o	1896
																											8	3	o	1897
																											8	3	o	1898
																											8	3	o	1899
																											8	3	o	1900
																											8	3	o	1901
																											8	3	o	1902
																											8	3	o	1903
																											8	3	o	1904
																											8	3	o	1905
																											8	3	o	1906
																											8	3	o	1907
																											8	3	o	1908
																											8	3	o	1909
																											8	3	o	1910
																											8	3	o	1911
																											8	3	o	1912
																											8	3	o	1913
																											8	3	o	1914
																											8	3	o	1915
																											8	3	o	1916
																											8	3	o	1917
																											8	3	o	1918
																											8	3	o	1919
																											8	3	o	1920
																											8	3	o	1921
																											8	3	o	1922
																											8	3	o	1923
																											8	3	o	1924
																											8	3	o	1925
																											8	3	o	1926
																											8	3	o	1927
																											8	3	o	1928
																											8	3	o	1929
																											8	3	o	1930
																											8	3	o	1931
																											8	3	o	1932
																											8	3	o	1933
																											8	3	o	1934
																											8	3	o	1935
																											8	3	o	1936
																											8	3	o	1937
																											8	3	o	1938
																											8	3	o	1939
																											8	3	o	1940
																											8	3	o	1941
																											8	3	o	1942
																											8	3	o	1943
																											8	3	o	1944
																											8	3	o	1945
																											8	3	o	1946
																											8	3	o	1947
																											8	3	o	1948
																											8	3	o	1949
																											8	3	o	1950
																											8	3	o	1951
																											8	3	o	1952
																											8	3	o	1953
																											8	3	o	1954
																											8	3	o	1955
																											8	3	o	1956
																											8	3	o	1957
																											8	3	o	1958
																											8	3	o	1959
																											8	3	o	1960
																											8	3	o	1961
																											8	3	o	1962
																											8	3	o	1963
																											8	3	o	1964
																											8	3	o	1965
																											8	3	o	1966
																											8	3	o	1967
																											8	3	o	1968
																											8	3	o	1969
																											8	3	o	1970
																											8	3	o	1971
																											8	3	o	1972
																											8	3	o	1973
																											8	3	o	1974
																											8	3	o	1975
																											8	3	o	1976
																											8	3	o	1977
																											8	3	o	1978
																											8	3	o	1979
																											8	3	o	1980
																											8	3	o	1981
																											8	3	o	1982
																											8	3	o	1983
																											8	3	o	1984
																											8	3	o	1985
																											8	3	o	1986
																											8	3	o	1987
																											8	3	o	1988
																											8	3	o	1989
																											8	3	o	1990
																											8	3	o	1991
																											8	3	o	1992
																											8	3	o	1993
																											8	3	o	1994
[truncated: 736 more rows]
