# Supplementary material for: Significant transcriptomic changes are associated with differentiation of bone marrow-derived mesenchymal stem cells into neural progenitor-like cells in the presence of bFGF and EGF
Source: Cell Biosci. 2020 Oct 28;10:126. doi: 10.1186/s13578-020-00487-z (PMC7594431; doi:10.1186/s13578-020-00487-z)
Supplement: Supplementary file 5 — Additional file 5. Full list of differential regulated transcription factors in MSCs-derived NPC. [file 13578_2020_487_MOESM5_ESM.xlsx]

## Sheet: MSC vs NPCs
MSC vs NPC
Ensembl	chr	start	end	strand	genetype	genesymbol	baseMean	log2FoldChange	lfcSE	pvalue	padj	rankscore	Transcription factor
ENSRNOG00000024882	chr3	141577504	141589849	+	protein_coding	Pax1	12.2815	-5.33581	1.45915	1.20749e-05	5.95416e-05	0.999523	Yes
ENSRNOG00000016075	chr1	243477493	243582629	+	protein_coding	Dmrt1	5.46856	-5.52365	2.77123	0.000272273	0.00102579	0.991743	Yes
ENSRNOG00000010893	chr5	169464989	169467153	-	protein_coding	Hes3	30.7392	4.71672	0.79025	3.83649e-10	3.77216e-09	0.971046	Yes
ENSRNOG00000013017	chr1	146399217	146556171	-	protein_coding	Arnt2	479.829	-4.12021	0.261716	8.54007e-57	1.23204e-54	0.905419	Yes
ENSRNOG00000054508	chr4	41364441	41942023	+	protein_coding	Foxp2	31.6789	-3.63396	0.620355	4.60389e-10	4.46476e-09	0.846096	Yes
ENSRNOG00000054203	chr11	34316295	34354027	+	protein_coding	Sim2	269.842	-2.54326	0.251184	4.63143e-25	1.57295e-23	0.683206	Yes
ENSRNOG00000017944	chr1	219243447	219246262	+	protein_coding	Tbx10	26.5502	2.66434	0.711959	1.4145e-05	6.88746e-05	0.667706	Yes
ENSRNOG00000016248	chr3	177177310	177179127	-	protein_coding	Sox18	7.72486	2.61233	1.2307	0.00239673	0.00721277	0.653274	Yes
ENSRNOG00000007607	chr7	142905758	142920216	+	protein_coding	Nr4a1	1696.99	2.31573	0.211113	6.19416e-29	2.61599e-27	0.640977	Yes
ENSRNOG00000013172	chr3	80004130	80012750	-	protein_coding	Nr1h3	536.644	3.87346	0.237048	6.10521e-61	1.01558e-58	0.629507	Yes
ENSRNOG00000020792	chr10	89685058	89700283	-	protein_coding	Etv4	312.234	2.49872	0.247233	5.55569e-25	1.8674e-23	0.597837	Yes
ENSRNOG00000054259	chr6	43829945	43841651	+	protein_coding	Klf11	500.221	2.06045	0.187189	4.86317e-29	2.05921e-27	0.587993	Yes
ENSRNOG00000000323	chr20	49464919	49556518	-	protein_coding	Prdm1	214.702	1.96518	0.39068	6.47976e-08	4.61683e-07	0.566263	Yes
ENSRNOG00000008144	chr10	39109522	39116531	+	protein_coding	Irf1	608.697	1.92264	0.162726	5.16134e-33	2.74968e-31	0.556145	Yes
ENSRNOG00000005227	chr10	11206226	11223370	+	protein_coding	Tfap4	120.882	2.06842	0.339732	1.43834e-10	1.49159e-09	0.554666	Yes
ENSRNOG00000045846	chr9	10216205	10283407	+	protein_coding	Rfx2	24.755	1.91066	0.54136	5.51127e-05	0.000239458	0.552185	Yes
ENSRNOG00000014658	chr19	20147037	20406003	+	protein_coding	Zfp423	56.4997	3.48333	0.568682	7.1156e-11	7.66172e-10	0.5473	Yes
ENSRNOG00000005343	chr6	99164357	99214251	-	protein_coding	Esr2	18.5915	-1.90768	0.680707	0.000588486	0.0020556	0.54332	Yes
ENSRNOG00000020669	chr1	220925605	220938814	-	protein_coding	Ovol1	13.4944	1.93038	0.812906	0.00192012	0.005934	0.53051	Yes
ENSRNOG00000001399	chr12	42097626	42148146	+	protein_coding	Tbx5	50.4796	-1.74159	0.393022	1.47486e-06	8.49585e-06	0.483232	Yes
ENSRNOG00000000299	chr20	46428124	46519144	+	protein_coding	Foxo3	861.147	1.62537	0.186919	6.65333e-19	1.45198e-17	0.476026	Yes
ENSRNOG00000019770	chr1	143793064	143818706	-	protein_coding	Bnc1	7.69996	2.61938	1.37831	0.0038698	0.0110058	0.463764	Yes
ENSRNOG00000057347	chr3	164424515	164425910	+	protein_coding	Cebpb	756.035	1.58465	0.249044	3.82733e-11	4.24154e-10	0.463375	Yes
ENSRNOG00000002598	chr10	71159869	71218902	+	protein_coding	Hnf1b	24.3447	2.10695	0.688981	0.000194233	0.0007539	0.461109	Yes
ENSRNOG00000022537	chr1	104187100	104202591	-	protein_coding	E2f8	3.50294	-3.84692	3.47227	0.00502179	0.0138192	0.456702	Yes
ENSRNOG00000020009	chr1	220261008	220265772	-	protein_coding	Npas4	67.4403	-1.98614	0.408932	1.55341e-07	1.04904e-06	0.455852	Yes
ENSRNOG00000021318	chr6	10306405	10387265	+	protein_coding	Epas1	321.178	2.11604	0.194105	1.52414e-28	6.29027e-27	0.4501	Yes
ENSRNOG00000027550	chr1	65522118	65533212	+	protein_coding	Mzf1	311.994	1.5278	0.184758	2.82057e-17	5.42229e-16	0.444798	Yes
ENSRNOG00000014486	chr1	245859633	246110218	-	protein_coding	Rfx3	72.967	1.76361	0.33662	2.65942e-08	2.02683e-07	0.443463	Yes
ENSRNOG00000013474	chr5	165724027	165774616	+	protein_coding	Casz1	18.4751	2.17944	0.68833	0.000156037	0.000618308	0.44214	Yes
ENSRNOG00000004642	chr13	85918252	86061176	+	protein_coding	Lmx1a	14.293	-3.78673	1.0394	2.57321e-05	0.000119206	0.440624	Yes
ENSRNOG00000010357	chr13	55861015	55878094	-	protein_coding	Lhx9	62.6412	2.78732	0.408248	8.02572e-13	1.06457e-11	0.423402	Yes
ENSRNOG00000000640	chr20	22454463	22459025	-	protein_coding	Egr2	936.304	2.41695	0.210647	1.9621e-31	9.66348e-30	0.419936	Yes
ENSRNOG00000007805	chr3	159421671	159450086	+	protein_coding	Mybl2	44.6463	-1.45357	0.465114	0.000339965	0.00125269	0.414405	Yes
ENSRNOG00000051536	chr7	25808419	25907849	+	protein_coding	Rfx4	21.4295	2.39343	0.72258	8.68693e-05	0.000361722	0.413441	Yes
ENSRNOG00000019892	chr9	98190829	98257735	+	protein_coding	Lrrfip1	5850.58	-1.71827	0.134981	6.98195e-38	4.76234e-36	0.401348	Yes
ENSRNOG00000010392	chr16	63837216	64057434	+	protein_coding	Nrg1	1286.65	-4.67479	0.288374	3.92235e-60	6.20797e-58	0.39894	Yes
ENSRNOG00000008620	chr8	68569530	68678349	-	protein_coding	Smad3	2428.79	1.39209	0.140532	9.62125e-24	2.95935e-22	0.394938	Yes
ENSRNOG00000015488	chr1	177495782	177707061	+	protein_coding	Tead1	581.841	-1.50841	0.198823	6.98008e-15	1.09729e-13	0.386941	Yes
ENSRNOG00000009795	chr5	100439082	100647727	-	protein_coding	Nfib	542.878	1.74935	0.171064	2.64025e-25	9.11892e-24	0.374748	Yes
ENSRNOG00000001030	chr15	58554374	58658153	+	protein_coding	Tsc22d1	32485.2	-1.31711	0.122949	2.1515e-27	8.13775e-26	0.362796	Yes
ENSRNOG00000010905	chr4	32387741	32392007	-	protein_coding	Dlx5	31.2388	-1.45646	0.477507	0.00044234	0.00159113	0.361872	Yes
ENSRNOG00000008529	chr3	148406513	148407778	-	protein_coding	Foxs1	1468.39	-1.30895	0.183084	2.31522e-13	3.18773e-12	0.359029	Yes
ENSRNOG00000004730	chr3	107559997	107760589	-	protein_coding	Meis2	112.797	-1.32848	0.30192	2.63718e-06	1.4613e-05	0.345312	Yes
ENSRNOG00000027430	chr9	76621230	76768806	-	protein_coding	Ikzf2	175.152	-1.85716	0.253358	3.5858e-14	5.31899e-13	0.341402	Yes
ENSRNOG00000015253	chr19	37226186	37231912	+	protein_coding	Hsf4	270.796	1.38223	0.258191	1.99326e-08	1.55549e-07	0.337537	Yes
ENSRNOG00000009482	chr1	280633938	280640946	+	protein_coding	Emx2	132.323	-1.32635	0.2647	1.39243e-07	9.46594e-07	0.329335	Yes
ENSRNOG00000016102	chr1	209523157	209641123	-	protein_coding	Ebf3	51.9773	1.2705	0.391174	0.000294895	0.00110337	0.312986	Yes
ENSRNOG00000001830	chr4	181103774	181214994	+	protein_coding	Arntl2	384.945	1.50446	0.213467	4.00561e-13	5.43257e-12	0.308145	Yes
ENSRNOG00000048961	chr4	180232382	180234804	-	protein_coding	Bhlhe41	440.593	1.27464	0.235413	1.68851e-08	1.33233e-07	0.307765	Yes
ENSRNOG00000001287	chr12	17309834	17311112	-	protein_coding	Gper1	44.8292	2.57406	0.442425	6.03175e-10	5.757e-09	0.303311	Yes
ENSRNOG00000004210	chr6	35314444	35321667	+	protein_coding	Osr1	469.135	-2.11376	0.23186	9.50331e-21	2.35725e-19	0.298757	Yes
ENSRNOG00000020769	chr10	16694792	16752205	-	protein_coding	Crebrf	2607	1.30227	0.187705	1.09565e-12	1.43119e-11	0.284115	Yes
ENSRNOG00000017414	chr1	214248837	214252456	-	protein_coding	Irf7	232.072	2.14449	0.277053	1.33575e-15	2.20176e-14	0.27878	Yes
ENSRNOG00000012347	chr4	120133713	120142488	+	protein_coding	Gata2	192.152	1.16266	0.241588	4.68339e-07	2.91185e-06	0.277767	Yes
ENSRNOG00000003300	chr13	50913180	50916982	-	protein_coding	Btg2	4037.8	1.18614	0.160906	5.50544e-14	7.97066e-13	0.247959	Yes
ENSRNOG00000020803	chr10	89797038	89816491	-	protein_coding	Meox1	25.405	8.79806	2.81096	1.62162e-09	1.46053e-08	0.247087	Yes
ENSRNOG00000004342	chr6	54963990	55001464	-	protein_coding	Ahr	5010.69	-1.94474	0.174346	9.52794e-30	4.26715e-28	0.24543	Yes
ENSRNOG00000020400	chr16	21001206	21017163	-	protein_coding	Mef2b	11.1541	1.54983	1.045	0.0139418	0.0335566	0.243837	Yes
ENSRNOG00000014259	chr5	140692779	140698609	+	protein_coding	Mycl	15.3419	-1.74775	0.755255	0.00247062	0.00740886	0.241716	Yes
ENSRNOG00000016452	chr5	59063531	59068188	+	protein_coding	Creb3	4400.27	-1.28179	0.146935	7.43027e-19	1.61289e-17	0.241484	Yes
ENSRNOG00000005600	chr3	43111240	43119159	-	protein_coding	Nr4a2	340.584	1.07394	0.267353	2.08234e-05	9.83095e-05	0.202485	Yes
ENSRNOG00000009594	chr3	164274710	164279378	+	protein_coding	Snai1	1323.87	1.1605	0.218502	3.5084e-08	2.63324e-07	0.199228	Yes
ENSRNOG00000006118	chr7	77156006	77162148	-	protein_coding	Klf10	950.371	1.31774	0.145814	4.37118e-20	1.02976e-18	0.198973	Yes
ENSRNOG00000046667	chr1	80214494	80221710	-	protein_coding	Fosb	1033.12	1.80835	0.241046	9.87002e-15	1.53678e-13	0.195879	Yes
ENSRNOG00000031163	chr11	47243342	47271487	+	protein_coding	Nfkbiz	2646.69	2.69276	0.205199	2.43937e-40	1.88467e-38	0.194015	Yes
ENSRNOG00000023433	chr18	2416552	2446338	+	protein_coding	Gata6	95.512	-1.75446	0.303612	1.22148e-09	1.11994e-08	0.193751	Yes
ENSRNOG00000054420	chr7	139342063	139394166	-	protein_coding	Vdr	1317.85	-1.40147	0.241362	1.44606e-09	1.31343e-08	0.189492	Yes
ENSRNOG00000008785	chr15	83703791	83722921	+	protein_coding	Klf5	225.847	1.383	0.258346	2.09776e-08	1.63235e-07	0.186887	Yes
ENSRNOG00000006966	chr5	116420690	116751416	+	protein_coding	Nfia	515.399	1.0963	0.177126	2.12371e-10	2.16515e-09	0.184206	Yes
ENSRNOG00000013586	chr19	55277549	55284663	-	protein_coding	Snai3	16.2894	1.43997	0.769999	0.00917247	0.0233635	0.177679	Yes
ENSRNOG00000007400	chr7	123381077	123438603	+	protein_coding	Srebf2	2832.85	-1.55222	0.170576	1.81323e-20	4.36622e-19	0.16014	Yes
ENSRNOG00000008658	chr4	130172727	130425532	+	protein_coding	Mitf	799.103	1.40787	0.153863	1.43593e-20	3.47824e-19	0.156059	Yes
ENSRNOG00000007250	chr6	95984868	95998529	-	protein_coding	Six4	1033.8	1.20586	0.175611	2.05021e-12	2.61114e-11	0.150194	Yes
ENSRNOG00000019422	chr18	27657628	27661429	+	protein_coding	Egr1	2898.95	1.3358	0.179281	2.53798e-14	3.8168e-13	0.14016	Yes
ENSRNOG00000042838	chr19	26092974	26094756	-	protein_coding	Junb	6693.34	1.37874	0.502831	0.00134593	0.00431832	0.12974	Yes
ENSRNOG00000013261	chr4	115388839	115412515	+	protein_coding	Vax2	57.7391	-1.128	0.481493	0.00523891	0.0143176	0.1226	Yes
ENSRNOG00000009401	chr3	93909156	93931871	+	protein_coding	Lmo2	12.0554	1.91614	0.862551	0.0027437	0.00812051	0.117708	Yes
ENSRNOG00000013720	chr14	86101277	86111306	+	protein_coding	Aebp1	34275.9	1.05117	0.175194	7.72657e-10	7.27244e-09	0.0841497	Yes
ENSRNOG00000027145	chr8	75516904	75607212	+	protein_coding	Rora	1009.02	1.23133	0.166512	4.06635e-14	5.99364e-13	0.0836967	Yes
ENSRNOG00000060146	chr1	80000165	80003232	+	protein_coding	Six5	327.26	1.08363	0.235217	1.43573e-06	8.28213e-06	0.0760809	Yes
ENSRNOG00000017019	chr3	12609574	12686869	-	protein_coding	Lmx1b	13.6702	-1.20189	0.759855	0.0221002	0.0497141	0.0383803	Yes
ENSRNOG00000004278	chr10	82937971	82943348	+	protein_coding	Dlx3	247.606	5.76855	0.342644	2.85894e-64	5.41936e-62	0	Yes
ENSRNOG00000010605	chr6	128147181	128149220	-	protein_coding	Gsc	14.2239	3.34793	0.925253	2.61671e-05	0.000121049	0	Yes
ENSRNOG00000017828	chr15	51756736	51760722	+	protein_coding	Egr3	423.29	3.25383	0.285516	3.02263e-31	1.4753e-29	0	Yes
ENSRNOG00000004399	chr10	82958525	82963919	-	protein_coding	Dlx4	30.7052	3.21061	0.657831	8.65162e-08	6.05316e-07	0	Yes
ENSRNOG00000016037	chr3	156339004	156340913	-	protein_coding	Mafb	28.7755	3.14957	0.597103	1.24811e-08	1.00279e-07	0	Yes
ENSRNOG00000013907	chr19	23389375	23405039	+	protein_coding	Sall1	211.513	3.0692	0.232147	6.65122e-41	5.23808e-39	0	Yes
ENSRNOG00000018841	chr10	14932348	14937336	-	protein_coding	Sox8	7.46964	2.88062	1.40743	0.00266218	0.00791228	0	Yes
ENSRNOG00000011427	chr15	52241801	52261276	+	protein_coding	Hr	59.2525	2.85952	0.457757	3.80221e-11	4.21658e-10	0	Yes
ENSRNOG00000029427	chr5	153893039	153924896	-	protein_coding	Grhl3	36.2296	2.84915	0.498523	1.06938e-09	9.87146e-09	0	Yes
ENSRNOG00000027869	chr4	178066165	178441547	-	protein_coding	Sox5	1139.09	2.81513	0.150149	1.83684e-79	5.75849e-77	0	Yes
ENSRNOG00000006867	chr6	58467254	58558631	+	protein_coding	Etv1	646.825	2.7386	0.191303	1.89792e-47	1.98332e-45	0	Yes
ENSRNOG00000016915	chr17	14824734	14828329	-	protein_coding	Barx1	221.561	2.68021	0.246738	1.5572e-28	6.39434e-27	0	Yes
ENSRNOG00000014191	chr15	48789165	48803147	+	protein_coding	Zfp395	796.379	2.63303	0.231964	7.32031e-31	3.55166e-29	0	Yes
ENSRNOG00000013408	chr9	45901741	46081880	+	protein_coding	Npas2	188.001	2.6256	0.305308	8.00605e-19	1.73096e-17	0	Yes
ENSRNOG00000019358	chr1	41192824	41594796	+	protein_coding	Esr1	7.00152	2.51601	1.55337	0.00624321	0.0166583	0	Yes
ENSRNOG00000048917	chr4	82173293	82263302	-	protein_coding	LOC100909604	321.666	2.4108	0.225885	1.44712e-27	5.55082e-26	0	Yes
ENSRNOG00000011136	chr7	74047814	74055256	+	protein_coding	Osr2	305.992	2.39769	0.306375	5.1914e-16	8.88039e-15	0	Yes
ENSRNOG00000001843	chr11	80255790	80279075	+	protein_coding	Bcl6	1835.26	2.15411	0.149555	6.34262e-48	6.71412e-46	0	Yes
ENSRNOG00000016299	chr5	72283313	72287669	-	protein_coding	Klf4	890.036	2.11224	0.214856	1.05375e-23	3.22294e-22	0	Yes
ENSRNOG00000008826	chr6	77608624	77621719	+	protein_coding	Pax9	106.304	2.04354	0.316277	1.34661e-11	1.5658e-10	0	Yes
ENSRNOG00000009329	chr10	86683875	86690815	-	protein_coding	Nr1d1	852.932	2.00968	0.163079	9.96912e-36	6.1327e-34	0	Yes
ENSRNOG00000009341	chr5	139007642	139077377	+	protein_coding	Hivep3	43.844	1.93376	0.464124	3.9852e-06	2.13917e-05	0	Yes
ENSRNOG00000003544	chr10	73333119	73362783	+	protein_coding	Tbx4	563.384	1.89915	0.167491	1.30717e-30	6.30458e-29	0	Yes
ENSRNOG00000009118	chr8	47410220	47494982	-	protein_coding	Pou2f3	9.80083	1.81582	1.01411	0.00681729	0.0180051	0	Yes
ENSRNOG00000008015	chr6	109300433	109303299	+	protein_coding	Fos	4421.39	1.80076	0.17792	7.37682e-25	2.45422e-23	0	Yes
ENSRNOG00000019495	chr9	97063728	97065817	-	protein_coding	Gbx2	53.9483	1.72261	0.567648	0.000325423	0.00120487	0	Yes
ENSRNOG00000006588	chr6	56625650	56689238	+	protein_coding	Meox2	841.911	1.71966	0.163443	1.2502e-26	4.57994e-25	0	Yes
ENSRNOG00000010551	chr3	22640545	22658446	+	protein_coding	Lhx2	116.075	1.7128	0.305888	3.46286e-09	2.98844e-08	0	Yes
ENSRNOG00000013239	chr1	231393379	231530786	-	protein_coding	Tle4	210.558	1.71266	0.269213	3.47094e-11	3.87556e-10	0	Yes
ENSRNOG00000012405	chr18	65155685	65507977	+	protein_coding	Tcf4	1558.52	1.6625	0.127286	1.05188e-39	7.9388e-38	0	Yes
ENSRNOG00000021027	chr1	101687855	101692846	+	protein_coding	Dbp	1617.47	1.59759	0.127441	8.6867e-37	5.59725e-35	0	Yes
ENSRNOG00000019680	chr8	116857684	116862423	+	protein_coding	Mst1	6.5683	1.59034	1.20578	0.0174931	0.040803	0	Yes
ENSRNOG00000054989	chr6	43743702	43794342	+	protein_coding	Grhl1	15.782	1.57391	0.692068	0.00334412	0.00967695	0	Yes
ENSRNOG00000012172	chr3	79918969	79938301	+	protein_coding	Spi1	5.92916	1.54813	1.38745	0.0217187	0.0490181	0	Yes
ENSRNOG00000008846	chr5	16791523	16799776	-	protein_coding	Plag1	838.932	1.48344	0.20114	3.6457e-14	5.39802e-13	0	Yes
ENSRNOG00000003463	chr10	46570996	46593009	-	protein_coding	Srebf1	3508.38	1.47735	0.179569	4.34933e-17	8.26373e-16	0	Yes
ENSRNOG00000014753	chr4	100491798	100660140	-	protein_coding	Tcf7l1	74.346	1.37717	0.362538	3.23755e-05	0.000146893	0	Yes
ENSRNOG00000047446	chr19	53044379	53047081	+	protein_coding	Foxc2	185.675	1.36378	0.285083	4.1512e-07	2.60481e-06	0	Yes
ENSRNOG00000020193	chr9	18564927	18773092	+	protein_coding	Runx2	387.929	1.31142	0.183265	2.28335e-13	3.14651e-12	0	Yes
ENSRNOG00000005472	chr6	146135877	146195819	-	protein_coding	Sp4	312.802	1.28262	0.230248	6.94354e-09	5.761e-08	0	Yes
ENSRNOG00000007887	chr13	48790509	48813260	+	protein_coding	Elk4	4151.07	1.18377	0.123775	3.31376e-22	9.04874e-21	0	Yes
ENSRNOG00000015133	chr8	49114990	49158971	-	protein_coding	Kmt2a	2343.94	1.1786	0.179402	1.62089e-11	1.86872e-10	0	Yes
ENSRNOG00000019496	chr10	88764732	88789057	+	protein_coding	Stat5a	1312.51	1.17658	0.152877	4.51158e-15	7.1684e-14	0	Yes
ENSRNOG00000010121	chr2	236233239	236345056	+	protein_coding	Lef1	202.924	1.10612	0.209946	4.82708e-08	3.53192e-07	0	Yes
ENSRNOG00000019771	chr1	198214797	198218706	+	protein_coding	Tbx6	14.7338	1.10357	0.649529	0.0220872	0.0496916	0	Yes
ENSRNOG00000024998	chr7	90090828	90318221	-	protein_coding	Trps1	4564.75	1.09765	0.160206	2.64823e-12	3.32088e-11	0	Yes
ENSRNOG00000022777	chr6	95929060	95934296	-	protein_coding	Six1	2158.59	1.09226	0.169232	3.96364e-11	4.3807e-10	0	Yes
ENSRNOG00000007152	chr4	140703619	140709319	+	protein_coding	Bhlhe40	7483.41	1.0425	0.128583	1.65741e-16	2.96912e-15	0	Yes
ENSRNOG00000015558	chr3	177078709	177089199	-	protein_coding	Zfp512b	1055.44	1.04052	0.146382	4.6074e-13	6.22801e-12	0	Yes
ENSRNOG00000014096	chr18	31728373	31749647	-	protein_coding	Nr3c1	4649.18	1.00664	0.154545	3.00946e-11	3.38347e-10	0	Yes
ENSRNOG00000014452	chr19	42758127	42920344	-	protein_coding	Zfhx3	934.207	1.00277	0.20995	7.17899e-07	4.36849e-06	0	Yes
ENSRNOG00000018232	chr9	16737642	16747225	+	protein_coding	Srf	2120.23	-1.03777	0.242066	6.52215e-06	3.35725e-05	0	Yes
ENSRNOG00000021669	chr5	9279970	9315114	+	protein_coding	Mybl1	1129.58	-1.11694	0.245925	1.801e-06	1.02051e-05	0	Yes
ENSRNOG00000047699	chr11	90403333	90406797	-	protein_coding	Snai2	484.657	-1.13235	0.208375	1.80245e-08	1.41676e-07	0	Yes
ENSRNOG00000009184	chr4	131366744	131694755	-	protein_coding	Foxp1	3407.01	-1.24111	0.183772	4.17429e-12	5.13579e-11	0	Yes
ENSRNOG00000016885	chr17	67887939	67945037	-	protein_coding	Klf6	3759.22	-1.28632	0.166452	2.83372e-15	4.58742e-14	0	Yes
ENSRNOG00000021812	chr7	117519075	117521093	+	protein_coding	Scx	564.421	-1.50762	0.337277	1.52414e-06	8.76111e-06	0	Yes
ENSRNOG00000060448	chr16	36371489	36373546	-	protein_coding	Hand2	34.1129	-1.72117	0.510282	0.00011194	0.00045644	0	Yes
ENSRNOG00000056580	chr13	36532758	36537093	+	protein_coding	En1	23.8657	-1.72753	0.664357	0.00120159	0.00389585	0	Yes
ENSRNOG00000003669	chr10	51683540	51778986	-	protein_coding	Myocd	290.043	-1.77372	0.223839	3.71275e-16	6.45947e-15	0	Yes
ENSRNOG00000019965	chr1	199664173	199670961	+	protein_coding	Tgfb1i1	1648.76	-1.84497	0.245596	8.38175e-15	1.31006e-13	0	Yes
ENSRNOG00000039057	chrX	18835827	18890090	-	protein_coding	Klf8	173.343	-2.30854	0.23615	1.77451e-23	5.32745e-22	0	Yes
ENSRNOG00000005776	chr6	131834097	131926272	-	protein_coding	Bcl11b	35.8869	-2.64081	0.501375	1.35008e-08	1.08099e-07	0	Yes
ENSRNOG00000061595	chr4	44065045	44136815	-	protein_coding	Tfec	19.3102	-2.73284	0.745149	2.16962e-05	0.000102046	0	Yes
ENSRNOG00000022391	chrX	84064427	84096617	+	protein_coding	Zfp711	46.1359	-2.76336	0.442337	4.32731e-11	4.75362e-10	0	Yes
ENSRNOG00000026252	chr7	53275676	53316481	+	protein_coding	E2f7	10.2915	-4.15082	1.26732	0.000156009	0.000618308	0	Yes
ENSRNOG00000030034	chr6	46629974	46631983	-	protein_coding	Sox11	26.5316	-4.32302	0.822665	1.69552e-08	1.33658e-07	0	Yes

## Sheet: Categorized TF
MSC vs NPC					MSC vs NPC upregulated					MSC vs NPC downregulated
No	gene symbol	log2 Fold Change	p value		No	gene symbol	log2 Fold Change	p value		No	gene symbol	log2 Fold Change	p value
1	Pax1	-5.33581	1.20749e-05		1	Hes3	4.71672	3.83649e-10		1	Pax1	-5.33581	1.20749e-05
2	Dmrt1	-5.52365	0.000272273		2	Tbx10	2.66434	1.4145e-05		2	Dmrt1	-5.52365	0.000272273
3	Hes3	4.71672	3.83649e-10		3	Sox18	2.61233	0.00239673		3	Arnt2	-4.12021	8.54007e-57
4	Arnt2	-4.12021	8.54007e-57		4	Nr4a1	2.31573	6.19416e-29		4	Foxp2	-3.63396	4.60389e-10
5	Foxp2	-3.63396	4.60389e-10		5	Nr1h3	3.87346	6.10521e-61		5	Sim2	-2.54326	4.63143e-25
6	Sim2	-2.54326	4.63143e-25		6	Etv4	2.49872	5.55569e-25		6	Esr2	-1.90768	0.000588486
7	Tbx10	2.66434	1.4145e-05		7	Klf11	2.06045	4.86317e-29		7	Tbx5	-1.74159	1.47486e-06
8	Sox18	2.61233	0.00239673		8	Prdm1	1.96518	6.47976e-08		8	E2f8	-3.84692	0.00502179
9	Nr4a1	2.31573	6.19416e-29		9	Irf1	1.92264	5.16134e-33		9	Npas4	-1.98614	1.55341e-07
10	Nr1h3	3.87346	6.10521e-61		10	Tfap4	2.06842	1.43834e-10		10	Lmx1a	-3.78673	2.57321e-05
11	Etv4	2.49872	5.55569e-25		11	Rfx2	1.91066	5.51127e-05		11	Mybl2	-1.45357	0.000339965
12	Klf11	2.06045	4.86317e-29		12	Zfp423	3.48333	7.1156e-11		12	Lrrfip1	-1.71827	6.98195e-38
13	Prdm1	1.96518	6.47976e-08		13	Ovol1	1.93038	0.00192012		13	Nrg1	-4.67479	3.92235e-60
14	Irf1	1.92264	5.16134e-33		14	Foxo3	1.62537	6.65333e-19		14	Tead1	-1.50841	6.98008e-15
15	Tfap4	2.06842	1.43834e-10		151	Bnc1	2.61938	0.0038698		15	Tsc22d1	-1.31711	2.1515e-27
16	Rfx2	1.91066	5.51127e-05		16	Cebpb	1.58465	3.82733e-11		16	Dlx5	-1.45646	0.00044234
17	Zfp423	3.48333	7.1156e-11		17	Hnf1b	2.10695	0.000194233		17	Foxs1	-1.30895	2.31522e-13
18	Esr2	-1.90768	0.000588486		18	Epas1	2.11604	1.52414e-28		18	Meis2	-1.32848	2.63718e-06
19	Ovol1	1.93038	0.00192012		19	Mzf1	1.5278	2.82057e-17		19	Ikzf2	-1.85716	3.5858e-14
20	Tbx5	-1.74159	1.47486e-06		20	Rfx3	1.76361	2.65942e-08		20	Emx2	-1.32635	1.39243e-07
21	Foxo3	1.62537	6.65333e-19		21	Casz1	2.17944	0.000156037		21	Osr1	-2.11376	9.50331e-21
22	Bnc1	2.61938	0.0038698		22	Lhx9	2.78732	8.02572e-13		22	Ahr	-1.94474	9.52794e-30
23	Cebpb	1.58465	3.82733e-11		23	Egr2	2.41695	1.9621e-31		23	Mycl	-1.74775	0.00247062
24	Hnf1b	2.10695	0.000194233		24	Rfx4	2.39343	8.68693e-05		24	Creb3	-1.28179	7.43027e-19
25	E2f8	-3.84692	0.00502179		25	Smad3	1.39209	9.62125e-24		25	Gata6	-1.75446	1.22148e-09
26	Npas4	-1.98614	1.55341e-07		26	Nfib	1.74935	2.64025e-25		26	Vdr	-1.40147	1.44606e-09
27	Epas1	2.11604	1.52414e-28		27	Hsf4	1.38223	1.99326e-08		27	Srebf2	-1.55222	1.81323e-20
28	Mzf1	1.5278	2.82057e-17		28	Ebf3	1.2705	0.000294895		28	Vax2	-1.128	0.00523891
29	Rfx3	1.76361	2.65942e-08		29	Arntl2	1.50446	4.00561e-13		29	Lmx1b	-1.20189	0.0221002
30	Casz1	2.17944	0.000156037		30	Bhlhe41	1.27464	1.68851e-08		30	Srf	-1.03777	6.52215e-06
31	Lmx1a	-3.78673	2.57321e-05		31	Gper1	2.57406	6.03175e-10		31	Mybl1	-1.11694	1.801e-06
32	Lhx9	2.78732	8.02572e-13		32	Crebrf	1.30227	1.09565e-12		32	Snai2	-1.13235	1.80245e-08
33	Egr2	2.41695	1.9621e-31		33	Irf7	2.14449	1.33575e-15		33	Foxp1	-1.24111	4.17429e-12
34	Mybl2	-1.45357	0.000339965		34	Gata2	1.16266	4.68339e-07		34	Klf6	-1.28632	2.83372e-15
35	Rfx4	2.39343	8.68693e-05		35	Btg2	1.18614	5.50544e-14		35	Scx	-1.50762	1.52414e-06
36	Lrrfip1	-1.71827	6.98195e-38		36	Meox1	8.79806	1.62162e-09		36	Hand2	-1.72117	0.00011194
37	Nrg1	-4.67479	3.92235e-60		37	Mef2b	1.54983	0.0139418		37	En1	-1.72753	0.00120159
38	Smad3	1.39209	9.62125e-24		38	Nr4a2	1.07394	2.08234e-05		38	Myocd	-1.77372	3.71275e-16
39	Tead1	-1.50841	6.98008e-15		39	Snai1	1.1605	3.5084e-08		39	Tgfb1i1	-1.84497	8.38175e-15
40	Nfib	1.74935	2.64025e-25		40	Klf10	1.31774	4.37118e-20		40	Klf8	-2.30854	1.77451e-23
41	Tsc22d1	-1.31711	2.1515e-27		41	Fosb	1.80835	9.87002e-15		41	Bcl11b	-2.64081	1.35008e-08
42	Dlx5	-1.45646	0.00044234		42	Nfkbiz	2.69276	2.43937e-40		42	Tfec	-2.73284	2.16962e-05
43	Foxs1	-1.30895	2.31522e-13		43	Klf5	1.383	2.09776e-08		43	Zfp711	-2.76336	4.32731e-11
44	Meis2	-1.32848	2.63718e-06		44	Nfia	1.0963	2.12371e-10		44	E2f7	-4.15082	0.000156009
45	Ikzf2	-1.85716	3.5858e-14		45	Snai3	1.43997	0.00917247		45	Sox11	-4.32302	1.69552e-08
46	Hsf4	1.38223	1.99326e-08		46	Mitf	1.40787	1.43593e-20
47	Emx2	-1.32635	1.39243e-07		47	Six4	1.20586	2.05021e-12
48	Ebf3	1.2705	0.000294895		48	Egr1	1.3358	2.53798e-14
49	Arntl2	1.50446	4.00561e-13		49	Junb	1.37874	0.00134593
50	Bhlhe41	1.27464	1.68851e-08		50	Lmo2	1.91614	0.0027437
51	Gper1	2.57406	6.03175e-10		51	Aebp1	1.05117	7.72657e-10
52	Osr1	-2.11376	9.50331e-21		52	Rora	1.23133	4.06635e-14
53	Crebrf	1.30227	1.09565e-12		53	Six5	1.08363	1.43573e-06
54	Irf7	2.14449	1.33575e-15		54	Dlx3	5.76855	2.85894e-64
55	Gata2	1.16266	4.68339e-07		55	Gsc	3.34793	2.61671e-05
56	Btg2	1.18614	5.50544e-14		56	Egr3	3.25383	3.02263e-31
57	Meox1	8.79806	1.62162e-09		57	Dlx4	3.21061	8.65162e-08
58	Ahr	-1.94474	9.52794e-30		58	Mafb	3.14957	1.24811e-08
59	Mef2b	1.54983	0.0139418		59	Sall1	3.0692	6.65122e-41
60	Mycl	-1.74775	0.00247062		60	Sox8	2.88062	0.00266218
61	Creb3	-1.28179	7.43027e-19		61	Hr	2.85952	3.80221e-11
62	Nr4a2	1.07394	2.08234e-05		62	Grhl3	2.84915	1.06938e-09
63	Snai1	1.1605	3.5084e-08		63	Sox5	2.81513	1.83684e-79
64	Klf10	1.31774	4.37118e-20		64	Etv1	2.7386	1.89792e-47
65	Fosb	1.80835	9.87002e-15		65	Barx1	2.68021	1.5572e-28
66	Nfkbiz	2.69276	2.43937e-40		66	Zfp395	2.63303	7.32031e-31
67	Gata6	-1.75446	1.22148e-09		67	Npas2	2.6256	8.00605e-19
68	Vdr	-1.40147	1.44606e-09		68	Esr1	2.51601	0.00624321
69	Klf5	1.383	2.09776e-08		69	LOC100909604	2.4108	1.44712e-27
70	Nfia	1.0963	2.12371e-10		70	Osr2	2.39769	5.1914e-16
71	Snai3	1.43997	0.00917247		71	Bcl6	2.15411	6.34262e-48
72	Srebf2	-1.55222	1.81323e-20		72	Klf4	2.11224	1.05375e-23
73	Mitf	1.40787	1.43593e-20		73	Pax9	2.04354	1.34661e-11
74	Six4	1.20586	2.05021e-12		74	Nr1d1	2.00968	9.96912e-36
75	Egr1	1.3358	2.53798e-14		75	Hivep3	1.93376	3.9852e-06
76	Junb	1.37874	0.00134593		76	Tbx4	1.89915	1.30717e-30
77	Vax2	-1.128	0.00523891		77	Pou2f3	1.81582	0.00681729
78	Lmo2	1.91614	0.0027437		78	Fos	1.80076	7.37682e-25
79	Aebp1	1.05117	7.72657e-10		79	Gbx2	1.72261	0.000325423
80	Rora	1.23133	4.06635e-14		80	Meox2	1.71966	1.2502e-26
81	Six5	1.08363	1.43573e-06		81	Lhx2	1.7128	3.46286e-09
82	Lmx1b	-1.20189	0.0221002		82	Tle4	1.71266	3.47094e-11
83	Dlx3	5.76855	2.85894e-64		83	Tcf4	1.6625	1.05188e-39
84	Gsc	3.34793	2.61671e-05		84	Dbp	1.59759	8.6867e-37
85	Egr3	3.25383	3.02263e-31		85	Mst1	1.59034	0.0174931
86	Dlx4	3.21061	8.65162e-08		86	Grhl1	1.57391	0.00334412
87	Mafb	3.14957	1.24811e-08		87	Spi1	1.54813	0.0217187
88	Sall1	3.0692	6.65122e-41		88	Plag1	1.48344	3.6457e-14
89	Sox8	2.88062	0.00266218		89	Srebf1	1.47735	4.34933e-17
90	Hr	2.85952	3.80221e-11		90	Tcf7l1	1.37717	3.23755e-05
91	Grhl3	2.84915	1.06938e-09		91	Foxc2	1.36378	4.1512e-07
92	Sox5	2.81513	1.83684e-79		92	Runx2	1.31142	2.28335e-13
93	Etv1	2.7386	1.89792e-47		93	Sp4	1.28262	6.94354e-09
94	Barx1	2.68021	1.5572e-28		94	Elk4	1.18377	3.31376e-22
95	Zfp395	2.63303	7.32031e-31		95	Kmt2a	1.1786	1.62089e-11
96	Npas2	2.6256	8.00605e-19		96	Stat5a	1.17658	4.51158e-15
97	Esr1	2.51601	0.00624321		97	Lef1	1.10612	4.82708e-08
98	LOC100909604	2.4108	1.44712e-27		98	Tbx6	1.10357	0.0220872
99	Osr2	2.39769	5.1914e-16		99	Trps1	1.09765	2.64823e-12
100	Bcl6	2.15411	6.34262e-48		100	Six1	1.09226	3.96364e-11
101	Klf4	2.11224	1.05375e-23		101	Bhlhe40	1.0425	1.65741e-16
102	Pax9	2.04354	1.34661e-11		102	Zfp512b	1.04052	4.6074e-13
103	Nr1d1	2.00968	9.96912e-36		103	Nr3c1	1.00664	3.00946e-11
104	Hivep3	1.93376	3.9852e-06		104	Zfhx3	1.00277	7.17899e-07
105	Tbx4	1.89915	1.30717e-30
106	Pou2f3	1.81582	0.00681729
107	Fos	1.80076	7.37682e-25
108	Gbx2	1.72261	0.000325423
109	Meox2	1.71966	1.2502e-26
110	Lhx2	1.7128	3.46286e-09
111	Tle4	1.71266	3.47094e-11
112	Tcf4	1.6625	1.05188e-39
113	Dbp	1.59759	8.6867e-37
114	Mst1	1.59034	0.0174931
115	Grhl1	1.57391	0.00334412
116	Spi1	1.54813	0.0217187
117	Plag1	1.48344	3.6457e-14
118	Srebf1	1.47735	4.34933e-17
119	Tcf7l1	1.37717	3.23755e-05
120	Foxc2	1.36378	4.1512e-07
121	Runx2	1.31142	2.28335e-13
122	Sp4	1.28262	6.94354e-09
123	Elk4	1.18377	3.31376e-22
124	Kmt2a	1.1786	1.62089e-11
125	Stat5a	1.17658	4.51158e-15
126	Lef1	1.10612	4.82708e-08
127	Tbx6	1.10357	0.0220872
128	Trps1	1.09765	2.64823e-12
129	Six1	1.09226	3.96364e-11
130	Bhlhe40	1.0425	1.65741e-16
131	Zfp512b	1.04052	4.6074e-13
132	Nr3c1	1.00664	3.00946e-11
133	Zfhx3	1.00277	7.17899e-07
134	Srf	-1.03777	6.52215e-06
135	Mybl1	-1.11694	1.801e-06
136	Snai2	-1.13235	1.80245e-08
137	Foxp1	-1.24111	4.17429e-12
138	Klf6	-1.28632	2.83372e-15
139	Scx	-1.50762	1.52414e-06
140	Hand2	-1.72117	0.00011194
141	En1	-1.72753	0.00120159
142	Myocd	-1.77372	3.71275e-16
143	Tgfb1i1	-1.84497	8.38175e-15
144	Klf8	-2.30854	1.77451e-23
145	Bcl11b	-2.64081	1.35008e-08
146	Tfec	-2.73284	2.16962e-05
147	Zfp711	-2.76336	4.32731e-11
148	E2f7	-4.15082	0.000156009
149	Sox11	-4.32302	1.69552e-08
